# Supplementary material for: Contemporary Distribution, Estimated Age, and Prehistoric Migrations of Old World Monkey Retroviruses
Source: Epidemiologia (Basel). 2021 Feb 3;2(1):46–67. doi: 10.3390/epidemiologia2010005 (PMC9620922; doi:10.3390/epidemiologia2010005)
Supplement: Supplementary file 1 [file epidemiologia-02-00005-s001.zip]

Archive with 3 entries (2 files):
- epidemiologia-1058034 - Supplementary Materials/
- epidemiologia-1058034 - Supplementary Materials/Supplementary file 1_OWM_ERV_genomes.fas
- epidemiologia-1058034 - Supplementary Materials/Supplementary file 2_SERV-K1_LTRs.fas
