# Supplementary material for: Contemporary Distribution, Estimated Age, and Prehistoric Migrations of Old World Monkey Retroviruses
Source: Epidemiologia (Basel). 2021 Feb 3;2(1):46–67. doi: 10.3390/epidemiologia2010005 (PMC9620922; doi:10.3390/epidemiologia2010005)
Supplement: Supplementary file 1 [file epidemiologia-02-00005-s001.zip › epidemiologia-1058034 - Supplementary Materials/Supplementary file 1_OWM_ERV_genomes.fas]

>D10032.1| Baboon endogenous virus strain M7 proviral DNA, complete genome
AAATGAAAAGTAAAACTTTTAGGCCCTCCCCGTAAATGGTTCTGTTTGTTCGTGGCGCAG
GCAGAGTTTGTTGCAAGGCTTGATGTAAGACTCGTTACTAAATGATTAACTGCCTTTGTT
CTGCTTCTGTAAAACTGCTTTCCCGCCCTCCGAATTGTAAAACAAGCCCTGCCTCAGCCG
GAAATTCCAAACCAGTATGCTAAAGGTGGCGGGGCCCGACCGCTGCAACCCAGACCCAAG
GTTGCATCAGCGAAGGAAAACTGCATTCCCCAGACCTCCCCGGGGCTAGCACCTATCCCA
CCCCTTTGCGTCGCCAAATAGAAAAAGACACCTGGCCTCGAGGTTACGAAAGAGGCCAAT
CAATAGCCTGTATGCAAATAAAGCCTAAACGCTATAAAAGAGATGTATCGCCACAAATCG
GGGCTCTCTCTCTCTC-----------------TACCACATTCCTT---AGAGGGAGGGC
CCTGGTGCACCAGTAAACGACTTTCTGCCGAAATTTGTGTGTTGGGTGGTTCCTCGCGCC
GACTCTCAAACCCTAAGGAACGTGATTCTAACATCTGGGGGCTCGTCCGGGATTTGAGAG
GCGGCCAGAGGACACCGGCCCCTTTTCCTTTTCGGCAGAAACCGCGCGGCCCCGGCCACC
GGTGGCGGACGGACGACGGGACGACTCTTGTGTGTAGTCAGGTACTTTATTTTTGTTCTG
TCTTTAATCTCTGAGGTCGGCCAACCTTCGTAGGAGTGTAGAGGGAGGACAGACGTGTCC
TGGACCCTCACACTCCGACCCCGGGGGACGCCCCGGCGGTCGTCTGGAGGAAGGCTGATG
ACACCGTCAGCCTCCTCAAATCTGAAGGCAGGTTCCCCCTGCCATCTGAATCACTTGTAG
TACTTTGGCGCCATTCTCTGGCCGCGCGGCTCATCTGTTTTTGTCTGGTTTGTGTTGTTA
CTGTTGTCTTATTTATATGTGTGTATGAGCCTAAGGACGGGACAATGGGACAGACGCTAA
CAACTCCTCTATCTTTGACTTTGACGCACTTTTCAGACGTCCGGGCCAGAGCCCACAATC
TTTCCGTAGGAGTCCGAAAAGGACGATGGCAAACTTTCTGCTCGTCCGAGTGGCCCACCC
TTCATGTCGGGTGGCCCCGGGACGGAACTTTTGACCTCTCCGTTATTTTGCAGGTTAAGA
CAAAGGTAATGGATCCTGGGCCGCATGGTCACCCGGACCAAGTGGCCTACATCATCACCT
GGGAGGATCTCGTCCGAAATCCTCCGCCTTGGGTGAAACCCTTTCTCCATACCCCTTCTA
CATCCAAGTCCACCCTCCTTGCCCTAGAAGTCCCAAAGAACCGGACCCTGGATCCGCCTA
AACCCGTACTCCCGGATGAGTCGCAGCAAGACCTCCTCTTCCAAGACCCTCTACCTCATC
CACCACATAATCCCCTCCTGGAACCCCCACCCTACAACTCACCCTCGCCCCCTGTCTTGT
CCCCCGTTTCTCCTACCACCCCTTCTGCCCCCACTCCTTCCTCTCTT---------GTCT
CCTCGTCGACCCCGCCTTCCTCTCCAGCCCCACCTGAACTCACCCCCAGGACCCCGCCAC
AAACCCCCCGTCTCCGCCTCCGGCGGGCCGAAGGTCAGGATGGCCCTTCCACCTGGCAAT
CTTCCCTTTTTCCCCTTCGCACGGTCAACCGCACGATCCAGTACTGGCCCTTTTCTGCCT
CGGACCTCTATAATTGGAAAACCCATAACCCCTCCTTTTCCCAAGACCCCCAGGCCTTGA
CCTCGTTGATAGAATCAATTCTCCTCACCCACCAGCCTACCTGGGATGATTGTCAACAGC
TTTTGCAGGTCCTTCTAACCACCGAAGAAAGGCAGCGAGTCCTCCTGGAAGCCCGGAAAA
ATGTGCCGGGGCCTGGAGGCCTTCCAACCCAGCTCCCCAATGAAATAGACGAGGGATTTC
CCCTCACCCGCCCGGACTGGGATTATGAGACAGCACCGGGTAGGGAGAGTCTCCGAATCT
ATCGCCAGGCTCTGTTGGCGGGTCTCAAGGGGGCAGGAAAACGCCCCACCAATTTGGCCA
AGGTAAGGACTATAACTCAGGGAAAAGATGAAAGCCCGGCAGCCTTTATGGAAAGACTTC
TGGAAGGGTTTCGAATGTATACTCCATTTGATCCAGAAGCACCAGAACACAAGGCTACCG
TGGCCATGTCGTTCATAGATCAGGCAGCACTAGACATAAAAGGAAAACTCCAAAGGCTAG
ACGGGATCCAAACTCATGGGCTGCAGGAATTAGTAAGGGAGGCAGAAAAGGTATACAATA
AAAGGGAAACCCCAGAAGAAAGAGAAGCTAGGCTTATAAAAGAACAGGAAGAACGGGAAG
ATCGGAGAGACAGAAAAAGAGATAAGCATTTAACCAAAATCCTGGCAGCCGTAGTGACTG
AAAAAAGGGCAGGAAAGTCAGGGGAAACAAGAAGGCGGCCTAAAGTAGATAAGGACCAGT
GCGCCTACTGCAAAGAGCGAGGGCATTGGATCAAGGACTGCCCCAAGCGTCCTAGAGACC
AGAAGAAACCCGCCCCTGTCCTCACCTTAGGTGAGGACAGCGAATAGGGGTGTCAGGGCT
CTGGAGCCCCCCCCGAGCCCCGGCTAACTCTATCTGTAGGGGGGCATCCCACCACCTTCT
TGGTGGACACAGGCGCCCAACACTCGGTTTTGACCAAGGCAAACGGACCCCTGTCCTCTC
GTACATCTTGGGTCCAGGGGGCAACAGGAAGAAAGATGCACAAATGGACTAACCGCCGGA
CAGTTAACCTAGGGCAAGGAATGGTGACACACTCCTTCTTGGTGGTACCTGAATGTCCGT
ACCCCCTTCTGGGGCGAGATCTCCTAACCAAACTCGGAGCTCAGATCCACTTCTCCGAGG
CAGGGGCCCAGGTGTTAGACCGAGATGGCCAACCCATCCAAATTTTGACTGTGTCTCTGC
AAGATGAACACCGGCTTTTTGACATCCCGGTCACCACCAGCCTCCCTGATGTCTGGTTAC
AAGATTTTCCCCAAGCTTGGGCGGAAACGGGAGGACTTGGGCGGGCCAAGTGTCAAGCCC
CAATCATAATTGATCTAAAGCCCACAGCGGTGCCTGTATCTATCAAACAATACCCCATGA
GCCTAGAAGCTCATATGGGCATTCGGCAACACATTATCAAATTTCTAGAACTTGGAGTTT
TGCGACCTTGTCGCTCACCCTGGAATACTCCTCTTCTGCCAGTAAAAAAGCCTGGTACCC
AGGATTACAGGCCCGTCCAAGATTTGAGAGAAATTAATAAAAGAACTGTGGATATCCACC
CTACGGTCCCCAATCCTTACAACTTGCTCAGTACCTTAAAACCAGACTACAGCTGGTATA
CCGTACTGGACTTAAAAGATGCCTTCTTTTGTTTACCCCTGGCCCCCCAAAGCCAGGAAC
TATTTGCCTTTGAGTGGAAGGACCCTGAGAGAGGAATCTCAGGCCAATTGACCTGGACTC
GACTTCCCCAGGGGTTCAAAAACTCTCCCACTCTCTTCGATGAGGCTCTCCACAGGGACC
TCACCGACTTCCGGACCCAGCATCCAGAAGTGACCCTGCTCCAGTATGTAGATGACCTCC
TCTTGGCGGCCCCCACAAAGAAAGCCTGCACGCAAGGTACTAGGCATCTACTCCAGGAAC
TAGGTGAGAAAGGATACCGGGCATCTGCCAAGAAGGCACAAATTTGTCAGACCAAGGTAA
CTTACCTGGGGTACATACTGAGTGAGGGAAAAAGGTGGCTCACCCCTGGGCGCATAGAGA
CTGTGGCTCGCATTCCACCGCCCCGGAATCCCAGAGAGGTGCGTGAATTCCTGGGAACTG
CTGGGTTCTGTCGCTTGTGGATACCCGGTTTTGCTGAATTGGCCGCCCCCCTTTACGCAC
TCACCAAGGAAAGCACCCCTTTCACCTGGCAGACAGAGCATCAATTGGCTTTTGAGGCAC
TAAAAAAGGCACTCTTGTCTGCCCCAGCCCTTGGGTTACCGGACACCTCAAAGCCCTTTA
CCCTCTTCCTGGACGAAAGGCAAGGGATTGCCAAAGGAGTCCTGACCCAAAAATTGGGGC
CTTGGAAAAGACCGGTAGCATACCTGTCCAAGAAGCTGGACCCTGTGGCGGCCGGCTGGC
CCCCATGTCTTC-GTATC-ATGGCAGCCACCGCTATGCTGGTCAAAGACTCTGCTAAGTT
AACCCTTGGGCAGCCACTGACTGTTATTACTCCACATACTCTAGAGGCCATAGTGCGGCA
GCCCCCGGACCGGTGGATAACCAACGCACGCCTAACCCACTACCAGGCCCTCTTACTGGA
CACGGACCGCGTCCAGTTTGGCCCTCCGGTCACCCTAAACCCTGCTACGCTGCTGCCGGT
ACCAGAAAACCAACCAAGCCCACACGATTGTCGGCAAGTACTGGCTGAGACCCATGGAAC
ACGAGAAGACCTTAAAGACCAAGAGCTCCCAGACGCGGATCACACCTGGTACACAGACGG
CAGCAGTTACCTTGACTCAGGTACTCGGAGGGCGGGAGCAGCGGTAGTAGACGGACACAA
TACCATTTGGGCACAATCACTACCTCCTGGCACGTCTGCACAGAAGGCTGAGTTAATAGC
ACTAACCAAGGCCCTAGAGCTGTCCAAGGGAAAGAAAGCTAACATTTATACTGATAGCCG
ATATGCCTTTGCAACGGCTCATACTCATGGAAGTATCTATGAAAGAAGAGGTCTCCTAAC
CTCAGAAGGAAAGGAAATCAAGAACAAAGCTGAAATAATTGCCTTATTAAAGGCCCTTTT
TCTTCCTCAAGAAGTGGCTATAATTCACTGCCCCGGGCATCAGAAAGGACAGGATCCAGT
CGCAGTAGGAAACAGACAGGCTGACCGAGTGGCCAGGCAAGCCGCCATGGCGGAAGTACT
GACCCTAGCCACAGAACCTGACAACACCAGCCACATAACTATTGAACATACTTATACCTC
CGAAGACCAGGAAGAAGCAAGAGCCATAGGGGCTACAGAAAACAAAGACACTAGAAACTG
GGAAAAAGAAGGGAAAATAGTCCTTCCCCAAAAGGAAGCCCTGGCAATGATCCAGCAGAT
GCATGCCTGGACACACTTGGGTAATCGAAAGCTAAAATTGTTAATTGAAAAAACTGACTT
TCTAATCCCAAGGGCAAGTACACTCATAGAGCAAGTGACATCTGCCTGTAAGGTCTGTCA
GCAGGTAAACGCTGGGGCTACCCGAGTGCCAGCAGGGAAACGGACTCGTGGTAACCGCCC
GGGAGTCTATTGGGAAATAGACTTCACTGAAGTAAAACCTCACTATGCTGGGTATAAGTA
CTTACTAGTGTTTGTAGATACCTTTTCAGGATGGGTAGAAGCCTTTCCCACCCGGCAAGA
AACGGCACACATAGTAGCCAAGAAGATCCTAGAAGAAATCTTTCCTAGATTTGGACTTCC
CAAGGTAATTGGGTCAGACAACGGGCCGGCCTTCGTTTCCCAGGTAAGTCAGGGGCTAGC
CAGGATACTGGGGATTAATTGGAAATTGCATTGTGCTTATAGACCCCAGAGCTCAGGACA
GGTAGAGAGAATGAATAGAACAATAAAAGAGACCCTTACTAAATTGACCTTAGAGACTGG
CTTAAAAGATTGGAGACGCCTCCTATCTCTAGCTCTATTAAGAGCCCGGAATACGCCTAA
CCGCTTTGGGCTCACTCCATATGAAATCCTCTATGGAGGACCTCCCCCTTTGTCAACCTT
ACTTAACTCCTTTTCTCCCTCCAATTCTAAGACTGACCTACAGGCCCGGCTAAAAGGACT
ACAAGCAGTACAGGCCCAAATCTGGGCCCCCTTGGCAGAACTGTACCGGCCAGGACATTC
GCAGACCAGCCACCCCTTCCAGGTGGGGGACTCCGTCTACGTTAGACGACACCGTTCTCA
GGGACTGGAGCCTCGGTGGAAAGGACCCTACATTGTTCTCCTGACCACACCCACAGCCAT
AAAGGTTGACGGAATCGCCACGTGGATTCACGCATCCCACGCCAAGGCTGCTCCAGGGAC
GCCTGGACCGACGTCGTCCGGAACT------------TGGAGACTCCGCCGCTCCGAGGA
CCCCCTTAAGATAAGACTCTCACGCACTTGACTTCTTACTTGCCC-TTGTCCTCCTACCC
CGCGCCGTACATAGCAGTAACCCCTCATATAGTCCAAGATGGGATTCACAACAAAGATAA
TCTTCTTATACAACCTAGTACTGGTCTACGCGGGGTTTGACGACCCTCGCAAAGCCATAG
AACTAGTACAAAAGCGATATGGCCGACCATGCGATTGCAGCGGAGGACAAGTGTCCGAGC
CCCCGTCAGACAGGGTCAGTCAAGTGACTTGCTCAGGCAAGACAGCTTACTTAATGCCCG
ACCAAAGATGGAAATGTAAGTCAATTCCAAAAGACACCTCCCCAAGCGGGCCACTCCAAG
AGTGCCCCTGTAATTCTTACCAGTCCTCAGTACACAGTTCTTGTTATACCTCATACCAAC
AATGCAGATCAGGCAATAAGACATATTATACGGCTACTCTGCTAAAAACACAAACTGGGG
GCACCAGTGATGTACAAGTATTAGGATCCACCAACAAACTTATACAATCTCCCTGTAATG
GCATAAAAGGGCAGTCTATTTGCTGGAGCACTACAGCTCCTATCCACGTCTCTGATGGAG
GAGGTCCATTAGACACCACAAGAATTAAAAGTGTTCAGAGAAAACTGGAAGAAATTCATA
AAGCCCTATATCCTGAACTTCAGTATCACCCTTTGGCCATACCTAAGGTTAGAGATAACC
TCATGGTCGATGCCCAGACTTTAAACATTCTCAATGCCACTTACAACTTACTCCTAATGT
CCAACACGAGCCTAGTGGACGACTGTTGGCTTTGTTTAAAATTAGGTCCCCCTACTCCCC
TCGCAATACCTAACTTCCTATTATCCTACGTGACTCGCTCCTCGGATAATATCTCTTGTT
TAATAATTCCCCCCCTTCTAGTTCAACCGATGCAGTTTTCCAATTCATCTTGCCTCTTTT
CCCCCTCCTACAACAGTACAGAAGAAATAGATCTAGGCCATGTTGCCTTCAGCAACTGTA
CCTCCATAACCAATGTCACCGGTCCCATATGCGCTGTAAATGGTTCGGTCTTTCTCTGTG
GCAATAACATGGCATACACTTATCTACCCACGAACTGGACGGGGCTTTGCGTCCTAGCAA
CTCTCCTCCCCGACATTGACATCATTCCCGGAGATGAACCGGTCCCCATCCCTGCTATTG
ATCATTTTATATATAGACCTAAACGGGCCATACAGTTTATTCCTTTACTAGCAGGGCTAG
GGATCACCGCAGCCTTCACAACAGGAGCTACAGGCCTAGGTGTCTCTGTGACCCAATATA
CAAAATTATCTAATCAGCTAATTTCTGATGTACAAATCTTATCTAGCACCATACAAGATC
TGCAAGATCAAGTAGACTCATTAGCCGAAGTGGTTCTCCAGAACAGAAGGGGGCTAGATC
TACTTACAGCAGAACAAGGAGGAATCTGTTTAGCCCTGCAAGAAAAATGCTGCTTTTATG
TTAACAAGTCAGGGATTGTGAGAGACAAAATAAAAACCTTACAAGAAGAACTAGAAAGAC
GTAGAAAAGATCTAGCTTCCAACCCACTTTGGACTGGGCTTCAAGGGCTCCTCCCTTACC
TCCTGCCCTTTCTTGGCCCTCTACTTACCCTCCTGCTCTTACTCACCATTGGGCCGTGCA
TTTTTAACCGTCTAACCGCTTTTATTAATGATAAGTTAAACATAATACACGCTATGGTGC
TAACCCAACAGTATCAGGTGCTCAGAACCGATGAAGAAGCTCAAGATTGAGCCTCTAAGA
CACAAGAAAAGGGGGAAAATGAAAAGTAAAACTTTTAGGCCCTCCCCGTAAATGGTTCTG
TTTGTTCGTGGCGCAGGCAGAGTTTGTTGCAAGGCTTGATGTAAGACTCGTTACTAAATG
ATTAACTGCCTTTGTTCTGCTTCTGTAAAACTGCTTTCCCGCCCTCCGAATTGTAAAACA
AGCCCTGCCTCAGCCGGAAATTCCAAACCAGTATGCTAAAGGTGGCGGGGCCCGACCGCT
GCAACCCAGACCCAAGGTTGCATCAGCGAAGGAAAACTGCATTCCCCAGACCTCCCCGGG
GCTAGCACCTATCCCACCCCTTTGCGTCGCCAAATAGAAAAAGACACCTGGCCTCGAGGT
TACGAAAGAGGCCAATCAATAGCCTGTATGCAAATAAAGCCTAAACGCTATAAAAGAGAT
GTATCGCCACAAATCGGGGCTCTCTCTCTCTC--TACCACATTCCTT---AGAGGGAGGG
CCCTGGTGCACCAGTAAACGACTTTCTGCCGAAATTTGTGTGTTGGGTGGTTCCTCGCGC
CGACTCTCAAACCCTAAGGAACGTGATTCTAACATC
>NC_044981.1:64946039-64954528 Papio anubis isolate 15944 chromosome 6, Panubis1.0
AAATGAAAAGTAAAACTTTTAGGCCCTCCCCGTAAATGGTTCTGTTTGTTCGTGGCGCAG
GCAGAGTTTGTTGCAAGGCTTGATGTAAGACTTGTTACTAAATGATTAACTGCCTTTGTT
CTGCTTCTGTAAAACTGCTTTCCCGCCCTCTGAATTGTAAAACAAGCCCTGCCTCAGCCG
GAAATTCCAAACCAGTATGCTAAAGGTGGCGGGGCCCGATCGCTGCAACCCAGACCCAAG
GTTGCATCAGCAAAGGAAAACTGCATTCCCCAGACCTCCCCGGGGCTAGTACCTATCCCA
CCCCTTTGCGTCGCCAAATAGAAAAAGACACCTGGCCTCGAGGTTACAAAAGAGGCCAAT
CAATAGCCTGTATGCAAATAAAGCCTAAACGCTATAAAAGAGATGTATCGCCACAAATTG
GGGCTCTCTCTCCCTC-----------------------ATTCCTTCCAGGTGAGAGGGC
CCTGGTGCACCAGTAAATGACTTTCTGCCGAAATTTGTGTGTTGGGTGGTTCCTCGCGCC
GACTCTCAAACCCTAAGGAACGTGATTCTAACATCTGGGGGCTCGTCCGGGATTTGAGAG
GCGGCCAGAGGACACCGGCCCCTTTTCCTTTTCGGCAGAAACCGCGCGGCCCCGGCCACC
GGTGGCGGACGGACGACAAGACGACTCTTACGTGTAGTCAGGTACTTTACTTTTGTTTTG
TCTTTAGTCTCTGAGGTCGGCCAACCTCCGTAGGAGTGTAGAGGGAGGACAGACGTGTCC
TGGACCCTCACACTCCGACCCCGGGGGACGCCCCGGCGGTCGTCTGGAAGAAGGCTGATG
ACACTGTCAGCCTCCTCAAATCTGAAGGCAGGTTCCCCCTGCCATCTGAATCACTTGTAG
TACTTTGGCGCCATTCTCTGGCCACGCGGCTCCTCTGTTTTTGTCTGGTTTGTGTTGTCA
CTGTTGTCTTATTTATATGTGTGTATGAGCCTAAGGACGGGACAATGGGACAGACGCTAA
CAACTCCTCTATCTTTGACTTTGACACACTTTTCAGACGTCCGGGCCAGAGCCCACAATC
TTTCCGTAGGAGTCCGAAAAGGACGATGGCAAACTTTCTGCTCGTCCGAGTGGCCCACCC
TTCATGACGGGTGGCCCCGGGACGGAACTTTTGACCTCTCCGTTATTTTGCAGGTTAAGA
CAAAGGTAATGGATCCTGGGCCGCATGGTCACCCGGACCAAGTGGCCTACATCATCACCT
GGGAGGATCTCGTCCGAAATCCTCCGCCTTGGGTGAAACCCTTTCTCCATACCCCTTCCT
CACCCAAGTCCACTCTCCTTGCCCTAGAAGTCCCAAAGAACCGGACCCTGGATCTGCCTA
AACCCGTACTCCCAGATGAGTCGCAGCAAGACCTCCTCTTCCAAGACCCTCTACCTCATC
CACCACATAATCCCCTCCTGGAACCCCCACCTTACAACTCACCCTCGCCCCCTGTCTTGT
CCCCCGTTTCTCCTACCACCCCTTCTGCCCCCACTCCTTCCTCTCTT---------GTCT
CCTCGTCGACCCCGCCTTCCTCTCCAGCCCCACCTGAACTCACCCCCAAGACCCCGCCAC
AAACCCCCCGTCTCCGCCTCCGGCGGGCCGAAGGCCCGGATGGCCCTTCCACCTGGCAAT
CTTCCCTTTTTCCCCTTCGCACGGTCAACCGCACGATCCAGTACTGGCCCTTTTCTGCCT
CCGACCTCTATAATTGGAAAACCCACAACCCCCCCTTTTCCCAAGACCCCCAGGCCTTGA
CCTCGTTGATAGAATCAATTCTCCTCACCCACCAGCCTACCTGGGATGATTGTCAACAGC
TTTTGCAGGTCCTTTTAACCACCGAAGAAAGGCAGCGAGTCCTCCTGGAAGCCCGGAAAA
ATGTGCCGGGGCCAGGAGGCCTTCCAACCCAGCTCCCCAATGAAATAGACGAGGGATTTC
CCCTCACCCGCCCGGACTGGGATTATGAGACAGCACCAGGTAGGGAGAGTCTCCGAATCT
ATCGCCAGGCTCTGTTGGCGGGTCTCAAGGGGGCAGGAAAACGCCCCACCAATTTGGCCA
AGGTAAGGACTATAACTCAGGGAAAAGATGAAAGCCCGGCAGCCTTTATGGAAAGGCTTC
TGGAGGGGTTTCGAATGTATACCCCATTTGATCCAGAAGCACCAGAACACAAGGCTACCG
TGGCCATGTCGTTCATAGATCAGGCAGCACCAGACATAAAAGGAAAACTCCAAAGGCTAG
ACGGAATCCAAACTCATGGGCTGCAGGAATTAGTAAGGGAGGCAGAAAAGGTATACAATA
AAAGAGAAACCCCAGAAGAAAGAGAAGCTAGGCTTATAAAAGAACAGGAAGAACGGGAAG
ATCGGAGAGACAGAAAAAGAGATAAGCATTTAACCAAAATCCTGGCAGCCGTAGTGACAG
AAAAAAGGACAGGAAAGTCAGGGGAAACAAGAAGGCGGCCTAAAGTAGATAAGGACCAGT
GCGCCTACTGCAAAGAGCGAGGGCATTGGATCAAGGACTGCCCCAAGCGTCCTAGAGACC
AGAAGAAACCTGCCCCTGTTCTCACCTTAGGTGAGGACAGCGAATAGGGGTGTCAGGGCT
CTGGAGCCCCCCCCGAGCCCCGGCTAACTCTATCTGTAGGGGGGCATCCCACCACCTTCT
TGGTGGACACAGGCGCCCAACACTCGGTTTTGACCAAGGCAAACGGACCCCTGTCCTCTC
GTACATCTTGGGTCCAGGGGGCAACAGGAAGAAAAATGCACAAATGGACTAACCACCGGA
CAGTTAACCTAGGGCAAGGAATGGTGACGCACTCCTTCTTGGTGGTACCTGAATGTCCGT
ACCCCCTTCTGGGGCGAGATCTCCTAACCAAACTCGGAGCTCAGATCCACTTCTCCGAGG
CAGGGGCCCAAGTGTTAGACCGAGATGGCCAGCCCATCCAAATTTTGACTGTGTCTCTGC
AAGATGAACACCGGCTTTTTGACATCCCGGTCACCACCAGCCTCCCTGATGTCTGGTTAC
AAGATTTTCCCCAAGCTTGGGCGGAAACGGGAGGACTTGGGCGGGCCAAGTGTCAAGCCC
CAATCATAATTGATCTAAAGCCCACAGCGGTGCCTGTATCTATCAAACAATACCCCATGA
GCCTAGAGGCTCATATGGGCATTCGGCAACACATTATCAAATTTCTAGAACTTGGAGTTT
TGCGACCTTGTCGCTCACCCTGGAATACTCCTCTTCTGCCAGTAAAAAAGCCTGGTACCC
AGGATTACAGGCCCGTCCAAGATTTGAGAGAAATTAATAAAAGAACTGTGGACATCCACC
CTACGGTCCCCAATCCTTACAACTTGCTCAGTACCTTAAAACCAGACTACAGCTGGTATA
CCGTACTGGACTTAAAAGATGCCTTCTTTTGTTTACCCCTGGCCCCCCAAAGCCAGGAAC
TATTTGCCTTTGAGTGGAAAGACCCTGAGAGAGGAATCTCAGGCCAATTGACCTGGACCC
GTCTTCCCCAAGGGTTCAAAAACTCCCCCACTCTCTTCGATGAGGCTCTCCACAGGGACC
TCACCGACTTCCGGACCCAGCATCCAGAAGTGACCCTGCTCCAGTATGTAGATGACCTCC
TCTTGGCGGCCCCCACAAAGGAAGCCTGCATGCAAGGTACTAGGCATCTACTCCAGGAAC
TAGGTGAGAAAGGATACCGGGCATCCGCCAAGAAGGCACAAATTTGTCAGACCAAGGTAA
CTTACCTGGGGTACATACTGAGTGAGGGAAAAAGGTGGCTCACCCCTGGGCGCATAGAGA
CTGTGGCTCGCATTCCACCGCCCCGGAATCCCAGAGAGGTGCGTGAATTCCTGGGAACTG
CTGGGTTCTGTCGCCTGTGGATACCCGGTTTCGCTGAGTTGGCCGCCCCCCTTTATACCC
TTACCAAGGGAAGCACCCCTTTTACCTGGCAGGAAGAACATCAATTGGCTTTTGAGACTC
TAAAGAAAGCACTCCTCTCTGCCCCAGCCCTTGGGTTGCCGGATACCTCAAAACCTTTCA
CCCTCTTCCTAGATGAGAGGCAAGGAATTGCAAAAGGAGTCTTAACCCAGAAATTAGGGC
CCTGGAAGAAACCGGTAGCGTATCTGTCTAAAAAACTAGATCCTGTAGCGGCCGGTTGGC
CCCCGTGTCTCC-GCATC-ATGGCAGCCACTGCCATGTTAGTCAAAGACTCTGCTAAGTT
AACCCTAGGGCAGCCATTGACTGTTATTACTCCACACGCTCTAGAGGCCATAGTGCGACA
GCCCCCGGACCGGTGGATTACCAATGCACGCTTGACCCACTACCAAGCCCTTCTATTGGA
CACGGACCGCGTCCGGTTTGGCCCTCCGGTCACCCTGAACCCTGCAACGCTGCTGCCGCT
ACCAGGAGACCAACTGAGCCCTCACGACTGTCGGCAGGTGTTGGCAGAAACCCACGGAAC
GCGGGAGGACCTCAAGGACACAGAACTTCCAGACGCGGACCACACATGGTATACGGACGG
CAGCAGCTATCTTGACTCAGGTACCCGGAGGGCGGGGGCAGCAGTGGTAGATGGCCACAC
CACCATTTGGGCGCAGTCACTGCCCCCTGGCACGTCTGCACAAAAGGCTGAGCTAATAGC
GCTAACAAAGGCCCTAGAGCTGTCCAAGGGGAAAAAGGCTAATATTTATACAGATAGCCG
ATATGCTTTTGCAACGGCTCATACCCATGGAAGTATTTATGAAAGAAGAGGTCTCCTAAC
ATCAGAGGGGAAAGAAATCAAGAACAAAGCTGAAATAATTGCCTTGTTAAAAGCCCTCTT
CCTCCCACGAGAAGTAGCCATAATCCACTGTCCCGGACATCAGAAAGGACAGGATCCAGT
TGCGGTGGGGAACAGACAGGCAGACCAAGTGGCCAAGCAGGCAGCCATGGCAAAAGTACT
AACCTTGGCCTCAGAACCCAACAAGACCGACCAAAATGAACATACCTACACCCCAGAAGA
TCAGGAAGAGGCAAAAGCCATGGGAGCTATAAAAAACAAGGACACC------AAGAACTG
GGAAAAAGAAGGGAAGACAGTCCTCCCACAAAAAGAAGCTGTGGCTATGATCCAGCAGAT
GCACGCCTGGACACACTTAGGTAGCCGGAAGTTAAAAATGTTGATTGAAAAAACTGACTT
TCTCATTCCCAAGGCAAGTACTCTAATAGAACAGGTGACTTCAGCCTGCAAGGTCTGTCA
GCAGGTGAACGCTGGGGCTACTCGAGTGCCAGCAGGAACCCGAACCCGTGGCAGCCACCC
GGGGGCTTATTGGGAGGTAGACTTCACTGAAGTAAAGCCTCACTATGCTGGGTATAAGTA
CTTACTAGTGTTTGTAGATACCTTTTCAGGATGGGTAGAAGCCTTCCCCACCCGGCAAGA
AACGGCACACATAGTAGCCAAGAAGATTCTAGAAGAAATCTTTCCTAGATTTGGACTTCC
CAAGGTAATTGGGTCAGACAACGGGCCGGCCTTCGTTTCCCAGGTAAGTCAGGGGCTAGC
CAGGATACTGGGGATTAATTGGAAATTGCATTGTGCTTATAGACCCCAGAGCTCAGGACA
GGTAGAAAGAATGAATAGAACAATAAAAGAGACCCTTACTAAATTGACCTTAGAGACTGG
CTTAAAAGATTGGAGACGCCTCCTATCTCTAGCTCTATTAAGAGCCCGGAATACGCCTAA
CCGCTTTGGGCTCACTCCATATGAAATCCTCTATGGAGGACCTCCCCCTTTGTCAACCTT
ACTTGACTCCTTTTCTCCCTCCAACTCTAAGACTGACCTACAGGCCCGGCTAAAAGGACT
ACAAGCAGTACAGACCCAAATCTGGGCCCCCTTGGCAGAACTGTACCGGCCAGGACATTC
GCAGACCAGCCACCCCTTCCAGGTGGGGGACTCCGTCTACGTTAGACGACACCGTTCTCA
GGGACTGGAGCCTCGGTGGAAAGGACCCTACATTGTTCTCCTGACCACACCCACAGCCAT
AAAGGTTGACGGAATCGCCACTTGGATTCACGCATCCCACGCCAAGGCTGCTCCAGGGAC
GCCTGGACCGGCGTCATCCGGAACT------------TGGAGGCTCCGCCGCTCCGAGGA
CCCCCTTAAGATAAGACTCTCACGCACTTGACTTCTTACTTGCCC-TTGTCCTCCTACCC
CGCGCCGTACATAGCAGTAACCCCTCACATAGTCCAAGATGAGATTCACAACAAAGATAA
TCTTCTTATACAACCTAGTACTGGTCTACGCGGGGTTTGACGACCCTCGCAAAGCCATAG
AATTAGTACAAAAGCGATATGGCCGACCATGCGATTGCAGCGGAGGACAAGTGTCCGAGC
CCCCGTCAGACAGGGTCAGTCAAGTGACTTGCTCAGGCAAGACAGCTTACTTAATGCCCG
ACCAAAGATGGAAATGCAAGTTAATTCCAAAAGACACCTCCCCTAGCGGGCCACTCCAAG
AGTGCCCCTGTAGTTCTTACCAGTCCTCAGTACACAGTTCTTGTTATACCTCATACCAAC
AATGCAGATCAGGCAATAAGACATATTATACGGCTACTCTGCTAAAAACACAAACTGGGG
GCACCAGTGATGTACAAGTATTAGGATCCACCAACAAACTTATACAATCTCCCTGTAATG
GCATAAAAGGACAGTCTATTTGCTGGAGCACTACAGCTCCTATCCACGTCTCTGATGGAG
GAGGTCCATTAGACACCACAAGAATTAAAAGTGTTCAGAGAAAACTGGAAGAAATTCATA
AAGCCCTATATCCTGAACTTCGGTATCACCCTTTGGCCTTGCCTAAGGTTAGAGATAACT
TCATGGTCGATGCCCAGACTTTAAACATTCTCAATGCCACTTACAACTTACTCCTAATGT
CCAACACGAGCCTGGTCGACGACTGTTGGCTTTGTTTAAAATTAGGTCCCCCTACTCCTA
TCGCAATACCTACCTTCCCATTATCCTACGTAACTTGCTCCTCGGTTAATATCTCTTGTT
TAATAATTCCCCCCCTTCTAGTTCAACCGATGCAGTTTTCCAATTCATCTTGCCTCTTTT
CCCCTTCCTACAACAGTACAGAAGAAATAGATCTAGGCCATGTTGCCTTCAGCAACTGTA
CCTCCATAACCAATGTCACCGGTCCCATATGCGCTGTAAATGGTTCGGTCTTTCTCTGTG
GCAATAACATGGCATACACTTATCTACCCACGAACTGGACGGGGCTTTGCGTCCTAGCAA
CTCTCCTCCCCGACATTGACATCATTCCCGGAGATGAACCGGTCCCTATCCCTGCTATTG
ATCATTTTATATATAGACCTAAACGGGCCATACAGTTTATTCCTTTACTAGCTGGGCTAG
GGATCACCACAGCCTTCACAACAGGAGCTACAAGCCTAGGTGTCTCTGTGACCCAATATA
CAAAATTATCTAATCAGCTAATTTCTGATGTACAAATCTTATCCAGCACCATACAAGATC
TGCAAGATCAAGTAGACTCATTAGCCGAAGTGGTTCTCCAGAACAGAAGGGGGCTAGATC
TACTTACAGCAGAACAAGGAGGAATCTGTTTAGCCCTGCAAGAAAAATGCTGCTTTTATG
CTAACAAATCAGGGATTGTGAGAGACAAAATAAAAACCTTACAAGAAGAACTAGAAAGAC
GCAGAAAAGATCTAGCTTCCAACCCACTTTGGACTGGGCTTCAAGGGCTCCTCCCTTACC
TCCTGCCCTTTCTTGGCCCTCTACTTACCCTCTTGCTCTTACTCACCATTGGGCCGTGCA
TTTTTAACCGTCTAACCGCTTTTATTAATGATAAATTAAACATAATACACGCTATGGTGC
TAACCCAACAGTATCAAGTGCTCAGAACCGATGAAGAAGCTCAAGATTGAGCCTCTAAGA
CACAAGAAAAGGGGGAAAATGAAAAGTAAAACTTTTAGGCCCTCCCCGTAAATGGTTCTG
TTTGTTCGTGGCGCAGGCAGAGTTTGTTGCAAGGCTTGATGTAAGACTTGTTACTAAATG
ATTAACTGCCTTTGTTCTGCTTCTGTAAAACTGCTTTCCCGCCCTCTGAATTGTAAAACA
AGCCCTGCCTCAGCCGGAAATTCCAAACCAGTATGCTAAAGGTGGCGGGGCCCGATCGCT
GCAACCCAGACCCAAGGTTGCATCAGCAAAGGAAAACTGCATTCCCCAGACCTCCCCGGG
GCTAGTACCTATCCCACCCCTTTGCGTCGCCAAATAGAAAAAGACACCTGGCCTCGAGGT
TACAAAAGAGGCCAATCAATAGCCTGTATGCAAATAAAGCCTAAACGCTATAAAAGAGAT
GTATCGCCACAAATCGGGGCTCTCTCTCCCTC--------ATTCCTTCCAGGTGAGAGGG
CCCTGGTGCACCAGTAAATGACTTTCTGCCGAAATTTGTGTGTTGGGTGGTTCCTCGCGC
CGACTCTCAAACCCTAAGGAACGTGATTCTAACA--
>QGDE01001425.1:1-7998 Theropithecus gelada isolate Dixy HiC_scaffold_971
AAATGAAAAGTAAAACTTTTAGGCCCTCCCCGTAAATGGTTCTGTTTGTTCGTGGCGCAG
GCAGAATTTGTTGCAAGGCTAGATGTAAGACTTGTTACTAAATGATTAACTGCCTTTGTT
CTGCTTCTGTAAAACTGCTTTCCCGCCCTCCGAATTGTAAAACAAGCCCTGCCTCAGCCG
GAAATTCCAAACCAGTATGCTAAAGGTGGCGGGGCCCGATCGCTGCAACCCAGACCCAAG
GTTGCATCAGCAAAGGAAAACTGCATTCCCCAGACCTCCCCGGGGCTAGTACCTATCCCA
CCCCTTTGCGTCGCCAAATAGAAAAAGACACCTGGCCTCGAGGTTACAAAAGAGGCCAAT
CAATAGCCTGTATGCAAATAAAGCCTAAACGCTATAAAAGAGATGTATCGCCACAAATCG
GGGCTCTCTCTCTCTC---------------TCTCCCTCATTCCTTTCAAGTGAGAGGGC
CCTGGTGCACCAGTAAATGACTTTCTGCCGAAATCTGTGTGTTGGGTGGTTCCTCGCGCC
GACTCTCAACCCCTAAGGAACGTGATTCTAACATCTGGGGGCCCGTCCGGGATTTGAGAG
GCGGCCAGAGGACACCGGCCCCTTTTCCTTTTCGGCAGAAACCGCGCGGCCCCGGCCACC
GGTGGCGGACGGACGACAAGACGACTCTTACGTGTAGTCAGGTACTTTACTTTTGTTTTG
TCTTTAGTCTCTGAGGTCGGCCAACCTCCGTAGGAGTGTAGAGGGAGGACAGACGTGTCC
TGGACCCTCACACTCCGACCCCGGGGGACGCCCCGGCGGTCGTCTGGAAGAAGGCTGATG
ACACTGTCAGCCTCCTCAAATCTGAAGGCAGGTTCCCCCTGCCATCTGAATCACTTGTAG
TACTTTGGCGCCATTCTCTGGCCACGCGGCTCCTCTGTTTTTGTCTGGTTTGTGTTGTCA
CTGTTGTCTTATTTATATGTGTGTATGAGCCTGAGGACGGGACAATGGGACAGACGCTAA
CAACTCCTCTATCTTTGACTTTGACACACTTTTCAGACGTCCGGGCCAGAGCCCACAATC
TTTCCGTAGGAGTCCGAAAAGGACGATGGCAAACTTTCTGCTCGTCCGAGTGGCCTACCC
TTCATGACGGGTGGCCCTGGGACGGAACTTTTAACCTCTCCGTTATTTTGCAGGTTAAAA
CAAAGGTAATGGATCCTGGGCCGCATGGTCACCCGGACCAAGTGGCCTACATCATCACCT
GGGAGGATCTCGTCCGAAATCCTCCGCCTTGGGTGAAACCCTTTCTCTATACCCCTTCCT
CACCCAAGTCCACTCTCCTTGCCCTAGAAGTCCCAAAGAACCGGACCCTGGATCCACCTA
AACCCGTACTCCCAGATGAGTCGCATCAAGACCTCCTCTTCCAAGACCCTCTACCTCATC
CACCACATAATCCCCTCCTGGAACCCCCACCTTACAACTCACCCTCGCCCCCTGTCTTGT
CCCCCGTTTCTCCTACCACCCCTTCTGCCCCCACTCCTTCCTCTCTT---------GTCT
CCTCGTCGACCCCGCCTTCCTCTCCAGCCCCACCTGAACTCACCCCCAAGACCCCGCCAC
AAACCCCCCGTCTCCGCCTCCGGCGGGCCGAAGGCCCGGATGGCCCTTCCACCTGGCAAT
CTTCCCTTTTTCCCCTTCGCACGGTCAACCGCACGATCCAGTACTGGCCTTTTTCTGCCT
CCGACCTCTATAATTGGAAAACCCACAACCCCCCTTTTTCCCAAGACCCCCAGGCCTTGA
CCTCGTTGATAGAATCAATTCTCCTCACCCACCAGCCTACCTGGGATGATTGTCAACAGC
TTTTGCAGGTCCTTTTAACCACCGAAGAAAGGCAGCGAGTCCTCCTGGAAGCCCGGAAAA
ATGTGCCGGGACCAGGAGGCCTTCCAACCCAGCTCCCCAATGAAATAGACGAGGGATTTC
CCCTCACCCGCCCGGACTGGGATTATGAGACAGCACCAGGTAGGGAGAGTCTCCGAATCT
ATCGCCAGGCTCTGTTGGCGGGTCTCAAGGGGGCAGGAAAACGCCCCACCAATTTGGCCA
AGGTAAGGACTATAACTCAGGGAAAAGATGAAAGCCCGGCAGCCTTTATGGAAAGGCTTC
TGGAGGGGTTTCGAATGTATACCCCATTTGATCCAGAAGCACCAGAACACAAGGCTACCG
TGGCCATGTCGTTCATAGATCAGGCAGCACCAGACATAAAAGGAAAACTCCAAAGGCTAG
ACGGAATCCAAACTCATGGGCTGCAGGAATTAGTAAGGGAGGCAGAAAAGGTATACAATA
AAAGAGAAACCCCAGAAGAAAGAGAAGCTAGGCTTATAAAAGAACAGGAAGAACGGGAAG
ATCGGAGAGACAGAAAAAGAGATAAGCATTTGACCAAAATCCTGGCAGCCGTAGTGACAG
AAAAAAGGACAGGAAAGTCAGGGGAAACAAGAAGGCGGCCTAAAGTAGATAAGGACCAGT
GCGCCTACTGCAAAGAGCGAGGGCATTGGATCAAGGACTGCCCCAAGCGTCCTAGAGACC
AGAAGAAACCTGCCCCTGTTCTCGCCTTAGGTGAGGACAGCGAATAGGGGTGTCAGGGCT
CTGGAGCCCCCCCCGAGCCCCGGCTAACTCTATCTGTAGGGGGGCATCCCACCACCTTCT
TGGTGGACACAGGCGCCCAACACTCGGTTTTGACCAAGGCAAACGGACCCCTGTCCTCTC
GTACATCATGGGTCCAGGGGGCAACAGGAAGAAAAATGCACAAATGGACTAACCACCGGA
CAGTTAACCTAGGGCAAGGAATGGTGACGCACTCCTTCTTGGTGGTACCTGAATGTCCGT
ACCCCCTTCTGGGGCGAGATCTCCTAACCAAACTCGGAGCTCAGATCCACTTCTCAGAGG
CAGGGGCCCACGTGTTAGACCGAGATGGCCAGCCCATCCAAATTTTGACTGTGTCTCTGC
AAGATGAACACCGGCTTTTTGACGTCCCGGTCACCACCAGCCTCCCTGATGTCTGGTTAC
AAGACTTTCCCCAAGCTTGGGCGGAAATGGGAGGACTTGGGCGGGCCAAGTGTCAAGCCC
CAATTATAATTGATCTAAAGCCCACAGCGGTGCCTGTATCTATCAAACAATACCCCATGA
GCCTAGAGGCTCATATGGGCATTCGGCAACACATTATCAAATTTCTAGAACTTGGAGTTT
TGCGACCTTGTCGCTCACCCTGGAATACTCCTCTTCTGCCAGTAAAAAAGCCTGGTACCC
AGGATTACAGGCCCGTCCAAGATTTGAGAGAAATTAATAAAAGAACTGTGGATATTCACC
CTACGGTCCCCAATCCTTACAACTTGCTCAGTACCTTAAAACCAGACTACAGCTGGTATA
CCGTACTAGACTTAAAAGATGCCTTCTTTTGTTTACCCCTGGCCCCCCAAAGCCAGGAAC
TATTTGCCTTTGAGTGGAAAGACTCTGAGAGAGGAATCTCAGGCCAATTGACCTGGACCC
GTCTTCCCCAAGGGTTCAAAAACTCCCCCACTCTCTTCGATGAGGCTCTCCACAGGGACC
TCACCGACTTCCGGACCCAGCATCCAGAAGTGACCCTGCTCCAGTATGTAGATGACCTCC
TCTTGGCGGCCCCCACAAAGGAAGCCTGCATGCAAGGTACTAGACATCTACTCCAGGAAC
TAGGTGAGAAAGGATACCGGGCGTCCGCCAAGAAGGCACAAATTTGTCAGACCAAGGTAA
CTTACCTGGGGTACATACTGAGTGAGGGAAAAAGGTGGCTCACCCCTGGGCGCATAGAGA
CTGTGGCTCGCATTCCACCGCCCCGGAATCCCAGAGAGGTGCGTGAATTCCTAGGAACTG
CTGGGTTCTGTCGCCTGTGGATACCCGGTTTCGCTGAGTTGGCTGCCCCCCTTTATACCC
TTACCAAGGGAAGCACCCCTTTTACCTGGCAGGAAGAACATCAATTGGCTTTTGAGACTC
TAAAGAAAGCACTCCTCTCTGCCCCAGCCCTTGGGTTGCCGGATACCTCAAAACCTTTCA
CCCTCTTCCTAGATGAGAGGCAAGGAATTGCAAAAGGAGTCTTAACCCAGAAATTAGGGC
CCTGGAAGAAACCGGTAGCGTATCTGTCTAAAAAACTAGATCCTGTAGCGGCCGGTTGGC
CCCCGTGTCTCC-GTATC-ATGGCAGCCACTGCCATGTTGGTCAAAGACTCTGCTAAGTT
AACCCTAGGGCAGCCATTGACTGTTATTACTCCACACGCTCTAGAGGCCATAGTGCGACA
GCCCCCGGACCGGTGGATTACCAATGCACGCTTGACCCACTACCAAGCCCTTCTATTGGA
CACGGACCGCGTCCAGTTTGGCCCTCCGGTCACCCTGAACCCTGCAACGCTGCTGCCGCT
ACCAGGAGATCAACTGAGCCCTCACGACTGTCGGCAGGTGTTGGCAGAAACCCACGGAAC
GCGGGAGGACCTCAAGGACACAGAACTTCCAGACGCGGACCACACATGGTATACGGACGG
CAGCAGCTATCTTGACTCAGGTACCCGGAGAGCGGGGGCAGCAGTGGTAGATGGCCACAC
CACCATTTGGGCGCAGTCACTGCCCCCTGGCACGTCTGCACAAAAGGCTGAGCTAATAGC
GCTAACAAAGGCCCTAGAGCTGTCCAAGGGGAAAAAGGCTAATATTTATACAGATAGCCG
ATATGCTTTTGCAACGGCTCATACCCATGGAAGTATTTATGAAAGAAGAGGTCTCCTAAC
ATCAGAGGGGAAAGAAATCAAGAACAAAGCTGAAATAATTGCCTTGTTAAAAGCCCTCTT
CCTCCCACGAGAAGTAGCCATAATCCACTGTCCCGGACATCAGAAAGGACAGGATCCAGT
TGCGGTGGGGAACAGACAGGCAGACCAAGTGGCCAAGCAGGCAGCCATGGCAAAAGTACT
AACCTTGGCCTCAGAACCCAACAAGACCGACCAAAATGAACATACCTACACCCCAGAAGA
TCAAGAAGAGGCAGAAGCCATGGGAGCTATAAAAAACAAGGACACC------AAGAACTG
GGAAAAAGAAGGGAAGACAGTCCTCCCACAAAAAGAAGCTGTGGCTATGATCCAGCAGAT
GCACGCCTGGACACACTTAGGTAGCCGGAAGTTAAAAATGTTGATTGAAAAAACTGACTT
TCTCATTCCCAAGGCAAGCACTCTAATAGAACAGGTGACTTCAGCCTGCAAGGTCTGTCA
GCAGGTGAACGCTGGGGCTACTCGAGTGCCAGCAGGAACCCGAACCCGTGGCAGCCACCC
GGGGGCTTATTGGGAGGTAGACTTCACTGAAGTAAAGCCTCACTATGCTGGGTATAAGTA
CTTACTAGTGTTTGTAGATACCTTTTCAGGATGGGTAGAAGCCTTCCCCACCCGGCAAGA
AACGGCAAACATAGTAGCCAAGAAGATTCTAGAAGAAATCTTTCCTAGATTTGGACTTCC
CAAGGTAATTGGGTCAGACAACGGGCCGGCCTTCGTTTCCCAGGTAAGTCAGGGGCTAGC
CAGGATACTGGGGATTAATTGGAAATTACATTGTGCTTATAGACCCCAGAGCTCAGGACA
GGTAGAAAGAATGAATAGAACAATAAAAGAGACCCTTACTAAATTGACCTTAGAGACTGG
CTTAAAAGATTGGAGACGCCTCCTATCTCTAGCTCTATTAAGAGCCCGGAATACGCCTAA
CCGCTTTGGGCTCACTCCATACGAAATCCTCTACGGAGGACCCCCCCCTTTGTCAACCTT
ACTTGACTCCTTTTCTCCCTCCAATTCTAAGACTGACCTACAGGCCCGGCTAAAAGGACT
ACAAGCAGTACAGACCCAAATCTGGGCCCCCTTGGCAGAACTGTACCGGCCAGGACATTC
GCAGACCAGCCACCCCTTCCAGGTGGGGGACTCCGTCTACGTTAGACGACACCGTTCTCA
GGGACTGGAGCCTCGGTGGAAAGGACCCTACCTTGTTCTCCTGACCACACCCACAGCTAT
AAAGGTTGACGGAATCGCCACTTGGATTCACGCATCCCACGCCAAGGCTGCTCCAGGGAC
GCCTGGACCGGCGTCATCCGGAACT------------TGGAGGCTCCGCCGCTCCGAGGA
CCCCCTTAAGATAAGACTCTCACGCACTTGACTTCTTACTTGCCC-TTGTCCTCCTACCC
CGCGCCGTACATAGCAGTAACCCCTCACATAGTCCAAGATGAGATTCACAACAAAGATAA
TCTTCTTATACAACCTAGTACTGGTCTACGCGGGGTTTGACGACCCTCGCAAAGCCATAG
AATTAGTACAAAAGCGATATGGCCGACCATGCGATTGCAGCGGAGGACAAGTGTCCGAGC
CCCCGTCAGACAGGGTCAGTCAAGTGACTTGCTCAGGCAAGACAGCTTACTTAATGCCCG
ACCAAAGATGGAAATGCAAGTTAATTCCAAAAGACACCTCCCCTAGCGGGCCACTCCAAG
AGTGCCCCTGTAGTTCTTACCAGTCCTCAGTACACAGTTCTTGTTACACCTCATACCAAC
AATGCAGATCAGGCAATAAGACATATTATACGGCTACTCTGCTAAAAACACAAACTGGGG
GCACCAGTGATGTACAAGTATTAGGATCCACCAGCAAACTTATACAATCTCCCTGTAATG
GCATAAAAGGACAGTCTATTTGCTGGAGCACTACAGCTCCTATCCACGTCTCAGATGGAG
GAGGTCCATTAGACACCACAAGAATTAGAAGTGTTCAGAGAAAACTGGAAGAAATTCATA
AAGCCCTATATCCTGAACTTCGGTATCACCCTTTGGCCTTGCCTAAGGTTAGAGATAACT
TCATGGTCGATGCCCAGACTTTAAACATTCTCAATGCCACTTACAACTTACTCCTAATGT
CCAACACGAGCCTGGTCGACGACTGTTGGCTTTGTTTAAAATTAGGTCCCCCTACTCCTA
TCGCAATACCTACCTTCCCATTATCCTACGTAACTTGCTCCTCGGTTAATATCTCTTGTT
TAATAATTCCCCCCCTTCTAGTTCAACCGATGCAGTTTTCCAATTCATCTTGCCTCTTTT
CCCCTTCCTACAACAGTACAGAAGAAATAGATCTAGGCCATGTTGCCTTCAGCAACTGTA
CCTCCATAACCAATGTCACCGGTCCCATATGCGCTGTAAATGGTTCGGTCTTTCTCTGTG
GCAATAACATGGCATACACTTATCTACCCACGAACTGGACGGGGCTTTGCGTCCTAGCAA
CTCTCCTCCCCGACATTGACATCATTCCCGGAGATGAACCGGTACCTATCCCTGCTATTG
ATCATTTTATATATAGACCTAAACGGGCCATACAGTTTATTCCTTTACTAGCTGGGCTAG
GGATCACCACAGCCTTCACAACAGGAGCTACAAGCCTAGGTGTCTCTGTGACCCAATATA
CAAAATTATCTAATCAGCTAATTTCTGATGTACAAATCTTATCCAGCACCATACAAGATC
TGCAAGATCAAGTAGACTCATTAGCCGAAGTGGTTCTCCAGAACAGAAGGGGGCTAGATC
TACTTACAGCAGAACAAGGAGGAATCTGTTTAGCCCTGCAAGAAAAATGCTGCTTTTATG
CTAACAAATCAGGGATTGTGAGAGACAAAATAAAAACCTTACAAGAAGAACTAGAAAGAC
GCAGAAAAGATCTAGCTTCCAACCCACTTTGGACTGGGCTTCAAGGGCTCCTCCCTTACC
TCCTGCCCTTTATTGGCCCTCTACTTACCCTCTTGCTCTTACTCACCATTGGGCCGTGCA
TTTTTAACCGTCTAACCGCTTTTATTAATGATAAATTAAACATAATACACGCTATGGTGC
TAACCCAACAGTATCAAGTGCTCAGAACCGATGAAGAGGCTCAAGATTGAGCCTCTAAGA
CACAAGAAAAGGGGGAAAATGAAAAGTAAAACTTTTAGGCCCTCCCCGTAAATGGTTCTG
TTTGTTCGTGGCGCAGGCAGAATTTGTTGCAAGGCTAGATGTAAGACTTGTTACTAAATG
ATTAACTGCCTTTGTTCTGCTTCTGTAAAACTGCTTTCCCGCCCTCCGAATTGTAAAACA
AGCCCTGCCTCAGCCGGAAATTCCAAACCAGTATGCTAAAGGTGGCGGGGCCCGATCGCT
GCAACCCAGACCCAAGGTTGCATCAGCAAAGGAAAACTGCATTCCCCAGACCTCCCCGGG
GCTAGTACCTATCCCACCCCTTTGCGTCGCCAAATAGAAAAAGACACCTGGCCTCGAGGT
TACAAAAGAGGCCAATCAATAGCCTGTATGCAAATAAAGCCTAAACGCTATAAAAGAGAT
GTATCGCCACAAATCGGGGCTCTCTCTCTCTCTCTCCCTCATTCCTTTCAAGTGAGAGGG
CCCTGGTGCACCAGTAAATGACTTTCTGCCGAAATCTGTGTGTTGGGTGGTTCCTCGCGC
CGACTCTCAACCCCTAAGGAACGTGATTCTAACATC
>QGDE01001422.1:1-8004 Theropithecus gelada isolate Dixy HiC_scaffold_968
AAATGAAAAGTAAAACTTTTAGGCCCTCCCCGTAAATGGTTCTGTTTGTTCGTGGCGCAG
GCAGAGTTTGTTGCAAGGCTAGATGTAAGACTTGTTACTAAATGATTAACTGCCTTTGTT
CTGCTTCTGTAAAACTGCTTTCCCGCCCTCCGAATTGTAAAACAAGCCCTGCCTCAGCCG
GAAATTCCAAACCAGTATGCTAAAGGTGGCGGGGCCCGATCACTGCAACCCAGACCCAAG
GTTGCATCAGCAAAGGAAAACTGCATTCCCCAGACCTCCCCGGGGCTAGTACCTATCCCA
CCCCTTTGCGTCGCCAAATAGAAAAAGACACCTGGCCTCGAGGTTACAAAAGAGGCCAAT
CAATAGCCTGTATGCAAATAAAGCCTAAACGCTATAAAAGAGATGTATTGCCACAAATCG
GGGCTCTCTCTCTCCC---------------------TCATTCCTTCCAAGTGAGAGGGC
CCTGGTGCACCAGTAAATGACTTTCTGCCGAAATCTGTGTG------GGTTCCTCGCGCC
GACTCTCAACCCCTAAGGAACGTGATTCTAACATCTGGGGGCTCGTCCGGGATTTGAGAG
GCGGCCAGAGGACACCGGCCCCTTTTCCTTTTCGGCAGAAACCGCGCGGCCCCGGCCACC
GGTGGCGGACGGACGACAAGACGACTCTTACGTGTAGTCAGGTACTTTACTTTTGTTTTG
TCTTTAGTCTCTGAGGTCGGCCAACCTCCGTAGGAGTGTAGAGGGAGGACAGACGTGTCC
TGGACCCTCACACTCCGACCCCGGGGGACGCCCCGGCGGTCGTTTGGAAGAAGGCTGATG
ACACTGTCAGCCTCCTCAAATCTGAAGGCAGGTTCCCCCTGCCATCTGAATCACTTGTAG
TACTTTGGCGCCATTCTCTGGCCACGCGGCTCCTCTGTTTTTGTCTGGTTTGTGTTGTCA
CTGTTGTCTTATTTATATGTGTGTATGAGCCTGAGGACGGGACAATGGGACAGACGCTAA
CAACTCCTCTATCTTTGACTTTGACACACTTTTCAGACGTCCGGGCCAGAGCCCACAATC
TTTCCGTAGGAGTCCGAAAAGGACGATGGCAAACTTTCTGCTCGTCCGAGTGGCCTACCC
TTCATGACGGGTGGCCCCGGGACGGAACTTTTAACCTCTCTGTTATTTTGCAGGTTAAAA
CAAAGGTAATGGATCCTGGGCCGCATGGTCACCCGGACCAAGTGGCCTACATCATCACCT
GGGAGGATCTCGTCCGAAATCCTCCGCCTTGGGTGAAACCCTTTCTCTATACCCCTTCCT
CACCCAAGTCCACTCTCCTTGCCCTAGAAGTCCCAAAGAACCGGACCCTGGATCCGCCTA
AACCCGTACTCCCAGATGAGTCGCATCAAGACCACCTCTTCCAAGACCCTCTACCTCATC
CACCACATAATCCCCTCCTGGAACCCCCACCTTACAACTCACCCTCGCCCCCTGTCTTGT
CCCCCGTTTCTCCTACCACCCCTTCTGCCCCCACTCCTTCCTCTCTT---------GTCT
CCTCGTCGACCCCGCCTTCCTCTCCAGCCCCACCTGAACTCACCCCCAAGACCCCGCCAC
AAACCCCCCGTCTCCGCCTCCGGCGGGCCGAAGGCCCGGATGGCCCTTCCACCTGGCAAT
CTTCCCTTTTTCCCCTTCGCACGGTCAACCGCACGATCCAGTACTGGCCCTTTTCTGCCT
CCGACCTCTATAATTGGAAAACCCACAACCCCCCTTTTTCCCAAGACCCCCAGGCCTTGA
CCTCGTTGATAGAATCAATTCTCCTCACCCACCAGCCTACCTGGGATGATTGTCAACAGC
TTTTGCAGGTCCTTTTAACCACCGAAGAAAGGCAGCGAGTCCTCCTGGAAGCCCGGAAAA
ATGTGCCGGGACCAGGAGGCCTTCCAACCCAGCTCCCCAATGAAATAGACGAGGGATTTC
CCCTCACCCGCCCGGACTGGGATTATGAGACAGCACCAGGTAGGGAGAGTCTCCGAATCT
ATCGCCAGGCTCTGTTGGCGGGTCTCAAGGGGGCAGGAAAACGCCCCACCAATTTGGCCA
AGGTAAGGACTATAACTCAGGGAAAAGATGAAAGCCCGGCAGCCTTTATGGAAAGGCTTC
TGGAGGGGTTTCGGATGTATACCCCATTTGATCCAGAAGCACCAGAACACAAGGCTACCG
TGGCCATGTCGTTCATAGATCAGGCAGCACCAGACATAAAAGGAAAACTCCAAAGGCTAG
ACGGAATCCAAACTCATGGGCTGCAGGAATTAGTAAGGGAGGTAGAAAAGGTATACAATA
AAAGAGAAACCCCAGAAGAAAGAGAAGCTAGGCTTATAAAAGAACAGGAAGAATGGGAAG
ATCGGAGAGACAGAAAAAGAGATAAGCATTTAACCAAAATCCTGGCAGCCGTAGTGACAG
AAAAAAGGACAGGAAAGTCAGGGGAAACAAGAAGGCGGCCTAAAGTAGATAAGGACCAGT
GCGCCTACTGCAAAGAGCGAGGGCATTGGATCAAGGACTGCCCCAAGCGTCCTAGAGACC
AGAAGAAACCTGCCCCTGTTCTCGCCTTAGGTGAGGACAGCGAATAGGGGTGTCAGGGCT
CCGGAGCCCCCCCCGAGCCCCGGCTAACTCTATCTGTAGGGGGGCATCCCACCACCTTCT
TGGTGGACACAGGCACCCAACACTCGGTTTTGACCAAGGCAAACGGACCCCTGTCCTCTC
GTACATCTTGGGTCCAGGGGGCAACAGGAAGAAAAATGCACAAATGGACTAACCACCGGA
CAGTTAACCTAGGGCAAGGAATGGTGACGCACTCCTTCTTGGTGGTACCTGAATGTCCGT
ACCCCCTTCTGGGGCGAGATCTCCTAACCAAACTCGGAGCTCAGATCCACTTCTCAGAGG
CAGGGGCCCACGTGTTAGACCGAGATGGCCAGCCCATCCAAATTTTGACTGTGTCTCTGC
AAGATGAACACTGGCTTTTTGACATCCCGGTCACCACCAGCCTCCCTGATGTCTGGTTAC
AAGATTTTCCCCAAGCTTGGGCGGAAACGGGAGGACTTGGGCGGGCCAAGTGTCAAGCCC
CAATCATAATTGATCTAAAGCCCACAGCGGTGCCTGTATCTATCAAACAATACCCCATGA
GCCTAGAGGCTCATATGGGCATTCGGCAACACATTATCAAATTTCTAGAACTTGGAGTTT
TGCGACCTTGTCGCTCACCCTGGAATACTCCTCTTCTGCCAGTAAAAAAGCCTGGTACCC
AGGATTACAGGCCCGTCCAAGATTTGAGAGAAATTAATAAAAGAACTGTGGATATTCACC
CTACGGTCCCCAATCCTTACAACTTGCTCAGTACCTTAAAACCAGACTACAGCTGGTATA
CCGTACTAGACTTAAAAGATGCCTTCTTTTGTTTACCCCTGGCCCCCCAAAGCCAGGAAC
TATTTGCCTTTGAGTGGAAAGACCCTGAGAGAGGAATCTCAGGCCAATTGACCTGGACCC
GTCTTCCCCAAGGGTTCAAAAACTCCCCCACTCTCTTCGATGAGGCTCTCCACAGGGACC
TCACCGACTTCCAGACCCAGCATCCAGAAGTGACCCTGCTCCAGTATGTAGATGACCTCC
TCTTGGCGGCCCCCACAAAGGAAGCCTGCATGCAAGGTACTAGACATCTACTCCAGGAAC
TAGGTGAGAAAGGATACCGGGCGTCCGCCAAGAAGGCACAAATTTGTCAGACCAAGGTAA
CTTACCTGGGGTACATACTGAGTGAGGGAAAAAGGTGGCTCACCCCTGGGCGCATAGAGA
CTGTGGCTCGCATTCCACCGCCCCGGAATCCCAGAGAGGTGCGTGAATTCCTAGGAACTG
CTGGGTTCTGTCGCCTGTGGATACCCGGTTTTGCTGAGTTGGCTGCCCCCCTTTATACCC
TTACCAAGGGAAGCACCCCTTTTACCTGGCAGGAAGAACACCAATTGGCTTTTGAGACTC
TAAAGAAAGCACTCCTCTCTGCCCCAGCCCTTGGGTTGCCGGATACCTCAAAACCTTTCA
CCCTCTTCCTAGATGAGAGCCAAGGAATTGCAAAAGGAGTCTTAACCCAGAAATTAGGGC
CCTGGAAGAAACCGGTAGCGTATCTGTCAAAAAAACTAGATCCTGTAGCGGCCGGTTGGC
CCCCGTGTCTCC-GTATC-ATGGCAGCCACTGCCATGTTAGTCAAAGACTCTGCTAAGTT
AACCCTAGGGCAGCCATTGACTATTATTACTCCACACGCTCTAGAGGCCATAGTGCGACA
GCCCCCGGACCGGTGGATTACCAATGCACGCTTGACCCACTACCAAGCCCTTCTATTGGA
CACGGACCGCGTCCGGTTTGGCCTTCCGGTCACCCTGAACCCTGCAACGCTGCTGCCGCT
ACCAGGAGACCAACTGAGCCCTCACGACTGTCGGCAGGTGTTGGCAGAAACCCACGGAAC
GCGGGAGGACCTCAAGGACACAGAACTTCCAGACGCGGACCACACATGGTATACGGACGG
CAGCAGCTATCTTGACTCAGGTACCCGGAGAGCGGGGGCAGCAGTGGTAGATGGCCACAC
CACCATTTGGGCGCAGTCACTGCCCCCTGGCACGTCTGCACAAAAGGCTGAGCTAATAGC
GCTAACAAAGGCCCTAGAGCTGTCCAAGGGGAAAAAGGCTAATATTTATACAGATAGCCG
ATATGCTTTTGCAACGGCTCATACTCATGGAAGTATTTATGAAAGAAGAGGTCTCCTAAC
ATCAGAGGGGAAAGAAATCAAGAACAAAGCTGAAATAATTGCCTTGTTAAAAGCCCTCTT
CCTCCCACGAGAAGTAGCCATAATCCACTGTCCCGGACATCAGAAAGGACAGGATCCAGT
TGCGGTGGGGAACAGACAGGCAGACCAAGTGGCCAAGCAGGCAGCCATGGCAAAAGTACT
AACCTTGGCCTTAGAACCCAACAAGACCGACCAAAATGAACATACCTACACCCCAGAAGA
TCAAGAAGAGGCAAAAGCCATGGGAGCTATAAAAAACAAGGACACC------AAGAACTG
GGAAAAAGAAGGGAAGACAGTCCTCCCACAAAAAGAAGCTGTGGCTATGATCCAGCAGAT
GCACGCCTGGACACACTTAGGTAGCCGGAAGTTAAAAATGTTGATTGAAAAAACTGACTT
TCTCATTCCCAAGGCAAGTACTCTAATAGAACAGGTGACTTCAGCCTGCAAGGTCTGTCA
GCAGGTGAACGCTGGGGCTACTCGAGTGCCAGCAGGAACCCGAACCCGTGGCAGCCACCC
GGGGGCTTATTGGGAGGTAGACTTCACTGAAGTAAAGCCTCACTATGCTGGGTATAAGTA
CTTACTAGTGTTTGTAGATACCTTTTCAGGATGGGTAGAAGCCTTCCCCACCCGGCAAGA
AACGGCACACGTAGTAGCCAAGAAGATTCTAGAAGAAATCTTTCCTAGATTTGGACTTCC
CAAGGTAATTGGGTCAGACAACAGGCCGGCCTTCGTTTCCCAGGTAAGTCAGGGGCTAGC
CAGGATACTGGGGATTAATTGGAAATTACATTGTGCCTATAGACCCCAGAGCTCAGGACA
GGTAGAAAGAATGAATAGAACAATAAAAGAGACCCTTACTAAATTGACCTTAGAGACTGG
CTTAAAAGATTGGAGACGCCTCCTATCTCTAGCTCTATTAAGAGCCCGGAATACGCCTAA
CCGCTTTGGGCTCACTCCATATGAAATCCTCTACGGAGGACCCCCCCCTTTGTCAACCTT
ACTTGACTCCTTTTCTCCTTCCAATTCTAAGACTGACCTACAGGCCCGGCTAAAAGGACT
ACAAGCAGTACAGACCCAAATCTGGGCCCCCTTGGCAGAACTGTACCGGCCAGGACATTC
GCAGACCAGCCACCCCTTCCAGGTGGGGGACTCCGTCTACGTTAGACGACACCGTTCTCA
GGGACTGGAGCCTCGGTGGAAAGGACCCTACCTTGTTCTCCTGACCACACCCACAGCTAT
AAAGGTTGACGGAATCGCCACTTGGATTCACGCATCCCACGCCAAGGCTGCTCCAGGGAC
GCCTGGACCGGCGTCATCCGGAACTACCGCCGGAACTTGGAGGCTCCGCCGCTCCGAGGA
CCCCCTTAAGATAAGACTCTCACGCACTTGACTTCTTACTTGCCC-TTGTCCTCCTACCC
CGCGCCGTACATAGCAGTAACCCCTCACATAGTCCAAGATGAGATTCACAACAAAGATAA
TCTTCTTATACAACCTAGTACTGGTCTACGCGGGGTTTGACGACCCTCGCAAAGCCATAG
AATTAGTACAAAAGCGATATGGCCGACCATGCGATTGCAGCGGAGGACAAGTGTCCAAGC
CCCCGTCAGACAGGGTCAGTCAAGTGACTTGCTCAGGCAAGACAGCTTACTTAATGCCCG
ACCAAAAATGGAAATGCAAGTTAATTCCAAAAGACACCTCCCCTAGCGGGCCACTCCAAG
AGTGCCCCTGTAGTTCTTACCAGTCCTCAGTACACAGTTCTTGTTACACCTCATACCAAC
AATGCAGATCAGGCAATAAGACATATTATACGGCTACTCTGCTAAAAACACAAACTGGGG
GCACCAGTGATGTACAAGTATTAGGATCCACCAGCAAACTTATACAATCTCCCTGTAATG
GCATAAAAGGACAGTCTATTTGTTGGAGCACTACAGCTCCTATCCACGTCTCAGATGGAG
GAGGTCCATTAGACACCACAAGAATTAGAAGTGTTCAGAGAAAACTGGAAGAAATTCATA
AAGCCCTATATCCTGAACTTCGGTATCACCCTTTGGCCTTGCCTAAGGTTAGAGATAACT
TCATGGTCGATGCCCAGACTTTAAACATTCTCAATGCCACTTACAACTTACTCCTAATGT
CCAACACGAGCCTGGTCGACGACTGTTGGCTTTGTTTAAAATTAGGTCCCCCTACTCCTA
TCGCAATACCTACCTTCCCATTATCCTACGTAACTTGCTCCTCGGTTAATATCTCTTGTT
TAATAATTCCCCCCCTTCTAGTTCAACCGATGCAGTTTTCCAATTCATCTTGCCTCTTTT
CCCCTTCCTACAACAGTACAGAAGAAATAGATCTAGGCCATGTTGCCTTCAGCAACTGTA
CCTCCATAACCAATGTCACCGGTCCCATATGCGCTGTAAATGGTTCGGTCTTTCTCTGTG
GCAATAACATGGCATACACTTATCTACCCACGAACTGGACGGGGCTTTGCGTCCTAGCAA
CTCTCCTCCCCGACATTGACATCATTCCCGGAGATGAACCGGTTCCTATCCCTGCTATTG
ATCATTTTATATATAGACCTAAACGGGCCATACAGTTTATTCCTTTACTAGCTGGGCTAG
GGATCACCACAGCCTTCACAACAGGAGCTACAAGCCTAGGTGTCTCTGTGACCCAATATA
CAAAATTATCTAATCAGCTAATTTCTGATGTACAAATCTTATCCAGCACCATACAAGATC
TGCAAGATCAAGTAGACTCATTAGCCGAAGTGGTTCTCCAGAACAGAAGGGGGCTAGATC
TACTTACAGCAGAACAAGGAGGAATCTGTTTAGCCCTGCAAGAAAAATGCTGCTTTTATG
CTAACAAATCAGGGATTGTGAGAGACAAAATAAAAACCTTACAAGAAGAACTAGAAAGAC
GCAGAAAAGATCTAGCTTCCAACCCACTTTGGACTGGGCTTCAAGGGCTCCTCCCTTACC
TCCTGCCCTTTATTGGCCCTCTACTTACCCTCTTGCTCTTACTCACCATTGGGCCGTGCA
TTTTTAACCGTCTAACTGCTTTTATTAATGATAAATTAAACATAATACACGCTATGGTGC
TAACCCAACAGTATCAAGTGCTCAGAACCGATGAAGAGGCTCAAGATTGAGCCTCTAAGA
CACAAGAAAAGGGGGAAAATGAAAAGTAAAACTTTTAGGCCCTCCCCGTAAATGGTTCTG
TTTGTTCGTGGCGCAGGCAGAGTTTGTTGCAAGGCTAGATGTAAGACTTGTTACTAAATG
ATTAACTGCCTTTGTTCTGCTTCTGTAAAACTGCTTTCCCGCCCTCCGAATTGTAAAACA
AGCCCTGCCTCAGCCGGAAATTCCAAACCAGTATGCTAAAGGTGGCGGGGCCCGATCACT
GCAACCCAGACCCAAGGTTGCATCAGCAAAGGAAAACTGCATTCCCCAGACCTCCCCGGG
GCTAGTACCTATCCCACCCCTTTGCGTCGCCAAATAGAAAAAGACACCTGGCCTCGAGGT
TACAAAAGAGGCCAATCAATAGCCTGTATGCAAATAAAGCCTAAACGCTATAAAAGAGAT
GTATTGCCACAAATCGGGGCTCTCTCTCTCCC------TCATTCCTTCCAAGTGAGAGGG
CCCTGGTGCACCAGTAAATGACTTTCTGCCGAAATCTGTGTGTTGGGTGGTTCCTCGCGC
CGACTCTCAACCCCTAAGGAACGTGATTCTAACA--
>NW_012001031.1:5-4215 Cercocebus atys isolate FAK, Caty_1.0 Scaffold136
---TGAAAAGTAAAATTTCTAGGCCCTCCCTGTAAATGGTTCTGTTTGTTCGTAGCGCAG
GCAGAGTTTGTTGCAAGGCTTGATGTAAAACTTGTTACTGAATGATTAACTGCCTTTGTT
CTGCTTCTGTAAAACTGCTTTCCCGCCCATTGAATTGTAAAACAGGCCCTGCCTCGGCCG
GAAATTCCAAACCAGTATGTCAAAGGTGGCGGGGCCCGGTCGCTGCAACCCAGACCCAAG
GTTGCATCAGCAGAGGAAAACTGCATTCCCCAGACCTCCCCAGGGCTAGTGCCCATCCCA
CCCCTTTGCGTCGCCAAATAGAAAAAGACACCTGGCCTCGAAGTTACGAAGGAGGCCAAT
CAATGGCCCGTACGCAAATAAAGCCTAAACGCTATAAAAGAGATGTATCGCCACGAGTCG
GGGCTCTCTCTCTCCTCTCTCTCTCTCTCTCTCTCCCTCATTCCTCTGAGGTGGGAGGGC
CCTGGTGCACCAGTAAACAACTTTCTGCCGAAATTTGTGTGTTGGATGGTTCCTCGCGCC
GACTCTCAAACCCTAAGGAACGTGGTTCTAACATCTGGGGGCTCGTCTGGGATTTGGGAG
GCGGTCAGAGGACACCAGCCTCTTTCCCCTTTCGGCAGAAACCGCGCGGCCTCGGCCACC
GGTGGCGGACGGACGAC--------TCTTGTGTGTAGTCAGGTACCTTACTTTTGTTTTG
TCTCTAATCTCTGAGGTCGGCCAACTTCCGTAGGAGTGTAGAGGGAGGACAGACGTGTCC
TGGACCCTCACACTCCGACCCCGGGGGACGCCCCGGCGGTCGTCTGGAGGAAGGCTGATG
ACACCGTCAGCCTCCTCAAATCTGAAGGCAGGTTCCCCCTGCCATCTGAATCACTTGTAG
TACTTTGGCGCCATTTTCCAGCCGCGCGGCTCCTCTGTTTTTGTCTGATTTGTGTTGTTA
CTGTTGTCTTATTCATATGTGTGTATGAGCCTAAGGACGGGACGATGGGACAGACGCTAA
CAACTCCCCTATCTTTGACTTTGACGCACTTTTCAGACGTCCGGGCCAGAGCCCACAATT
TATCCGTGGGAGTCCGAAAAGGACGATGGCGAACTTTCTGCTCGTCCGAGTGGCCCACCC
TTCATGTCGGGTGGCCCCGAGACGGAACTTTTGACCTCTCCATTATTTTGCAGGTTAAGG
CAAAGGTAATGGATCCTGGGCCGCATGGTCACCCGGACCAAGTGGCCTACATCATCACCT
GGGAGGATCTCGTCCGAAATCCTCCGCCTTGGGTGAAACCCTTTCTCCATGCCCCTTCTT
CATCCAAGTCCACCCTCCTTGCCCTGGAAGTCCCAAAGAACCGAACCCTAGATCCGCCTA
AACCCGTACTCCCGGATGAGTCGCAGCAAGACCTCCTCCTCCAAGACCCTCCACCTCATC
CACCACATAATCCTCTCCTGGAACCCCCACCCTACAACTCACCCTCGCCCCCTGTCTTGT
CCCCCGTTTCTCCTACCACCCCTTCTGCCCCCACTCCTTCCTCTCTT---------GTCT
CCTCGTCGACCCCGCCTTCCTCTCCAGCCCCACCTGAACTCACCCCCAGAACCCCGCCAC
AAACCCCCCGTCTCCGCCTTCGGCGGGCCGAAGGCCCGGATGGCCCTTCCACCTGGCAAT
CTTCCCTTTTTCCCCTTCGTACGGTCAACCGCACGATCCAGTACTGGCCCTTTTCTGCCT
CTGACCTCTATAATTGGAAAACCCACAACCCCTCCTTCTCCCAAGACCCCCAGGCCTTGA
CCTCGTTGATAGAATCAATTCTCCTCACCCACCAGCCTACCTGGGATGATTGTCAGCAGC
TTTTGCAGGTCCTTCTAACCACCGAAGAAAGGCAGCGAGTCCTCCTGGAAGCCCGGAAAA
ATGTGCCGGGGCCTGGGGGCCTTCCAACCCAGCTCCCCAATGAAATAGACGAGGGCTTTC
CCCTCACCCGCCCGGACTGGGATTATGAGACAGCACCAGGTAGGGAGAGTCTCCGAATCT
ATCGCCAGGCTCTGTTGGCGGGTCTCAAGGGGGCAGGAAAACGCCCCACCAATTTGGCCA
AGGTAAGGACCATAACTCAGGAAAGGGATGAAAGCCCGGCAGCCTTTATGGAAAGACTTC
TGGAAGGGTTCCGGATGTATACTCCATTTGATCCAGAAGCACCAGAACACAAGGCTACCG
TGGCCATGTCGTTCATAGATCAGGCAGCGCTAGACATAAAAGGAAAACTCCAAAGGCTAG
ACGGGATCCAAACACATGGGCTGCAGGAATTGGTAAGGGAAGCAGAAAAGGTATACAATA
AAAGGGAAACCCCAGAAGAAAGAGAAGCTAGGCTTATAAAAGAACAGGAAGAACGGGAAG
ATCGGAGAGACAGAAAAAGAGATAAGCATTTAACCAGAATCCTGGCAGCCGTAGTGACAG
AAAAAAGGACAGGAAAGCCAGGGGAAACAAAAAGGCGGCCTAAAGTAGATAAAGACCAGT
GCGCCTACTGCAAAGAGCGAGGGCATTGGATCAAGGACTGCCCCAAGCGTCCTAGAGATC
AGAAGAAACCCGCCCCTGTCCTCACCCTAGGTGAGGACAGTGAGTAGGGGTGTCAGGGCT
CTGGAGCCCCCCCCGAGCCCCGGCTAACTCTCTCTGTAGGGGGGCAACCCACCACCTTCT
TGGTGGACACTGGCGCCCAACATTCAGTTTTGACAAAGGCAGACGGGCCCCTGTCTTCCC
GCACATCCTGGGTACAGGGGGCGACAGGGGGAAAATTGCACAAGTGGACTAACCACCGGA
CAGTTAATCTTGGACAAGGAATGGTAACACATTCCTTCTTGGTAGTACCTGAATGCCCCT
ACCCCCTCCTAGGGCGAGATCTTCTGACCAAGCTCGGAGCCCAAATCCACTTCTCTGAGA
CTGGGGCCCAGGTATTAAATCGGGACGGTCAGCCCATCCAAATTTTAACTGTGTCTCTGC
AAGATGAGCATCGGCTTTTCGACGCTCCGGTCATCACTAGCCTCCCCGATGTTTGGTTGC
AAGACTTTCCCCAAGCTTGGGCGGAAACGGGAGGACTAGGGCTAGCTGAGTATCAAGCCC
CAATCATAATCGATCTAAAGCCTACGGCAGTGCCTGTGTCTATCAAGCAATATCCAATGA
GCCGAGAGGCTCATATAGGAATTCGGCAGCACATTAACAAATTTCTAGAACTTGGAGTTT
TGCGACCTTGTCGCTCGCCCTGGAATACTCCTCTTCTGCCAGTAAAAAAGCCTGGTACTC
AAGATTACAGGCCTGTCCAAGATTTGAGAGAAATTAATAAAAGAACTGTGGATATCCACC
CTACGGTCCCCAATCCCTACAACTTGCTCAGTACCTTAAAACCAGACTACAGCTGGTATA
CCGTACTGGACTTAAAAGATGCCTTCTTTTGTTTACCCCTGGCCCCCCAAAGCCAGGAAC
TATTTGCCTTTGAGTGGAAGGACCCTGAGAGAGGAATCTCAGGCCAATTGACCTGGACCC
GACTTCCCCAAGGGTTCAAAAACTCTCCCACTCTCTTTGATGAGGCTCTCCACAGGGACC
TCACCGACTTCCGGACCCAGCATCCAGAAGTGACCCTGCTCCAGTATGTAGATGACCTCC
TCTTGGCGGCCCCCACAAAGGAAGCCTGCACGCAAGGTACTAGGCATCTACTCCAGGAAC
TAGGTGAGAAAGGATACCGGGCATCTGCCAAGAAGGCACAAATTTGTCAGACCAAGGTAA
CTTACCTGGGGTACATACTGAGTGAGGGAAAAAGGTGGCTCACCCCTGGGCGCATAGAGA
CTGTGGCTCGCATTCCACCGCCCCGGAATCCCAGAGAGGTGCGTGAATTCCTGGGAACTG
CTGGGTTCTGTCGCTTGTGGATACCCGGTTTTGCTGAATTGGCCGCCCCCCTTTACGCAC
TCACCAAGGGAAGCACCCCTTTCACCTGGCAGACAGAGCATCCATTGGCTTTTGAGGCAC
TAAAAAAGGCACTCTTGTCTGCCCCAGCCCTTGGGTTACCGGACACCTCAAAGCCCTTTA
CTCTCTTCCTAGACGAAAGGCAAGGGATTGCCAAAGGAGTCCTGACCCAAAAATTGGGGC
CTTGGAAAAGACCGGTAGCGTACCTGTCCAAGAAGCTGGACCCTGTGGCGGCCGGCTG-C
CCCCGTGTCTTCCGTATCCATGGCAAGCCGCC----------------------------
------------------------------------------------------------
------------------------------------------------------------
------------------------------------------------------------
------------------------------------------------------------
------------------------------------------------------------
------------------------------------------------------------
------------------------------------------------------------
------------------------------------------------------------
------------------------------------------------------------
------------------------------------------------------------
------------------------------------------------------------
------------------------------------------------------------
------------------------------------------------------------
------------------------------------------------------------
------------------------------------------------------------
------------------------------------------------------------
------------------------------------------------------------
------------------------------------------------------------
------------------------------------------------------------
------------------------------------------------------------
------------------------------------------------------------
------------------------------------------------------------
------------------------------------------------------------
------------------------------------------------------------
------------------------------------------------------------
------------------------------------------------------------
------------------------------------------------------------
------------------------------------------------------------
------------------------------------------------------------
------------------------------------------------------------
------------------------------------------------------------
------------------------------------------------------------
------------------------------------------------------------
------------------------------------------------------------
------------------------------------------------------------
------------------------------------------------------------
------------------------------------------------------------
------------------------------------------------------------
------------------------------------------------------------
------------------------------------------------------------
------------------------------------------------------------
------------------------------------------------------------
------------------------------------------------------------
------------------------------------------------------------
------------------------------------------------------------
------------------------------------------------------------
------------------------------------------------------------
------------------------------------------------------------
------------------------------------------------------------
------------------------------------------------------------
------------------------------------------------------------
------------------------------------------------------------
------------------------------------------------------------
------------------------------------------------------------
------------------------------------------------------------
------------------------------------------------------------
------------------------------------------------------------
------------------------------------------------------------
------------------------------------------------------------
------------------------------------------------------------
------------------------------------------------------------
------------------------------------------------------------
------------------------------------------------------------
------------------------------------------------------------
------------------------------------------------------------
------------------------------------------------------------
------------------------------------------------------------
------------------------------------------------------------
------------------------------------------------------------
------------------------------------------------------------
------------------------------------------------------------
------------------------------------
>AF142988.1|AF142988 Papio cynocephalus endogenous retrovirus proviral DNA, complete genome
TGAAACTAGGCCTCACAAAACCTAAAAAGTTAGCACCAGGTGGCCCTAGATAGGGTCCCA
CCCTGCCTAGATAGGGTCCCACCCTGCCTCGATAGGGTCCCACCCTGATAGGGTCCCACC
CTGCCAATTCCGGGAAACAACCTCATGAGGTCCCACCCTGCCAATTCCAGGGGTCTCACC
CTGCCTCGAAGTTCCCGGAATCAACAACTCCAGGAAAGAA---CCTCATAAGGTCCTGCT
CTAACCAATTAAACCAAGACCCCTTGCTCAGGCTATAGCTAGACCCAATCATTTTACGCC
-TTAAACTTTGTTTGAATTTCGCGCCATAAGTTGTGTTTGAAC---TTGTGTTTGCCTAT
ATAAACAGCCTGTAACAAGCAGTCGGGGTCCCAGGGCCAACTTAGAGC--TTGGGACCCT
AGCGCGCTAGTAATAAATAG--CTCTCTGCTGTGAACCTCGTGTCGG-TGATCCTTCGCG
GCGACCCCTGCCCAGGAGGGAATCGAGAGTTCGGTTCCAACATTTGGTGCATTGGCCGGG
AAGTGGGGTCGTCCGAGGACCCCCGACCCATCCGGCGGAGACCCATCTGGCCCGGGCCAC
CGACCGCCGACTGGACGAACGAACTCTGTCAGGTACTCTCGTTTCGTTCTGTTTGTTTCG
TTTCATTCTGTTTGTTTTGCCGGCTAATTCT-------GAGGAGTACTCCGTCTGAATAA
TTAAGTGGAGAAGGGGGACAGACGTGTCCGGCACCTTCTCACTTACGCCCC--GGGGACG
CCCTGGCGGTAGACTGGAAGAAGGCTGACGACTCCGTCAGCCTCCTCGAATCTGTAGGCA
GGGTGCCGTCGCCCCTGCCATCCGAATATTTTGTGAAACTGTGGCGCCACTCTCTGGCCG
CGCGGCTTCTTCTCATTTGTTTGGTCCTTTTGTATGTTGCTTTCATTTTGTCCTTGTGTG
TGAAAGAATCTCTAGACAGAACTA----TGGGACAGACGTTGATGACCCCTTTAACTCTG
ACTC------ACTTCCCTGACGTTCAG-CTCGAGCCCACCACCTCTCTGTAGAAGTCCGT
AAGGGACGATGGAAAACATTCTGCTCGTCCGAATGGCCAACCCTCCAGGTAGAGTGGCCA
CGGGACGGAACATTTAACCTCTCAATTATCCTACAGGTCAAAGCAAAAGTGATGGATCCT
GGGCCACTCGGACACCCAGACCAGGTGGCCTACATAATTACTTGGGAAGATCTGGTCCGA
AACCCTCCTTTTTGGGTGAAACCCTTCCTCCATTCCCCTTCCCCATCCCAATCTACCCTC
CTTGCCTTAGAGGCCCCAAAGAACCGGAATTCAGATCCGCAAAAGCCGGTTCTCCCAGAT
GAGCCCCAGAGGGACCTCCTCCTTCTTGACCCCCTGCCTCCTGCACCTGAAAACCCCCTC
CTGAGACCTCCGCCTTACGCTTCCCCCTCGGCCCCTACCCTTTCCCC---------AACT
TCCCCCTCGGCCCCTACCCTTTCCCCAGCTTCCCCCACGGTCCCTACCCTGTCCCCAACT
TCCCCC------------------------------TCAGCTCCCTCCATGTCTCCCTCT
CCAGTCCCACCCGAACTCACCCCTCAAGCTCCACCAGCAACACCTC---GCCTCCGCCTG
CGGCGGACTGAGGACCTAGATGGCTCTCCCACTTGGCGATCCTCCCTTTTTCCCCTCCGC
ACCGTCAATCGTACAGTCCAATACTGGCCTTTCTCTGCCTCTGACCTCTACAACTGGAAG
ACCCATAACCCTTCCTTTTCCCAAGACCCTCAGGCCCTAACCTCGTTGATAGAATCCATT
CTCCTCACCCACCAGCCCACCTGGGATGATTGCCAGCAGCTCTTG-CAGGTCCTCCTAAC
CACCGAAGAGAGGCAG-CGAGTCCTCCTGGAGGCCCGGAAAAATGTGCCAGGACCAGGGG
GCCTCCCAACCCAACTCCCCAATGAAATAGATGAGGGATTTCCCCTCACCCGCCCGGACT
GGGACT-ATGAAACGGCACCAGGTAGGGAGAG-TCTCCGAATCTATCGCCAGGCTCTGTT
GGCGGGTCTCAAAGGGGCAGGAAAACGCCCCACAAATTTGGCCAAGGTAAGAACTATAAC
TCAGGAAAGGGACGAAAGCCCGGCAGCCTTCATGGAAAGGCTACTGGAAGGGTTCCGAAT
GTATACCCCATTCGACCCAGAGGCCCTAGAACATAAGGCCACCATAGCTATGGCATTCAT
AGACCAAGCTGCATTAGATATCAGAGGGAAA-CTCCAGAGGCTGGATGGGATCCAGACCT
A-TGGATTACAGGAATTGGTTAGGGAGGCAGAAAAAGTATATAATAAGAGAGAAACCCCT
GAGGAAAGGGAAGCCAGGTTAGCAAAGGAACAGGAGGAGCGAGAGGATCGTAGGGATCGA
AAGAGGGATAAGCATTTAACAAAAATCCTGGCGGCAATAGTAAAAGAGAAAGGACCAGGG
AGAGAGGGAGAAAAGCGAAGGCGGCCAAAAGTAGAAAAAGACCAGTGTGCCTACT-GCAA
AGAACGAGGACATTGGATCAAAGATTGCCCCAAGCGTCCCAAAGACCAAAAGAAACCTGC
CGCTGTCCTCACCCTAGGTGAAGATAGCGAATAGGGGAGTCAAGGCTCTGGAGCCCCCCC
CCCGAGCCCCGGCTAACTCTCTCTGTAGGGGGGCAACCCACCACCTTCTTGGTGGACACT
GGCGCCCAACATTTAGTTTTGACAAAGGCAGACGGGCCCCTGTCTTCCCG-CACATCCTG
GGTCCAGGGGGCAACAGGGGGAAAATTGCACAAGTGGACTAACCACCGGACAGTTAATCT
TGGACAAGGAATGGTGACACATTCCTTCTTGGTGGTACCTGAATGCCCCTACCCCCTCCT
AGGGCGAGATCTTCTGACCAAGCTCGGAGCCCAAATCCACTTCTCCGAGACTGGGGCCCA
GGTATTAAATCAGGACGGTCAGCCCATCCAAATTTTAACTGTGTCTCTGCAAGATGAGCA
TCGGCTTTTCGACTCTCCGGTCATCACTAGCCTCCCCGATGTTTGGTTGCAAGACTTTCC
CCAAGCTTGGGCGGAAACAGGAGGACTCGGGCTAGCTAAGTATCAAGCCCCAATCATAAT
TGATCTAAAGCCCACGGCGGTGCCCGTGTCTATCAAGCAATATCCCATGAGCCGAGAGGC
TCATATAGGAATTCGGCAGCACATTAACAAA--TTTCTAGAACTCGGAGTGTTGCGACCT
T-GTCGCTCGCCCTGGAACACTCCTCTTCTGCCAGTAAAAAAGCCCGGTACTCAGGATTA
CAGGCCTGTCCAAGACCTGAGAGAAATTAACAAAAGAACCATGGACATCCAT-CCCACGG
TCCCCAATCCTTACAACTTACTCAGCACCTTAAAACCAGGCTATAACTGGTATACA-GTA
TTAGATTTAAAAGATGCTTTCTTCTGTTTACCTCTGGCCCCCCAAAGCCAAGAACTCTTT
GCCTTTGAGTGGA-AAGATCCTGAGAAAGGAATTTCGGGCCAATTGACCTGGACCCGGCT
TCCCCAAGGATTCAAGAACTCTCCCACTCTCTTCGATGAGGCTCTTCATCGAGACCTGAC
CGACTTCCGGACCCAAAATCCAGAAGTGACCTTACTCCAATATGTAGATGACCTCCTCCT
GGCTGCCCCTACAAAGGAAACCTGCATACAAGGTACCAGACATCTACTCCAGGAACTGGG
TGAAAAAGGATACCGGGCATCTGCCAAGAAGGCACAGCTCTGCCAGACCAAGGTAACATA
TCTGGGGTA-TATCCTGAGTGAAGGGAAAAGGTGGCTCACCCCTGGGCGCATAGAGACAG
TGGCTCGCCTTCCACCACCACGAAGTCCCAGGGAGGTACGTGAATTCTTGGGAACTGCTG
GGTTCTGTCACTTGTGGATACCCGGTTTTGCTGAATTGGCCGCCCCCCTTT-ACGCACTC
ACCAAGGAAAGCACCCCTTTCACCTGGCAGACAGAGCATCAGTTGGCTTTTGAGGCACTA
AAAAAGGC-ACTCTTGTCTGCCCCAGCCCTTGGGTTACCGGACACCTCAAAGCCCTTTAC
CCTCTTCCTGGACGAAAGGCAAGGGATTGCCAAAGGAGTCCTGACCCAAAAATTGGGGCC
TTGGAAAAGACCGGTAGCGTACCTGTCCAAGAAGCTGGACCCTGTGGCGGCCGGCTGGCC
CCCATGTCTTCGTATCATGGCAGCCACCGCTATGCTGGTCAAGGACTCTGCTAAGTTAAC
CCTTGGGCAGCCACTGACTGTTATTACCCCACATACTCTAGAGGCCATAGTGCAGCAGCC
CCCGGACCGGTGGATAACCAACGCACGCCTAACCCACTACCAGGCCCTCTTACTGGACAC
GGACCACGTCCAGTTTGGCCCTCCGGTCACCCTAAACCCTGCTACGCTGCTGCC-GGTAC
CAGAAGACCAACCAAGCCCACACGATTGTCGGCAAGTACTGGCTGAGACCCATGGAACAC
GAGAAGACCTTAAAGACCAAGA-GCTCCCAGACG-CGGATCACACCTGGTACACAGACGG
CAGCAGTTACCTTGACTCAGGTACTCGGAAGGCGGGAGCAGCGGTAGTAGACGGACACAA
CACCATTTGGGCACAATCACTACCTCCTGGCACGTCTGCACAGAAGGCTGAGTTAATAGC
ACTAACCAAGGCCCTAGAGCTGTCCAAGGGAAAGAAAGCTAACATTT-ATACTGATAGCC
GATATGCCTTTGCAACGGCTCATACTCATGGAAGTATCTATGAAAGAAGAGGTCTCCTAA
CCTCAGAAGGAAAGGAAATCAAGAACAAAGCTGAAATAATTGCCTTATTAAAGGCCCTTT
TTCTTCCTCAAAAAGTGGCTATAATTCACTGCCCCAGGCATCAGAAAGGACAGGATCCAG
TCGCAGTAGAAAACAGACAGGCTGACCAAGTGGCCAGGCAAGCCGCCATGGCGGAAGTAC
TG-ACCCTA-GCCACAGAACCTGAC--AACACCAGCCACATAACTATTGAACATACTTAT
ACCTCCGAAGACCAGGAAGAAGCAAGAGCCATAGGGGCTACAGAAAACAAAGACACTAGA
AACTGGGAAAAAGAAGGGAAAATAGTCCTTCCCCAAAAGGAAGCCCTGGCAATGATCCAG
CAGATGCATGCCTGGACACACTTGGGTAATCGAAAGCTAAAATTGTTAATTGAAAAAACT
GACTTTCTAATCCCAAGGGCAAGTACACTCATAGAGCAAGTGACATCTGCCTGTAAGGTC
TGTCAGCAGGTAAACGCTGGGGCTACCCGAGTGCCAGCAGGGAAACGGACTCGTGGTAAC
CGCCCGGGAGTCTATTGGGAAATAGACTTCACTGAAGTAAAACCTCACTATGCTGGATAT
AAGTACTTACTGGTGTTTGTAGATACCTTTTCAGGATGGGTAGAAGCCTACCCCACCCAG
CAAGAAACGGCAC-ACATAGTAGCCAAGAAAATTTTGGAAGAAATCTTTCCTAGATTTGG
ACTTCCCAAGGTAATTGGGTCAGACAACGGGCCGGCCTTCGTTTCTCAGGTAAGTCAGGG
GCTCGCCAGGATATTGGAGATTAATTGGAAATTACATTGTGCCTATAAACCCCAGAGCTC
AGGACA-GGTAAAAAGAATAAATAGAACAATAAAAGAGACCCTTACTAAATTGACCTTAG
AGACTGGTTTAAAAGATTGGAGACGCCTCCTATCCTT-AGCTCTGTTAAGGACCCGAAAT
ACGCCTAACCGTTTTGGGCTCACTCCATATGAAATCCTCTACGGAGGACCTCCCCCTTTG
TCAACCTTGCTTAACTCCTTCTCCCCCTCTGATCCTAAGACTGACCTACAGGCCCGGCTA
AAAGGACTCCAAGCAGTACAGGCCCAAATCTGGGCCCCCTTGGCAGAACTGTACCAACCA
GGACATCCACAGACCAGTCACCCCTTCCAGGTGGGAGACTCTGTC-TACGTTAGACGGCA
CCGCACTCAAGGACTAGAGCCTCGGTGGAAA-GGACCCTACATCGTTCTCCTGACCACGC
CCACAGCCATAAAGGTTGACGGAATCTCCACTTGGATCCACGCATCCCACGTCAAGGCTT
CTCCAGAGACGCCCGGACCAACACCACCTGAGATATGGAGACTCCGACGCTCCGAGAACC
CGCTCAAGATAAGACTCTCTCGTATCTAACTCTCTGCTTATTGTTTGCCCTTCTTCCCTG
CGCCGTCTCTAGTATAGCTTTTGACGCTAACCCCCACCGGCCATTTAGCCTGACCTGGCA
GATAATTAATTTTAATAATCAAGAGGTCTTAAATGAGACCTCCGAGAATGCTCCTATAGG
GACTTGGTTTCCAGACCTCTATTTCAACCTAGAAAAAATAGCAGGAAAGATAAAAGACAC
AGGCCCCCGGTTTACTGGTCCCATAGGAGTCCTATTAGGGACTCCTCAGGATGGACAAGA
ATGGAAAAGACAGGCTAGAAGGGTATCCATCAGCCGGAACGGGTTTTATGCCTGTCCCGG
ATTCAGGACAGGACAAATGAAAAAAACTTGTGGAGATCTGACTCACTTATATTGCAAAAG
CTGGTCCTGTGTGACTACTAATGATGGAGAGTGGAAATGGGCCACAAAACCTTGGTACAT
AACC-ATGTCCTTTGTCCAGCCCTGTACCACAA-CCCGATATTCGGAAAATTGCAACCTG
GTCCGCATCAAGTTTGAAGATGCAGCAAACTCTGATAACAGATAGATAACAACAGGGTTA
ATATGGGGCCTCTATTTATACCAGCACAACCCGCCTAAAATTCCCCTCCAAATCAGACTA
TTGGTCAATCCGGACACTGCCCCTGTTATAGTAGGGCCAAACCAGGTCTTATTAGAAGCT
AGGAAGCCCCCGGTTCCCATATCTGAGAAGCCCCAATTAAAGGCTCCTCAAAGTACTTCC
CCACCCTTGATCTCCGCCTCCTCTAAATACGCATCCTCAACTCAAGACATCACCCGATGG
GCCCCTAACCCGGAAATAGAAAACAGGCTCCTGAATCTCATAAAAGGTTCCTATCTTGCC
TTAAATCAGACAAGGCCAGAATTCACCTCCTCTTGCTGGTTATGCCTAGCAACAAGTCCT
CCTTATTACGAAGGCATCGCCTCC-ACTGCTAAGTTCATCAATTCCACTAATCCTACTGG
ATGCGCGTGGGAACAATGCAATAAACTGACCCTGGCTGAAGTTTCTGGGTCAGGAACTTG
CATAGGCC-AAGTACCCCCTAGTCATCAGCATCTCTGTAATGTAACCCTGGCAGTACCCA
GTTCCAATCACTACTTGGTCCCCTCTGAGGTGGACTGGTGGGCGTGCGATACTGGGCTCA
CCCCCTGTATATCCACAGCTGTTTTTAACAGCGGCACCCACTATTGCGTGTTGGTACAAG
TTGTT-CCCCGAGTCTACTATCATTCTGGAGACTCTTTTGATCTTCGGT---ATGAA---
CAAAAAACTCATA-TAAGACCTAAAA-GAGAACCTATCTCCCTC-ACCCTCAC-TGT-CA
T--GTTAGGAATTGGGGTAGCGGCTGGAGTTGGGACCGGG--ACGGCGGCCCTGG--TAC
ATGGTAAATACCATCTGCACCAACTTAGAG-AAGCCATAGATGAGGACCTTA-GAGCCAT
AGAACACTCCATCACAAAACTTGAAGACTC-TTTAACTTCCCTGTCGGAAGTTGTGTTAC
AAAACCGACGAGGACTAGAAATTGTCTTTCT--GAAAGAGGGCGGGCTCTGTGCAGCCCT
AAAAGAGCAATGTTGTTTTTATG-CAGATCATT-CAGGA-GTAGTCAACGATTCTATGGC
-AAAACT-AAGAGAAAGATTAGACAAGAAAAAAAAAG-----AGAGAGAATCTCAGCAAA
ATTGGTTTGAAAA-TTAGTACAATCG-AT-CCCCTTGGTTTAGCACCCTAATCTCCACCA
TCTTAGGACCCCTCATCCTACTCACGCTCATCCTGACTTTCGGGCCGTGCATACTCAACC
ACTTACTC-ACCCTTATTAAAAATAGATTAAACATAGTACATGCTATGGTTCTGACCCAA
CAATACCAGACCCTT-AGGACTGAAGAAGAGGCTCAA-GATTGAGCCTCTGACACAAAAA
--GAGGAGGGAATGAAACTAGG-CCTCACAAAA-------CCTAAAAAGTT---AGCACC
AGGT--GGCCCTAG----ATAGGG-TCCCACCC-TGCCTCGAT-AGGGTCCCA-----CC
CTG-------ATAGGGTCCCACCCTG-------------------CCAATTCCGGGA--A
ACAACCTCATGAGGTCCCACCCTGCC-AATTCCAGGGG--TCTCACCCT-------GCC-
-TCGAAGTTCCCGGAATCAACAACTCCAGGAAAAAA-CCTCATAAGGTC-CTGCTCT-AA
CCAATTAAACCAAGACCTCTTGCTCAGGCTATAGCTAGACCCAATCATTTTACGCCTTAA
GCTTTGTTTGAATTTCGCGCCATAAGTTATGTTGGAACTTGTGTTTGCCTATATAAACAG
CCTGTAACAAGCAGTCGGGGTCCCAGGGCCAACTTAGAGCTTGGGACCCTAGTGCGCTAG
TAATAAATAGCTCTCTGCTGTGAACCTCGTGTCG-------GTGATCCTTCGTGGCGACC
CCTGCCCAGGAGGGAATCGAGAGTTCGGTTCCAACA
>CM018189.1:3362435-3371006 Papio anubis isolate 15944 chromosome 10
TGAAACTAGGCCTCACAAAACCTAAAAAGTTAGCACCAGGTGGCCCTAGATAGGGTCCCA
CCCTGCCTAGATAGGGTCCCACCCTGCCTCGATAGGGTCCCACCCTGATAGGGTCCCACC
CTGCCAATTCCGGGAAACAACCTCATGAGGTCCCACCCTGCCAATTCCAGGGGTCTCACC
CTGCCTCGAAGTTCCCGGAATCAACAACTCCAGGAAAGAA---CCTCATAAGGTCCTGCT
CTAACCAATTAAACCAAGACCCCTTGCTCAGGCTATAGCTAGACCCAATCATTTTACGCC
-TTAAACTTTGTTTGAATTTCGCGCCATAAGTTGTGTTTGAAC---TTGTGTTTGCCTAT
ATAAACAGCCTGTAACAAGCAGTCGGGGTCCCAGGGCCAACTTAGAGC--TTGGGACCCT
AGCGCGCTAGTAATAAATAG--CTCTCTGCTGTGAACCTCGTGTCGG-TGATCCTTCGCG
GCGACCCCTGCCCAGGAGGGAATCGAGAGTTCGGTTCCAACATTTGGTGCATTGGCCGGG
AAGTGGGGTCGTCCGAGGACCCCCGACCCATCCGGCGGAGACCCATCTGGCCCGGGCCAC
CGACCGCCGACTGGACGAACGAACTCTGTCAGGTACTCTCGTTTCGTTCTGTTTGTTTCG
TTTCGTTCTGTTTGTTTTGCCGGCTAATTCT-------GAGGAGTACTCCGTCTGAATAA
TTAAGTGGAGAAGGGGGACAGACGTGTCCGGCACCTTCTCACTTACGCCCC--GGGGACG
CCCTGGCGGTAGACTGGAAGAAGGCTGACGACTCCGTCAGCCTCCTCGAATCTGTAGGCA
GGGTGCCGTCGCCCCTGCCATCCGAATATTTTGTGAAACTGTGGCGCCACTCTCTGGCCG
CGCGGCTTCTTCTCATTTGTTTGGTCCTTTTGTATGTTGCTTTCATTTTGTCCTTGTGTG
TGAAAGAATCTCTAGACAGAACTA----TGGGACAGACGTTGACGACCCCTTTAACTCTG
ACTC------ACTTCCCTGACGTTCGGGCTCGAGCCCACCACCTCTCTGTAGAAGTCCGT
AAGGGACGATGGAAAACATTCTGCTCGTCCGAATGGCCAACCCTCCAGGTAGAGTGGCCA
CGGGACGGAACATTTAACCTCTCAATTATCCTACAGGTCAAAGCAAAAGTGATGGATCCT
GGGCCACTCGGACACCCAGACCAGGTGGCCTACATAATTACTTGGGAAGATCTGGTCCGA
AACCCTCCTTTTTGGGTGAAACCCTTCCTCCATTCCCCTTCCCCATCCCAATCTACCCTC
CTTGCCTTAGAGGCCCCAAAGAACCGGAATTCAGATCCGCAAAAGCCGGTTCTCCCAGAT
GAGCCCCAGAGGGACCTCCTCCTTCTTGACCCCCTGCCTCCTGCACCTGAAAACCCCCTC
CTGAGACCTCCGCCTTACGCTTCCCCCTCGGCCCCTACCCTTTCCCC---------AACT
TCCCCCTCGGCCCCTACCCTTTCCCCAGCTTCCCCCACGGTCCCTACCCTGTCCCCAACT
TCCCCC------------------------------TCAGCTCCCTCCATGTCTCCCTCT
CCAGTCCCACCCGAACTCACCCCTCAAGCTCCACCAGCAACACCTC---GCCTCCGCCTG
CGGCGGACTGAGGACCTAGATGGCTCTCCCACTTGGCGATCCTCCCTTTTTCCCCTCCGC
ACCGTCAATCGTACAGTCCAATACTGGCCTTTCTCTGCCTCTGACCTCTACAACTGGAAG
ACCCATAACCCTTCCTTTTCCCAAGACCCTCAGGCCCTAACCTCGTTGATAGAATCCATT
CTCCTCACCCACCAGCCCACCTGGGATGATTGCCAGCAGCTCTTG-CAGGTCCTCCTAAC
CACCGAAGAGAGGCAG-CGAGTCCTCCTGGAGGCCCGGAAAAATGTGCCAGGACCAGGGG
GCCTCCCAACCCAACTCCCCAATGAAATAGATGAGGGATTTCCCCTCACCCGCCCGGACT
GGGACT-ATGAAACGGCACCAGGTAGGGAGAG-TCTCCGAATCTATCGCCAGGCTCTGTT
GGCGGGTCTCAAAGGGGCAGGAAAACGCCCCACAAATTTGGCCAAGGTAAGAACTATAAC
TCAGGAAAGGGACGAAAGCCCGGCAGCCTTCATGGAAAGGCTACTGGAAGGGTTCCGAAT
GTATACCCCATTCGACCCAGAGGCCCTAGAACATAAGGCCACCATAGCTATGGCATTCAT
AGACCAAGCTGCATTAGATATCAGAGGGAAA-CTCCAGAGGCTGGATGGGATCCAGACCT
A-TGGATTACAGGAATTGGTTAGGGAGGCAGAAAAAGTATATAATAAGAGAGAAACCCCT
GAGGAAAGGGAAGCCAGGTTAGCAAAGGAACAGGAGGAGCGAGAGGATCGTAGGGATCGA
AAGAGGGATAAGCATTTAACAAAAATCCTGGCGGCAATAGTAAAAGAGAAAGGACCAGGG
AGAGAGGGAGAAAAGCGAAGGCGGCCAAAAGTAGAAAAAGACCAGTGTGCCTACT-GCAA
AGAACGAGGACATTGGATCAAAGATTGCCCCAAGCGTCCCAAAGACCAAAAGAAACCTGC
CGCTGTCCTCACCCTAGGTGAAGATAGCGAATAGGGGAGTCAAGGCTCTGGAGCCCCCCC
CC-GAGCCCCGGCTAACTCTCTCTGTAGGGGGGCAACCCACCACCTTCTTGGTGGACACT
GGCGCCCAACATTTAGTTTTGACAAAGGCAGACGGGCCCCTGTCTTCCCG-CACATCCTG
GGTCCAGGGGGCAACAGGGGGAAAATTGCACAAGTGGACTAACCACCGGACAGTTAATCT
TGGACAAGGAATGGTGACACATTCCTTCTTGGTGGTACCTGAATGCCCCTACCCCCTCCT
AGGGCGAGATCTTCTGACCAAGCTCGGAGCCCAAATCCACTTCTCCGAGACTGGGGCCCA
GGTATTAAATCGGGACGGTCAGCCCATCCAAATTTTAACTGTGTCTCTGCAAGATGAGCA
TCGGCTTTTCGACTCTCCGGTCATCACTAGCCTCCCCGATGTTTGGTTGCAAGACTTTCC
CCAAGCTTGGGCGGAAACAGGAGGACTCGGGCTAGCTAAGTATCAAGCCCCAATCATAAT
TGATCTAAAGCCCACGGCGGTGCCCGTGTCTATCAAGCAATATCCCATGAGCCGAGAGGC
TCATATAGGAATTCGGCAGCACATTAACAAA--TTTCTAGAACTCGGAGTGTTGCGACCT
T-GTCGCTCGCCCTGGAACACTCCTCTTCTGCCAGTAAAAAAGCCCGGTACTCAGGATTA
CAGGCCTGTCCAAGACCTGAGAGAAATTAACAAAAGAACCATGGACATCCAT-CCCACGG
TCCCCAATCCTTACAACTTACTCAGCACCTTAAAACCAGGCTATAACTGGTATACA-GTA
TTAGATTTAAAAGATGCTTTCTTCTGTTTACCTCTGGCCCCCCAAAGCCAAGAACTCTTT
GCCTTTGAGTGGA-AAGATCCTGAGAAAGGAATTTCGGGCCAATTGACCTGGACCCGGCT
TCCCCAAGGATTCAAGAACTCTCCCACTCTCTTCGATGAGGCTCTTCATCGAGACCTGAC
CGACTTCCGGACCCAAAATCCAGAAGTGACCTTACTCCAATATGTAGATGACCTCCTCCT
GGCTGCCCCTACAAAGGAAACCTGCATACAAGGTACCAGACATCTACTCCAGGAACTGGG
TGAAAAAGGATACCGGGCATCTGCCAAGAAGGCACAGCTCTGCCAGACCAAGGTAACATA
TCTGGGGTA-TATCCTGAGTGAAGGGAAAAGGTGGCTCACCCCTGGGCGCATAGAGACAG
TGGCTCGCCTTCCACCACCACGAAGTCCCAGGGAGGTACGTGAATTCTTGGGAACTGCTG
GGTTCTGTCACTTGTGGATACCCGGTTTTGCTGAATTGGCCGCCCCCCTTT-ACGCGCTC
ACCAAGGAAAGCACCCCTTTCACCTGGCAGACAGAGCATCAGTTGGCTTTTGAGGCACTA
AAAAAGGC-ACTCTTGTCTGCCCCAGCCCTTGGGTTACCGGACACCTCAAAGCCCTTTAC
CCTCTTCCTGGACGAAAGGCAAGGGATTGCCAAAGGAGTCCTGACCCAAAAATTGGGGCC
TTGGAAAAGACCGGTAGCGTACCTGTCCAAGAAGCTGGACCCTGTGGCGGCCGGCTGGCC
CCCATGTCTTCGTATCATGGCAGCCACCGCTATGCTGGTCAAGGACTCTGCTAAGTTAAC
CCTTGGGCAGCCACTGACTGTTATTACCCCACATACTCTAGAGGCCATAGTGCAGCAGCC
CCCGGACCGGTGGATAACCAACGCACGCCTAACCCACTACCAGGCCCTCTTACTGGACAC
GGACCACGTCCAGTTTGGCCCTCCGGTCACCCTAAACCCTGCTACGCTGCTGCC-GGTAC
CAGAAGACCAACCAAGCCCACACGATTGTCGGCAAGTACTGGCTGAGACCCATGGAACAC
GAGAAGACCTTAAAGACCAAGA-GCTCCCAGACG-CGGATCACACCTGGTACACAGACGG
CAGCAGTTACCTTGACTCAGGTACTCGGAGGGCGGGAGCAGCGGTAGTAGACGGACACAA
CACCATTTGGGCACAATCACTACCTCCTGGCACGTCTGCACAGAAGGCTGAGTTAATAGC
ACTAACCAAGGCCCTAGAGCTGTCCAAGGGAAAGAAAGCTAACATTT-ATACTGATAGCC
GATATGCCTTTGCAACGGCTCATACTCATGGAAGTATCTATGAAAGAAGAGGTCTCCTAA
CCTCAGAAGGAAAGGAAATCAAGAACAAAGCTGAAATAATTGCCTTATTAAAGGCCCTTT
TTCTTCCTCAAAAAGTGGCTATAATTCACTGCCCCAGGCATCAGAAAGGACAGGATCCAG
TCGCAGTAGAAAACAGACAGGCTGACCAAGTGGCCAGGCAAGCCGCCATGGCGGAAGTAC
TG-ACCCTA-GCCACAGAACCTGAC--AACACCAGCCACATAACTATTGAACATACTTAT
ACCTCCGAAGACCAGGAAGAAGCAAGAGCCATAGGGGCTACAGAAAACAAAGACACTAGA
AACTGGGAAAAAGAAGGGAAAATAGTCCTTCCCCAAAAGGAAGCCCTGGCAATGATCCAG
CAGATGCATGCCTGGACACACTTGGGTAATCGAAAGCTAAAATTGTTAATTGAAAAAACT
GACTTTCTAATCCCAAGGGCAAGTACACTCATAGAGCAAGTGACATCTGCCTGTAAGGTC
TGTCAGCAGGTAAACGCTGGGGCTACCCGAGTGCCAGCAGGGAAACGGACTCGTGGTAAC
CGCCCGGGAGTCTATTGGGAAATAGACTTCACTGAAGTAAAACCTCACTATGCTGGATAT
AAGTACTTACTGGTGTTTGTAGATACCTTTTCAGGATGGGTAGAAGCCTACCCCACCCGG
CAAGAAACGGCAC-ACATAGTAGCCAAGAAAATTTTGGAAGAAATCTTTCCTAGATTTGG
ACTTCCCAAGGTAATTGGGTCAGACAACGGGCCGGCCTTCGTTTCTCAGGTAAGTCAGGG
GCTCGCCAGGATATTGGAGATTAATTGGAAATTACATTGTGCCTATAAACCCCAGAGCTC
AGGACA-GGTAAAAAGAATAAATAGAACAATAAAAGAGACCCTTACTAAATTGACCTTAG
AGACTGGTTTAAAAGATTGGAGACGCCTCCTATCCTT-AGCTCTGTTAAGGACCCGAAAT
ACGCCTAACCGTTTTGGGCTCACTCCATATGAAATCCTCTACGGAGGACCTCCCCCTTTG
TCAACCTTGCTTAACTCCTTCTCCCCCTCTGATCCTAAGACTGACCTACAGGCCCGGCTA
AAAGGACTCCAAGCAGTACAGGCCCAAATCTGGGCCCCCTTGGCAGAACTGTACCAACCA
GGACATCCACAGACCAGTCACCCCTTCCAGGTGGGAGACTCTGTC-TACGTTAGACGGCA
CCGCACTCAAGGACTAGAGCCTCGGTGGAAA-GGACCCTACATCGTTCTCCTGACCACGC
CCACAGCCATAAAGGTTGACGGAATCTCCACTTGGATCCACGCATCCCACGTCAAGGCTT
CTCCAGAGACGCCCGGACCAACACCACCTGAGATATGGAGACTCCGACGCTCCGAGAACC
CGCTCAAGATAAGACTCTCTCGTATCTAACTCTCTGCTTATTGTTTGCCCTTCTTCCCTG
CGCCGTCTCTAGTATAGCTTTTGACGCTAACCCCCACCGGCCATTTAGCCTGACCTGGCA
GATAATTAATTTTAATAATCAAGAGGTCTTAAATGAGACCTCCGAGAATGCTCCTATAGG
GACTTGGTTTCCAGACCTCTATTTCAACCTAGAAAAAATAGCAGGAAAGATAAAAGACAC
AGGCCCCCGGTTTACTGGTCCCACAGGAGTCCTATTAGGGACTCCTCAGGATGGACAAGA
ATGGAAAAGACAGGCTAGAAGGGTATCCATCAGCCGGAACGGGTTTTATGCCTGTCCCGG
ATTCAGGACAGGACAAATGAAAAAAACTTGTGGAGATCTGACTCACTTATATTGCAAAAG
CTGGTCCTGTGTGACTACTAATGATGGAGAGTGGAAATGGGCCACAAAACCTTGGTACAT
AACC-ATGTCCTTTGTCCAGCCCTGTACCACAA-CCCGATATTCGGAAAATTGCAACCTG
GTCCGCATCAAGTTTGAAGATGCAGCAAAATCTGATAACAGATGGATAACAACAGGGTTA
ATATGGGGCCTCTATTTATACCAGCACAACCCGCCTAAAATTCCCCTCCAAATCAGACTA
TTGGTCAATCCGGACACTGCCCCTGTTATAGTAGGGCCAAACCAGGTCTTATTAGAAGCT
AGGAAGCCCCCGGTTCCCATATCTGAGAAGCCCCAATTAAAGGCTCCTCAAAGTACTTCC
CCACCCTTGATCTCCGCCTCCTCTGAATACGCATCCTCAACTCAAGACATCACCCGATGG
GCCCCTAACCCGGAAATAGAAAACAGGCTCCTGAATCTCATAAAAGGTTCCTATCTTGCC
TTAAATCAGACAAGGCCAGAATTCACCTCCTCTTGCTGGTTATGCCTAGCAACAAGTCCT
CCTTATTACGAAGGCATCGCCTCC-ACTGCTAAGTTCATCAATTCCACTAATCCTACTGG
ATGCGCGTGGGAACAACGCAATAAACTGACCCTGGCTGAAGTTTCTGGGTCAGGAACTTG
CATAGGCC-AAGTACCCCCTAGTCATCAGCATCTCTGTAATGTAACCCTGGCAGTACCCA
GTTCCAATCACTACTTGGTCCCCTCTGAGGTGGACTGGTGGGCGTGCGACACTGGGCTCA
CCCCCTGTATATCCACAGCTGTTTTTAACAGCGGCACCCACTATTGCGTGTTGGTACAAG
TTGTT-CCCCGAGTCTACTATCATTCTGGAGACTCTTTTGATCTTCGGT---ATGAA---
CAAAAAACTCATA-TAAGACCTAAAA-GAGAACCTATCTCCCTC-ACCCTCGC-TGT-CA
T--GTTAGGAATTGGGGTAGCGGCTGGAGTTGGGACCGGG--ACGGCGGCCCTGG--TAC
ATGGTAAATACCATCTGCACCAACTTAGAG-AAGCCATAGATGAGGACCTTA-GAGCCAT
AGAACACTCCATCACAAAACTTGAAGAGTC-TTTAACTTCCCTGTCGGAAGTTGTGTTAC
AAAACCGACGAGGACTAGAAATTGTCTTTCT--GAAAGAGGGCGGGCTCTGTGCAGCCCT
AAAAGAGCAATGTTGTTTTTATG-CAGATCATT-CAGGA-GTAGTCAACGATTCTATGGC
-AAAACT-AAGAGAAAGATTAGACAAGAAAAAAAAAG-----AGAGAGAATCTCAGCAAA
ATTGGTTTGAAAA-TTAGTACAATCG-AT-CCCCTTGGTTTAGCACCCTAATCTCCACCA
TCTTAGGACCCCTCATCCTACTCACGCTCATCCTGACTTTCGGGCCGTGCATACTCAACC
ACTTACTC-ACCCTTATTAAAAATAGATTAAACATAGTACATGCTATGGTTCTGACCCAA
CAATACCAGACCCTT-AGGACTGAAGAAGAGGCTCAA-GATTGAGCCTCTGACACAAAAA
--GAGGAGGGAATGAAACTAGG-CCTCACAAAA-------CCTAAAAAGTT---AGCACC
AGGT--GGCCCTAG----ATAGGG-TCCCACCC-TGCCTCGAT-AGGGTCCCA-----CC
CTG-------ATAGGGTCCCACCCTG-------------------CCAATTCCGGGA--A
ACAACCTCATGAGGTCCCACCCTGCC-AATTCCAGGGG--TCTCACCCT-------GCC-
-TCGAAGTTCCCGGAATCAACAACTCCAGGAAAAAA-CCTCATAAGGTC-CTGCTCT-AA
CCAATTAAACCAAGACCTCTTGCTCAGGCTATAGCTAGACCCAATCATTTTACGCCTTAA
GCTTTGTTTGAATTTCGCGCCATAAGTTATGTTGGAACTTGTGTTTGCCTATATAAACAG
CCTGTAACAAGCAGTCGGGGTCCCAGGGCCAACTTAGAGCTTGGGACCCTAGTGCGCTAG
TAATAAATAGCTCTCTGCTGTGAACCTCGTGTCG-------GTGATCCTTCGTGGCGACC
CCTGCCCAGGAGGGAATCGAGAGTTCGGTTCCAACA
>NC_037688.1 Theropithecus gelada isolate Dixy chr 20, Tgel_1.0
TGAAACTAGGCCTCACAAAACCTAAAAAGTTAGCACCAGGTGGCCCTAGATAGGGTCCCA
CCCTGCCTAGATAGGGTCCCACCCTGCCTCGATAGTGTCCCACCCTGATAGGGTCCCACC
CTGCCAATTCCGGGAAACAACCTCATGAGGTCCCACCCTGCCAATTCCAGGGGTCTCACC
CTGCCTCGAAGTTCCCGGAATCATCAACTCCAGGAAAGAA---CCTCATAAGGTCCTGCT
CTAACCAATTAAACCAAGACCCCTTGCTCAGGCTATAGCTAGACCCAATCATTTTACGCC
-TTAAGCTTTGTTTGAATTTTGCGCCATAAGCTGTGTTTGAAC---TTGTGTTTGCCTAT
ATAAACAGCCTGTAACAAGCAGTCGGGGTCCCAGGGCCAACTTAGAGC--TTGGGACCCT
AGCGCGCTAGCAATAAATAA--CTCTCTGCTGTGAACCTCGTGTCGG-TGATCCTTCGCG
GCGACCCCTGCCCAGGAGGGAATCGAGAGTTCGGTTCCAACATTTGGTGCGTTGGCCGGG
AAGTGGGGTCGTCCGAGGACCCCCGACCCATCCGGCGGAGACCCATCTGGCCCGGGCCAC
CGACCGCCGACTGGACGAACGAACTCTGTCAGGTACTCTCGTTTCGTTCTGTTTGTTTCG
TTTCGTTCTGTTTGTTTTGCCGGCTAATTCT-------GAGGAGTACTCCGTCTGAATAA
TTAAGTGGAGAAGGGGGACAGACGTGTCCGGCACCTTCTCACTTACGCCCC--GGGGACG
CCCTGGCGGTAGACTGGAAGAAGGCTGACGACTCCGTCAGCCTTCTCGAATCTGTAGGCA
GGGCGCCGTCGCCCCTGCCATCCGAATATTTTGTGAAACTGTGGCGCCACTCTCTGGCCG
CGCGGCTTCTTCTCATTTGTTTGGTCCTTTTGTATGTTGCTTTCATTTTGTCCTTGTGTG
TGAAAGAATCTCTAGACAGAACTA----TGGGACAGACGTTGACGACCCCTTTAACTCTG
ACTCTGACTCACTTCCCTGACGTTCAGGCTCGAGCCCACCACCTCTCTGTGGAAGTCCGT
AAGGGACGATGGAAAACATTCTGCTCGTCCGAATGGCCAACCCTCCAGGTAGAATGGCCA
CGGGACGGAACGTTTAACCTCTCAATTATCCTACAGGTCAAAGCAAAAGTGATGGATCCT
GGGCCACTCGGACACCCAGACCAGGTGGCCTACATAATTACTTGGGAAGATCTGGTCCGA
AACCCTCCTTTTTGGGTGAAACCCTTCCTCCATTCCCCTTCGCCATCCCAATCTACCCTC
CTTGCCTTAGAGGCCCCAAAGAACCGGAATTCAGATCCGCAAAAGCCGGTTCTCCCAGAT
GAGCCCCAGAGGGACCTCCTCCTTCTTGACCCCCTGCCTCCTGCACCTGAAAACCCCCTC
CTGAGACCTCCGCCTTACGCTTCCCCCTCGGCCCCTACCCTTTCCCC---------AACT
TCCCCCTCGGCCCCTACCCTTTCCCCAGCTTCCCCCACGGTCCCTACCCTGTCCCCAACT
TCCCCC------------------------------TCGGCTCCGTCCATGTCTCCCTCT
CCGGTCCCACCCGAACTCACCCCTCAAGCTCCGCCAGCAACACCTC---GCCTCCGCCTG
CGGCGGACTGAGGACCCAGATGGCTCTCCCACTTGGTGATCCTCCCTTTTTCCCCTCCGC
ACCGTCAATCGTACAGTCCAATACTGGCCTTTCTCTGCCTCTGACCTCTACAACTGGAAG
ACCCATAACCCTTCCTTTTCCCAAGACCCTCAGGCCCTAACCTCGTTGATAGAATCCATT
CTCCTCACCCACCAGCCCACCTGGGATGATTGCCAGCAGCTCTTG-CAGGTCCTCCTAAC
CACTGAAGAGAGGCAG-CGAGTCCTCCTGGAGGCCCGGAAAAATGTGCCAGGACCAGGGG
GCCTCCCAACCCAACTCCCCAATGAAATAGACGAGGGATTTCCCCTCACCCGCCCGGACT
GGGACT-ATGAAACGGCACCAGGTAGGGAGAG-TCTCCGAATCTATCGCCAGGCTCTGTT
GGCGGGTCTCAAAGGGGCAGGAAAACGCCCCACAAATTTGGCCAAGGTAAGAACTATAAC
TCAGGAAAGGGACGAAAGCCCGGCAGCCTTCATGGAAAGGCTACTGGAAGGGTTCCGAAT
GTATACCCCATTCGACCCAGAGGCCCTAGAACATAAGGCCACCATAGCTATGGCATTCAT
AGACCAAGCTGCATTAGATATCAGAGGGAAA-CTCCAGAGGCTGGATGGGATCCAGACCT
A-TGGATTACAGGAATTGGTTAGGGAGGCAAAAAAAGTATATAATAAGAGAGAAACCCCT
GAGGAAAGGGAAGCCAGGTTAGCGAAGGAACAGGAGGAGCGAGAGGATCGTAGGGATCGA
AAGAGGGATAAGCATTTAACAAAAATCCTGGCGGCAATAGTGAAAGAAAAAGGACCAGGG
AGAAAGGGAGAAAAGCGAAGGCGGCCAAAAGTAGACAAAGACCAGTGTGCCTACT-GCAA
AGAACGAGGACATTGGATCAAAGATTGCCCCAAGCGTCCCAAAGACCAAAAGAAACCGGC
CGCTGTCCTCACCCTAGGTGAAGATAGCGAATAGGGGAGTCAAGGCTCTGGAGCCCCCCC
C--GAGCCCCGGCTAACTCTCTCTGTAGGGGGGCAACCCACCACCTTCTTGGTGGACACT
GGCGCCCAACATTCAGTTTTGACAAAGGCAGACGGGCCCCTGTCTTCCCG-CACATCCTG
GGTCCAGGGGGCAACAGGGGGAAAATTGCACAAGTGGACTAACCACCGGACAGTTAATCT
TGGACAAGGAATGGTGACACATTCCTTCTTGGTGGTACCTGAATGCCCCTACCCCCTCCT
AGGGCGAGATCTTCTGACCAAGCTCGGAGCCCAAATCCACTTCTCCGAGACTGGGGCCCA
GGTATTAAATCGGGACGGTCAGCCCATCCAAATTTTAACTGTGTCTCTGCAAGATGAGCA
TCGGCTTTTCGACGCTCCGGTCATCACTAGCCTCCCCAATGTTTGGTTGCAAGACTTTCC
CCAAGCTTGGGCGGAAACAGGAGGACTCGGGCTAGCTAAGTATCAAGCCCCAATCATAAT
TGATCTAAAGCCCACGGCGGTGCCCGTGTCTATCAAGCAATATCCCATGAGCCGAGAGGC
TCATATAGGAATTTGGCAGCACATTAACAAA--TTTCTAGAACTCGGAGTGTTGCGACCT
T-GTCGCTCGCCCTGGAACACTCCTCTTCTGCCAGTAAAAAAGCCCGGTACTCAGGATTA
CAGGCCTGTCCAAGACCTGAGAGAAATTAACAAAAGAACCATGGACATCCAT-CCCACGG
TCCCCAATCCTTACAACTTACTCAGCACCTTAAAACCAGGCTATAACTGGTATACA-GTA
TTAGATTTAAAAGATGCTTTCTTCTGTTTGCCTCTGGCCCCCCAAAGCCAAGAACTCTTT
GCCTTTGAGTGGA-AAGATCCTGAGAAAGGAATTTCGGGCCAATTGACCTGGACCCGGCT
TCCCCAAGGATTCAAGAACTCTCCCACTCTCTTCGATGAGGCTCTTCATCGAGACCTGAC
CGACTTCCGGACCCAAAATCCAGAAGTGACCTTACTCCAATATGTAGATGACCTCCTCCT
GGCTGCCCCTACAAAGGAAACCTGCATACAAGGTACCAGGCATCTACTCCAGGAACTGGG
TGAAAAAGGATACCGGGCATCTGCCAAGAAGGCACAGCTCTGCCAGACCAAGGTAACATA
TCTGGGGTA-TATCCTGAGTGAAGGGAAAAGGTGGCTCACCCCTGGGCGCATAGAGACAG
TGGCTCGCCTTCCACCACCACGAAGTCCCAGGGAAGTACGTGAATTCTTGGGAACTGCTG
GGTTCTGTCGCTTGTGGATACCCGGTTTTGCTGAATTGGCTGCCCCCCTTT-ACGCACTC
ACCAAGGAAAACACCCCTTTCACCTGGCAGACAGAGCATCAATTGGCTTTTGAGGCACTA
AAAAAGGC-ACTCTTGTCTGCCCCAGCCCTTGGGTTACCGGACACCTCGAAGCCCTTTAC
CCTCTTCCTGGACGAAAGGCAAGGGATTGCCAAAGGAGTCCTGACCCAAAAATTGGGGCC
TTGGAAAAGACCGGTAGCGTACCTGTCCAAGAAGCTGGACCCTGTGGCGGCCGGCTGGCC
CCCATGTCTTCGTATCATGGCAGCCACCGCTATGCTGGTCAAGGACTCTGCTAAGTTAAC
CCTTGGGCAGCCACTGACTGTTATTACCCCACATACTCTAGAGGCCATAGTGCGGCAGCC
CCCGGACCGGTGGATAACCAACGCACGCCTAACCCACTACCAGGCCCTCTTACTGGACAC
GGACCGCGTCCAGTTTGGCCCTCCGGTCACCCTAAACCCTGCTACGCTGCTGCC-GGTAC
CAGAAGACCAACCAAGCCCACACGATTGTCGGCAAGTACTGGCTGAGACCCATGGAACAC
GAGAAGACCTTAAAGACCAAGA-GCTCCCAGACG-CGGATCACACCTGGTACACAGACGG
CAGCAGTTACCTTGACTCAGGTACTCGGAGGGCGGGAGCAGCGGTAGTAGACGGACACAA
CACCATTTGGGCACAATCACTACCTCCTGGCACGTCTGCACAGAAGGCTGAGTTAATAGC
ACTAACCAAGGCCCTAGAGCTGTCCAAGGGAAAGAAAGCTAACATTT-ATACTGATAGCC
GATATGCCTTTGCAACGGCTCATACTCATGGAAGTATCTATGAAAGAAGAGGTCTCCTAA
CCTCAGAAGGAAAGGAAATCAAGAACAAAGCTGAAATAATTGCCTTATTAAAGGCCCTTT
TTCTTCCTCAAGAAGTGGCTATAATTCACTGCCCCGGGCATCAGAAAGGACAGGATCCAG
TCGCAGTAGGAAACAGACAGGCTGACCAAGTGGCCAGGCAAGCCGCCAGGGCGGAAGTAC
TG-ACTCTA-GCCACAGAACCTGAC--AACACCAGCCACATAACTATTGAACATACTTAT
ACCCCCGAAGACCAGGAAGAAGCAAGAGCCATAGGGGCTACAGAAAACAAAGACACTAGA
AACTGGAAAAAAGAAGGGAAAATAGTCCTTCCCCAAAAGGAAGCCCTGGCAATGATCCAG
CAGATGCATGCCTGGACACACTTGGGTAATCGAAAGCTAAAATTGTTAATTGAAAAAACT
GACTTTCTAATCCCAAGGGCAAGTACACTCATAGAGCAAGTGACATCTGCCTGTAAGGTC
TGTCAGCAGGTAAACGCTGGGGCTACCTGAGTGCCAGCAGGGAAACGGACTCGTGGTAAC
CGCCCGGGAGTCTATTGGGAAATAGACTTCACTGAAGTAAAACCTCACTATGCTGGATAT
AAGTACTTACTGGTGTTTGTAGATACCTTTTCAGGATGGGTAGAAGCCTACCCCACCCGG
CAAGAAACGGCAC-ACATAGTAGCCAAGAAAATTTTAGAAGAAATCTTTCCTAGATTTGG
ACTTCCCAAGGTAATTGGGTCAGACAACGGGCCGGCCTTCGTTTCTCAGGTAAGTCAGGG
GCTCGCCAGGATATTGGGGATTAATTGGAAATTACATTGTGCCTATAGACCCCAGAGCTC
AGGACA-GGTAGAAAGAATGAATAGAACAATAAAAGAGACCCTTACTAAATTGACCTTAG
AGACTGGTTTAAAAGATTGGAGACGCCTCCTATCCTT-AGCTTTGTTAAGGGCCCGAAAT
ACGCCTAACCGTTTTGGGCTCACTCCATATGAAATCCTCTACGGAGGACCTCCCCCTTTG
TCAACCTTGCTTAACTCCTTCTCCCCCTCCGATCCTAAGACTGACCTACAGGCCCGGCTA
AAAGGACTCCAAGCAGTACAGGCCCAAATCTGGGCTCCCTTGGCAGAACTGTACCAACCA
GGACATCCACAGACCAGTCACCCCTTCCAGGTGGGAGACTCTGTC-TATGTTAGACGGCA
CCGCACTCAAGGACTAGAGCCTCGGTGGAAA-GGACCCTACATCGTTCTCCTGACCACGC
CCACAGCCATAAAGGTTGACGGAATCTCCACTTGGATCCACGCATC-------AAGGCTT
CTCCAGAGACGCCCGGACCAACACCACCTGAGATATGGAGACTCCGACGCTCCGAGAACC
CGCTCAAGATAAGACTCTCTCGTATCTAACTCTCTGCTTATTGTTTGCCCTTCTTCCCTG
CGCCGTCTCTAGTATAGCTTTTGACGCTAACCCCCACCAGCCATTTAGCCTGACCTGGCA
GATAATTAATTTTAATAATCAAGAGGTCTTAAATGAGACCTCCGAGAATGCTCCTATAGG
GACTTGGTTTCCAGACCTCTATTTCAACCTAGAAAAAATAGCAGGAAAGATAAAAGACAC
AGGCCCCCGGTTTACTGGTCCCACAGGAGTCCTATTAGGGACTCCTCAGGATGGACAAGA
ATGGAAAAGACAGGCTAGAAGGGTATCCATCAGCCGGAACGGGTTTTATGCCTGTCCCGG
ATTCAGGACAGGACAAATGAAAAAAACTTGTGGAGATCTGACTCACTTATATTGCAAAAG
CTGGTCCTGTGTGACTACTAATAATGGAGAGTGGAAATGGGCCACAAAACCTTGGTACAT
AACC-ATGTCCTTTGTCCAGCCCTGTACCACAA-CCCGATATTCGGAAAATTGCAACCTG
GTCCGCATCAAGTTTGAAGATGCAGCAAAATCTGATAACAGATGGATAACAACAGGGTTA
ATATGGGGCCTCTATTTATACCAGCACAACCCGCCTAAAATTCCCCTCCAAATCAGACTA
TTGGTCAATCCGGACACTGCCCCTGTTATAGTAGGGCCAAACCAGGTCTTATTAGAAGCT
AGGAAGCCCCCGGTTCCCATATCTGAGAAGCCCCAATTAAAGGCTCCTCAAAGTACTTCC
CCACCCTTGATCTCCGCCTCCTCTGAATACGCATCCTCAACTCAAGACATCACCCGATGG
GCCCCTAACCCGGAAATAGAAAACAGGCTCCTGAATCTCATAAAAGGTTCCTATCTTGCC
TTAAATCAGACAAGGCCAGAATTCACCTCCTCTTGCTGGTTATGCCTAGCAACAAGTCCT
CCTTATTACGAAGGCATCGCCTCC-ACTGCTAAGTTCATCAATTCCACTAATCCTACTGG
ATGCGCGTGGGAACAACGCAATAAACTGACCCTGGCTGAAGTTTCTGGGTCAGGAACTTG
CATAGGCC-AAGTACCCCCTAGTCATCAGCATCTCTGTAATGTAACCTTGGCAGTACCCA
GTTCCAATCACTACTTGGTCCCCTCTGAGGTGGACTGGTGGGCGTGCGACACTGGGCTCA
CCCCCTGTATATCCACAGCTGTTTTTAACAGCGGCACCCACTATTGCGTATTGGTACAAG
TTGTT-CCCCGAGTCTACTATCATTCTGGAGACTCTTTTGATCTTCGGT---ATGAA---
CAAAAAACTCATA-TAAGACCTAAAA-GAGAACCTATCTCCCTC-ACCCTCGC-TGT-CA
T--GTTAGGAATTAGAGTAGCGGCTGGAGTTGGGACCGGG--ACGGCGGCCCTGG--TAC
ATGGTAAATACCATCTGCACCAACTTAGAG-AAGCCATAGATGAGGACCTTA-GAGCCAT
AGAACACTCCATCACAAAACTTGAAGAGTC-TTTAACTTCCCTGTCGGAAGTTGTGTTAC
AAAACCGACGAGGACTAGAAATTGTCTTTCT--AAAAGAGGGTGGGCTCTGTACAGCCCT
AAAAGAGCAATGTTGTTTTTATG-CAGATCATT-CAGGA-GTAGTCAAGGATTCTATGGC
-AAAACT-AAGAGAAAGATTAGACAAAAGAAAAAAGG-----AGAGAGAATCTCAGCAAA
ATTAGTTTGAAAA-TTGGTACAATCG-AT-CCCCTTGGTTTAGCACCCTAATCTCCACCA
TCTTAGGACCCCTCATCCTACTCACGCTCATCCTGACTTTCGGGCCGTGCATACTCAACC
GCTTACTC-ACCCTTATTAAAAATAGATTAAACATAGTACATGCTATGGTTCTGACCCAA
CAATACCAGACCCTT-AGAACTGAAAAAGAGGCTCAA-GATTGAGCCTCTGACACAAAAA
--GAGGAGGGAATGAAACTAGG-CCTCACAAAA-------CCTAAAAAGTT---AGCACC
AGGT--GGCCCTAG----ATAGGG-TCCCACCC-TG-----AT-AGGGTCCCA-----CC
CTG------------------------------------------CCAATTCCGGGA--A
ACAACCTCATGAGGTCCCACCCTGCC-AATTCCAGGGG--TCTCACCCT-------GCC-
-TCGAAGTTCCCGGAATCAACAACTCCAGGAAAGAA-CCTCATAAGGTC-CTGCTCT-AA
CCAATTAAACCAAGACCCCTTGCTCAGGCTATAGCTAGACCCAATCATTTTACGCCTTAA
GCTTTGTTTGAATTTCGCGCCATAAGCTGTGTTTGAACTTGTGTTTGCCTATATAAACAG
CCTGTAACAAGCAGTCGGGGTCCCAGGGCCAACTTAGAGCTTGGGACCCTAGCGCGCTAG
CAATAAATAACTCTCTGCTGTGAACCTCGTGTCG-------GTGATCCTTCGCGGCGACC
CCTGCCCAGGAGGGAATCGAGAGTTCGGTTCCAACA
>CM001506.2:38044119-38052760 Papio anubis isolate 1X1155 chromosome 16
TGAAACTAGGCCTCATAAAACCTAAAAAGTTAGCACCAGGTGGCCCTAGATAGGGTCCCA
CCCTGCCTAGATAGGGTCCCACCCTGCCTCGATAAGGTCCCACCCTGATAGGGCCCCACC
CTGCCAATTCCGGGAAACAACCTCATGAGGTCCCACCCTGCCAATTCCAGGGGTCCCACC
CTGCCTCGAAGTTCCCGGAATCAACAACTCCAGGAAAGAA---CCTCATAAGGTCCTGCT
CTAACCAATTAAAACAAGACCCCTTGCTCAGGCTATAGCTAGACCCAATCATTTTGCGCC
-TTAAGCTTTGTTTGAATTTCGCGCCATAAGCTGTGTTTGAAC---TTGTGTTTGCCTAT
ATAAACAGCCTGTAACAGGCAGTCGGGGTCCCAGGGCCAACTTAGAGC--TTGGGACCCT
AGCGCGCTAGTAATAAATAA--CTCTCTGCTGTGACTCCCATGTCGGGTGTTCCTTCGCG
GCGACCCCTGCCCAGGAGGGAATCGACAGCTCGGTTCCTACATTTGGTGCATTGGCCGGG
AACTGGGGTCGTCCGAGGACCCCCGACCCATCCGGCGGAGACCCATCTGGCCTGGGCCAC
CGACCGCCGACTGGACGAACGAACTCTGTCAGGTACTCTCGTTTCGTTCTGTTT----CG
TTTCGTTCTGTTTGTTTTGCCGGCTAATTCT-------GAGGAGTACTCCGTCTGAATAA
TTAAGTGGAGAAGGGGGACAGACGTGTCCGGCACCTTCTCACTTACGCCCC--GGGGACG
CCCTGGTGGTAGTCTGGAAGAAGGCTGACGACTCCGTCAGCCTCCTCGAATCTGTAGGCA
GGGCGCCGTCGCCCCTGCCATCTGAATATTTTGTGAAACTGTGGCGCCACTCTCTGGCCG
CGCGGCTTCTTCTCATTTGTTTGGTCCTTTTCTATGTTGCTTTCATTTTGTCCTTGTGTG
TGAAAGAATCTCTAGACAGAACTA----TGGGACAGACGTTGACGACCCCTTTAACTCTG
ACTCTGACTCACTTCCCTGACGTTCAGGCTCGAGCCCACCACCTCTCTGTAGAAGTCCGT
AAGGGATGATGGAAAACATTCTGCTCGTCCGAATGGCCAACCCTCCAGGTAGAGTGGCCA
CGGGACGGAACATTTAACCTCTCAATTATCCTACAGGTCAAAGCAAAAGTGATGGATCCT
GGGCCACTCGGACACCCAGACCAGGTGGCCTACATAATTACTTGGGAAGATCTGGTCTGA
AACCCTCCTTTTTGGGTGAAACCCTTCCTCCATTCCCCTTCCCCATCCCAATCTACCCTC
CTTGCCTTAGAGGCCCCGAAGAACCGGAATTCAGACCCGCATAAGCCGGTTCTCCCAGAT
GAGCCCCAGAGGGACCTCCTCCTTCTTGACCCCCTGCCTCCTGCACCTGAAAACCCCCTC
CTGAGACCTCCGCCTTACGCTTCCCCCTCGGCCCCTACCCTTTCCCC---------AACT
TCCCCCTCGGCCCCTACCCTTTCCCCAGCTTCCCCCTCGGCCCCTACCCTTTCCCCAGCT
TCCCCCACGGTCCCTACCCTGTCCCCAACTTCCCCCTCGGCTCCCTCCATGTCTCCCTCA
CCGGTCCCACCCGAACTCACCCCTCAAGCTCCGCCAGCAACACCTC---GCCTCCGCCTG
CGGCGGACTGAGGACCTAGATGGCTCTCCCACTTGGCGATCCTCCCTTTTTCCCCTCCGC
ACCGTCAATCGTACAGTCCAATACTGGCCTTTCTCTGCCTCTGACCTCTACAACTGGAAG
ACCCATAACCCTTCCTTTTCCCAAGACCCTCAGGCCCTAACCTCGTTGATAGAATCCATT
CTCCTCACCCACCAGCCCACCTGGGATGATTGCCAGCAGCTCTTG-CAGGTCCTCCTAAC
CACTGAAGAGAGGCAG-CGAGTCCTCCTGGAGGCCCGGAAAAATGTGCCAGGACCAGGGG
GCCTCCCAACCCAACTCCCCAATGAAATAGACGAGGGATTTCCCCTCACCCGCCCGGACT
GGGACT-ATGAAACGGCACCAGGTAGGGAGAG-TCTCCGAATCTATCGCCAGGCTCTGTT
GGCGGGTCTCAAAGGGGCAGGAAAATGCCCCACAAATTTGGCCAAGGTAAGAACTATAAC
TCAGGAAAGGGACGAAAGCCCGGCAGCCTTCATGGAAAGGCTACTGGAAGGGTTCCGAAT
GTATACCCCATTCGACCCAGAGGCCCTAGAACATAAGGCTACCATAGCTATGGCGTTCAT
AGACCAAGCTGCATTAGATATCAGAGGAAAA-CTCCAGAGGCTGGATGGGATCCAGACCT
A-TGGATTACAGGAATTGGTTAGGGAGGCAGAAAAAGTATATAATAAGAGAGAAACCCCT
GAGGAAAGGGAAGCCAGGTTAGCGAAGGAACAGGAGGAGCGAGAGGATCGTAGGGATCGA
AAGAGGGATAAGCATTTAACAAAAATCCTGGCGGCAGTAGTGAAAGAGAAAGGACCAGGG
AGAGAGGGAGAGAAGCGAAGGCGGCCAAAAGTAGAAAAAGACCAGTGTGCCTACT-GCAA
AGAACGAGGACATTGGATCAAAGATTGCCCTAAGCGTCCTAAAGACCAAAAGAAACCTGT
CACTGTCCTCGCCTTAGGTGAAGATAGCGAATAGGGGCGTCAAGGCTCTGGAGCCCCCCC
C--GAGCCCCGGCTAACTCTCTCTGTAGGGGGGCACCCCACCACCTTCTTGGTGGATACA
GGGGCCCAACATTCAGTTTTGACAAAGGCCGACGGGCCCCTGTCTTCCCG-CACATCCTG
GGTACAGGGGGCAACAGGGGGAAAATCGCACCAGTGGACTAACCACCGAACAGTCAATCT
TGGAAAAGGAATAGTAACACATTCCTTCTTGGTGGTCCCCGAATGCCCTTACCCCCTCCT
AGGACGAGACCTTCTGACCAAGCTCGGAGCCCAAATCCACTTCTCCGAGACAGGGGCCCA
GGTATTAGATCGGGACGGTCAGCCCATCCAAATTTTAACTGTGTCTCTGCAAGATGAACA
TCGGCTTTTTGACGCCCCGGCCATCACTCGCCTCCCTGATGGTTGGTTGCAAGATTTTCC
CCAAGCTTGGGCAGAAACGGGAGGACTTGGGTGGGCCAAGTATCAAGCCCCAATCATAAT
TGATCTAAAGCCCACGGCGGTGCCCGTGTCTATCAAGCAATATCCTATGAGCCGGGAGGC
TCATATAGGTATTCGGCAGCACATTAACAAA--TTTCTAGAACTTGGAGTGTTGCGACCT
T-GTCACTCGCCCTGGAACACTCCTCTTCTGCCAGTAAAAAAGCCTGGTACTCAGGACTA
CAGGCCCGTCCAAGACTTGAGAGAAATTAACAAGAGAACCATGGACATTCAT-CCCACAG
TCCCCAACCCTTACAACTTACTTAGCACCTTAAAACCTGGCTATAACTGGTACACA-GTA
TTAGATTTAAAAGATGCTTTCTTCTGTTTACCTCTGGCCCCCCAAAGCCAAGAACTCTTT
GCCTTTGAGTGGA-AAGATCCTGAGAAAGGAATTTCGGGCCAATTGACCTGGACCCGGCT
TCCCCAAGGATTCAAGAACTCTCCCACTCTCTTCGATGAGGCTCTTCATCGAGATCTGGC
CGACTTCCGGACCCAAAATCCAGAGGTGACCCTACTCCAATATGTAGATGACCTCCTCCT
GGCTGCCCCTACAAAGGAAACCTGCATACAAGGTACCAGGCATCTACTCCAGACACTGGG
TGAAAAAGGATACCGGGCATCCGCCAAGAAGGCACAGCTCTGCCAGACCAAGGTAACATA
TCTGGGGTA-TATCCTGAGTGAAGGGAAAAGGTGGCTCACCCCTGGGCGCATAGAGACAG
TGGCTCGCCTTCCACCACCACGAAGTCCCAGGGAGGTACGTGAATTCTTGGGAACTGCTG
GGTTCTGTCGCTTGTGGATACCCGGTTTTGCTGAATTGGCCGCCCCCCTTT-ACGCACTC
ACCAAGGAAAGCACCCCTTTCACCTGGCGGACAGAGCATCAATTGGCTTTTGAAGCACTA
AAAAAGGC-ACTCTTGTCTGCCCCAGCCCTTAGGTTACCGGACACCTCAAAGCCCTTTAC
CCTCTTCCTGGACGAAAGGCAAGGGATTGCCAAAGGAGTCCTGACCCAAAAATTGGGGCC
TTGGAAAAGACCGGTAGCGTACCTGTCCAAGAAGCTGGACCCTGTGGCGGCCGGCTGGCC
CCCGTGTCTTCGTATCATGGCAGCCGCCGCTATGCTGGTCAAGGACTCTGCTAAATTAAC
CCTTGGGCAGCTACTAACTGTTATTACCCCACATGCTCTAGAGGCCATAGTGCGGCAGCC
CCCGGACCGGTGGATAACCAACGCACGCCTAACCCACTACCAGGCCCTCCTACTGGACAC
GGACCACGTCCAGTTTGGCCCTCCGGTCACCTTAAATCCTGCCACGCTGCTGCC-GGTAC
CAGAAGACCAACCAAGCCCACACGACTGTCGACAAGTATTGGCTGAGACCCATGGAATGC
GGGAAGATCTTAAAGACCAAGA-ACTCCCAGACG-CGGATCACACTTGGTACACAGACGG
CAGCAGCTACCTTGACTCAGGTACCCGGAGGGCAGGAGCGGCGGTAGTAGACGGACACAA
CACCATTTGGGCACAATCACTACCTCCTGGCACGTCTGCACAGAAGGCTGAGTTAATAGC
ACTAACCAAGGCCCTAGAGCTGTCCAAGGGAAAGAAAGCTAACATTT-ATACTGATAGCC
TATATGCCTTTGCAACGGCTCATACTCATGGGAGTATATATGAAAGAAGAGGTCTCCTAA
CCTCAGAAGGAAAGGAAATCAAGAACAAAGCTGAAATAATTGCCTTATTAAAAGCCCTTT
TTCTTCCTCAAGAAGTGGCCATAATTCACTGCCCCAGGCATCAGAAAGGACAGGATCCCG
TCGCAGTAGGAAACAGACAGGCTGACCAAGTGGCCAGGCAGGCCGCCATGGCAGAAGTAC
TA-ACTCTA-GCCACAGAACCTGAT--GAAACCAGCCACCTAACCATTGAACATACTTAT
ACCTCAGAAGACCAGGAAGAAGCAAGAGCCATAGGGGCTACAGAAAACAAAGACACTAGA
AACTGGGAAAAAGAAGGGAAAATAGTCCTTCCCCAAAAGGAAGCCCTGGCAATGATCCAG
CAGATGCATGCCTGGACACACTTGGGTAATCGAAAGCTAAAATTGTTAATTGAAAAAACT
GACTTTCTAATCCCAAGGGCAAGTACACTCACAGAGCAAGTGACATCTGCCTGTAAGGTC
TGTCAGCAGGTAAACGCTGGGGCTACCCGAGTGCCAGCAGGGAAACGGACTCGTGGTAAC
CGCCCGGGAGTCTATTGGGAAATAGACTTCACTGAAGTAAAACCTCACTATGCTGGATAT
AAGTACTTACTGGTGTTTGTAGATACCTTTTCAGGATGGGTAGAAGCCTACCCCACCCGG
CAAGAAACGGCAC-ACATAGTAGCCAAGAAAATTTTGGAAGAAATCTTTCCTAGATTTGG
ACTTCCCAAGGTAATTGGGTCAGACAACGGGCCGGCCTTCGTTTCTCAGGTAAGTCAGGG
GCTCGCCAGGATATTGGGGATTAATTGGAAATTACATTGTGCCTATAGACCCCAGAGCTC
AGGACA-GGTAGAAAGAATGAATAGAACAATAAAAGAGACCCTTACTAAATTGACCTTGG
AGACTGGTTTAAAAGATTGGAGACGCCTCCTATCCTT-AGCTCTGTTAAGGGCCCGAAAT
ACGCCTAACCGTTTTGGGCTCACTCCATATGAAATCCTCTACGGAGGACCTCCCCCTTTG
TCAACCTTGCTTAACTCCTTCTCCCCCTCCGATCCTAAGACTGACCTACAGGCCCGGCTA
AAAGGACTCCAAGCAGTACAGGCCCAAATCTGGGCCCCCTTGGCAGAACTGTACCAACCA
GGACATCCACAGACCAGTCACCCCTTCCAGGTGGGAGACTCTGTC-TACGTTAGACGGCA
CCGCACTCAAGGACTAGAGCCTCGGTGGAAA-GGACCCTACATCGTTCTCCTGACCACGC
CCACAGCCATAAAGGTTGACGGAATCTCCACTTGGATCCACGCATCCCACGTCAAGGCTG
CTCCAGAGACGCCCGGACCAACACCACCTGAGATATGGAGACTCCGACGCTGCGAGAACC
CGCTCAAGATAAGACTCTCTCGTATCTAACTCTCTGCTTATTGTTTGCCCTTCTTCCCTG
CGCCGTCTCTAGTATAGTTTTTGATGCTAACCCCCACCGGCCATTTAGCCTGACCTGGCA
GATAATTAATTTTAATAATCAAGAGGTCTTAAATGAGACCTCCGAGAATGCTCCTATAGG
GACTTCGTTTCCAGACCTCTATTTCAACCTAGAAAAAATAGCAGGAAAGATAAAAGACAC
AGGCCCCCGGTTTACTGGTCCCACAGGAGTCCTATTAGGGACTCCTCAGGATGGACAAGA
ATGGAAAAGACAGGCTAGAAGGGTATCCATCAGCCGGAACGGGTTTTATGCCTGTCCTGG
ATTCAGGACAGGACAAATGAAAAAAACTTGTGGAGATCTGACTCACTTATATTGCAAAAG
CTGGTCCTGTGTGACTACTAATGATGGAGAGTGGAAATGGGCCACAAAACCTTGGTACAT
AACC-ATGTCCTTTGTCCAGCCCTGTACCACAA-CCCGATATTCGGAAAATTGCAACCTG
GTCCGCATCAAGTTTGAAGATGCAGCAAAATCTGATAACAGATGGATAACAACAGGGTTA
ATATGGGGCCTCTATTTATACCAGCACAACCCGCCTAAAATTCCCCTCCAAATCAGACTA
TTGGTCAATCCGGACACTGCCCCTGTTATAGTAGGGCCAAACCAGGTTTTATTAGAAGCT
AGGAAGCCCCCGGTTCCCATATCGGAGAAGCCCCAATTAAAGGCTCCTCAAAGTACTTCC
CCACCCTTGATCTCCGCCTCCTCTGAATACGCATCCTCAACTCAAGACATCACCCGATGG
GCCCCTAACCCGGAAATAGAAAACAAGCTCCTGAATCTCATAAAAGGTTCCTATCTTGCC
TTAAATCAGACAAGGCCAGAATTCACCTCCTCTTGCTGGTTATGCCTAGCAACAGGTCCT
CCTTATTACGAAGGCATCGCCTCC-ACTGCTAAGTTCATCAATTCCACCAATCCTACTGG
ATGCGCGTGGGAACAACGCAATAAACTGACCCTGGCTGAAGTTTCTGGGTCAGGAACTTG
CATAGGCC-AAGTACCCCCTAGTCATCAGCATCTCTGTAATGTAACCCTGGCAGTACCCA
GTTCCAATCACTACTTGGTCCCCTCTGAGGTGGACTGGTGGGCGTGCGACACTGGGCTCA
CCCCCTGTATATCCACAGCTGTTTTTAACAGCGGCACCCACTATTGCGTGTTGGTACAAG
TTGTT-CCCCGAGTCTACTATCATTCTGGAGACTCTTT-GATCTCCGGTTGCATGAAACA
GGGAAACTTCATAATAAGACCTAAAACGAGAGCCTATCTCCCTCCACCCTCGCCTGTTCA
TTCGTTAGGAATGGGGGTAGCGGCTGGAGT-GGGACCGGGGGACGGCGGCCCTGGCGTAC
ATGGTC-ATACCATCTGCACCA-CTTAGAG-AAGC-ATAGAGAGGTACCTTATGAGCCAT
AGA-CACTC-ATCACAAAACTTGAAGAGTCCTTTAACTTCCCTGTCGGAAGTTT-GTTAC
AAAACCTACGAGGACTAGAA-TTGTCTTTCTTTAAAAGAGGGCGGGCTCTGTGCAGCCC-
-AAGAGCGAATGTTGTTTTTATG-CAGATCATTTCAGGAAGTAGTCAA-GATTCTATGGC
CAAAACTTAAGAGGAAAATTAGCAAGAGAAAAAAAAGATTTTGAGAGGAATCTC-GCAAA
ATTGGTTTGAAAAATTGGTACAATCGGATTCCCCTTGGTTTAGCACCCT--TCTCCAC--
TCTTAGGACCCCTCATCCCGTACTCATGCTTCCTGACTTTTGGGCCGTGCATACTCAACC
GCTTACTCGACCCTTATTAACAATAGATTAAACATCGTACATGATATGGTTCTGGACAAA
CAATACCAGACCCTTTAGGACTGAAGAAGAGGCTCAA-GATTGAGCCTCTGACACAAAAA
--AGGAGGGGAATGA--CTAGGGCCTCATAAAAT------CCTAAAG-GT----AG-ACA
AGGT--GGCCCTAGG---ATAGGGCTCCCACCCCTGCCTAGATTAGTGTCCCA-----CC
ATGC--CTCGATAGG-TCCCACCCTGAGTAGGGTCCTCACCCTGCCCAATTCGGGGA--A
ACGAACTGATGAGGTCC-ACC-TGCCTGATTC-AGGGGCGTCCCACCCTT------GCCG
CTAGAAGTTCCCGGA-TCAA-AACTC-AGGAAAA-C-GCTCATAAGGTCACTGCTCTTAA
C-AATTAA-C-AAGACCCCT-GCTCAGGCTATA-CTAGACC-AATCATTTTGCGCCTTAA
GCTTTGTTTGAATTTCGCGCCATAAGCTGTGTTTGAACTTGTGTTTGCCTATATAAACAG
CCTGTAACAGGCAGTCGGGGTCCCAGGGCCAACTTAGAGCTTGGGACCCTAGCGCGCTAG
TAATAAATAACTCTCTGCTATGACTCCCGTGTCG------GGTGTTCCTTCGCGGCGACC
CCTGCCCAGGAGGGAATCGACAGCTCGGTTCCTACA
>CM001499.2:5139792-5148281 Papio anubis isolate 1X1155 chromosome 9
TGAAACTAGGCCTCATAAAACCTAAAAAGTTAGCACCAGGTGGCCCTAGATAGGGTCCCA
CCCTGCCTCGATAGGGTCCCACCCTG-----ATAGGGTCCCACCCTG-------------
---CCAATTCCGGGAAACAACCTCATGAGGTCCCACCCTGCCAATTCCAGGGGTCTCACC
CTGCCTCGAAGTTCCCGGAATCAACAACTCCAGGAAAAAA---CCTCATAAGGTCCTGCT
CTAACCAATTAGCATAAGACACCTTACTCAGGCCATAGCTAGACCCAATCATTTTGCGCC
-TTAAGCTTTGTTTGAATTTCGCGCCATAAGCTGTGTTTGAAC---TTGTGTTTGCCTAT
ATAAACAGCCTGTAGCAAGCAGTCGGGGTCCCAGGGCCAACTTAGAGC--TTGGGACCCT
AGCGCGCTAGTAATAAATAA--CTCTCTGCTGTGAATCTCGTGTCGG-TGATCCTTCGCG
GCGACCCCTGCCCAGGAGGGAATCGACAGTTCGGTTCCAACATTTGGTGCATTGGCCGGG
AAGTGGGGTTGTCCGAGGACCCCCGACCCGTCCGGCGGAGACCCATTTGGCCCGGGCCAC
GGACTGCTGACTGAACGGACCCACCAGGT-----ACTTTCGTTTTGTTT-----------
---CGTTCTGTCTGTCTTGCCGGCTAACTCTAAACTCTGGAGAGTACTCCTTCCGAAT--
-TAAGTGGGGAAGGGGGACAGACGTGTCCGGCACCTTCCCACTTATGCCCCCGGGGGACG
CCCTGGCGGTAGTCTGGGGAAAGGCTGATGACTCAGTCAGCCTCCTTAAATCCGTAGGCA
GG------TCGTTCCTGCCATCTGAATATTTTGTGATCCTGTGGCGCCACTCTCTGGCCG
CGTGGCTTCTCCTTATTTGTCTGGTCTCTGTTTTTGTTATTTTCGTTTTGTCCTTGTT--
-----------ATACGTGGAAGAA---ATGGGACAAACTTTGACGACTCCTTTATCTCTG
ACCCTGACTCACTTCCCTGACGTACGGGCTTGAGCCCACAACCTCTCTGTAGAAGTCCGT
AAGGGACGATGGAAAACATTCTGCTCGTCCGAATGGCCAACCCTCCATGGGGAGTGGCCC
CGGGACGGAACATATAACCTCTCAATTATCTTGCAGGTTAAAGCAAAAGTGATGGATCCT
GGGCCACTCGGACACCCGGACCAGGTGGCCTACATAATTATTTGGGAGGATCTGGTCCGA
AATCCTCCCTCTTGGGTGAAACCCTTCCTCCATTCCCCTCCCCCATCCCAATCTACCCTC
CTTGCCTTAGAAGCCCCAAAGAATCGGAATCCGGACCCGCATAAGCCAGTCCTCCCAGAT
GAATCCCAGAGGGACCTCCTCCTTCTTGACCCCC------------------------CT
CTGGGACCTCCACCTTATGCTTCACCCTTGCCCCCTGTCTTGTCCCCAGCCCTTTCCTCT
ACCGCCTCGGCCCCTACCCTTTCTCCAACTTCTCCCTCGGCCCC----------------
--------------------------------------TCCCTCCACCCCATCTCTTTCT
CCAGCCCCGCCCAAGCTCACCCCTCGGACGCCGCCGCCGACACCTCCTCGTCTCCGCTTG
CGGCAGACTGAGGACCCAGAGGGCCCTTCTACTTGGCAATCCTCCCTTTTTCCCCTCCGT
ACTGTCAACCGCACGGTCCAGTACTGGCCCTTCTCTGCCTCTGACCTCTACAACTGGAAA
ACCCATAACCCTTCCTTTTCCCAAGACCCCCAGGCCCTAACCTCGTTGATAGAATCCATT
CTCCTCACTCACCAGCCCACTTGGGATGATTGCCAGCAACTCTTG-CAGGTCCTCCTAAC
CACTGAAGAAAGGCAG-CGAGTCCTCCTGGAGGCCCGGAAAAATGTGCCAGGACCAGGAG
GCCTCCCAACCCAACTTCCCAATGAAATAGACGAGGGATTTCCCCTCACCCGCCCAGACT
GGGACT-ATGAAACAGCACCAGGTAGGGAGAG-TCTCCGAATCTATCGCCAGGCTCTGTT
GGCAGGTCTCAAAGGGGCAGGAAAGCGCCCCACAAATTTGGCCAAGGTAAGGACCATAAC
TCAGGAAAGGGATGAAAGCCCAGCAGCCTTCATGGAAAGGCTTCTGGAAGGGTTCCGAAT
GTATACCCCATTCGATCCAGAGGCCCTAGAACATAAGGCTACCATAGCTATGGCATTCAT
AGACCAAGCTGCATTAGATATCAAAGGAAAA-CTCCAAAGGCTAGATGGAATCCAGACCT
A-TGGATTACAAGAATTAGTTAGGGAGGCAGAAAAAGTATATAATAAGAGAGAAACCCCT
GAGGAAAGGGAAGCCAGGTTAGCGAAGGAACAAATGGAGCGAGAGGATCGTAGGGACCGA
GTGAGAAATAAGCATTTAACAAAAATCCTGGCGGCAGTTGTGAGAGAGAAAGGACCAGGG
AAAGAGGGAGAGAAGCGAAGGCGGCCAAAAGTGGAAAAAGACCAGTGTGCCTACT-GCAA
AGAACGGGGACATTGGATCAAAGATTGCCCCAAGCGTCCTAAAGACCAAAAGAAACCTGC
CGCTGGCCTCACCCTAGGTGAAGATAGCGAATAGGGGAGTCAAGGCTCTGGAGCCCCCCC
CC-GAGCCCTGGCTAACTCTCTCTGTAGGGGGGCAACCCACCACCTTCTTGGTGGACACT
GGCGCCCAACATTCAGTTTTGACAAAGGCAGACGGGCCCCTGTCTTCCCG-CACATCCTG
GGTCCAGGGGGCAACAGGGGGAAAATTGCACAAGTGGACTAACCACCGGACAGTTAATCT
TGGACAAGGAATGGTGACACATTCCTTCTTGGTGGTACCTGAATGCCCCTACCCCCTCCT
AGGGCGAGATCTTCTGACCAAGCTCGGAGCCCAAATCCACTTCTCCGAGACTGGGGCCCA
GGTATTAAATCGGGACGGTCAGCCTATCCAAATTTTAACTGTGTCTCTGCAAGATGAGCA
TCGGCTTTTCGACGCTCCGGTCATCACTAGCCTCCCCGATGTTTGGTTGCAAGACTTTCC
CCAAGCTTGGGCAGAAACGGGAGGACTCGGGCTAGCTAAGTATCAAGCCCCAATCATAAT
TGATCTAAAGCCCACGGCAGTGCCCGTGTCTATCAAGCAATATCCCATGAGCCGAGAGGC
TCATATAGGAATTCAGCAGCACATTAACAAA--TTTCTAGAACTCGGAGTGTTGCGACCT
T-GTCGCTCGCCCTGGAACACTCCTCTTCTGCCAGTAAAAAAGCCCGGCACTCAGGATTA
CAGGCCTGTCCAAGACCTGAGAGAAATTAACAAAAGAACCATGGACATCCAT-CCCACGG
TCCCCAATCCTTACAACTTACTCAGCACCTTAAAACCAGGCTATAACTGGTATACA-GTA
TTAGATTTAAAAGATGCTTTCTTCTGTTTACCTCTGGCCCCCCAAAGCCAAGAACTCTTT
GCCTTTGAGTGGA-AAGATCCTGAGAAAGGAATTTCGGGCCAATTGACCTGGACCCGGCT
TCCCCAAGGATTCAAGAACTCTCCCACTCTCTTCGATGAGGCTCTTCATCGAGACCTGAC
CGACTTCCGGACCCAAAATCCAGAAGTGACCCTACTCCAGTATGTGGATGACCTCCTCTT
GGCTGCTCCTACAAAAGAAACCTGTATACAAGGTACCAGGCATCTACTCCAGGCACTGGG
TGAAAAAGGATACCGGGCATCCGCCAAGAAGGCACAGCTTTGTCAGACCAAGGTAACATA
TTTGGGGTA-TATCCTGAGTGAAGGGAAAAGGTGGCTCACCCCTGGGCGCATAGAGACAG
TAGCTCGCCTTCCACCACCACAAAATCCCAGGGAGGTACGTGAATTCTTGGGAACTGCTG
GGTTATGTCGCTTGTGGATACCCAGTTTTGCTGAACTGGCCGCTCCCCTTT-ATGCACTT
ACCAAGGAAAGCACCCCTTTCACCTGGCAGACAGAACATCAATTAGCTTTTGAGGCACTA
AAACAAGC-ACTCTTGTCTGCCCCGGCCCTTGGGTTACCGGACACTTCAAAGCCCTTTAC
CCTCTTCCTAGACGAGAGGCAAGGGATTGCCAAAGGGGTCTTGACCCAAAAATTAGGGCC
TTGGAAAAGACCGGTAGTATACCTGTCTAAAAAGCTGGACCCTGTGGCGGCCAGCTGGCC
CCCATGTCTTCGTATCATGGCAGCCACCGCTATGCTGGTCAAGGACTCTGCTAAGTTAAT
CCTTGGGCAGCCACTGACTGTTATTACCCCACATACTCTGGAGGCCATAGTGCGGCAGCC
CCCGGACCGGTGGATAACCAACGCACGCCTAACCCACTACCAGGCCCTCCTACTGGACAC
GGACCGCGTCCAGTTTGGCCCTCCGGTCACCCTAAACCCTGCTACGCTGCTGCC-GGTAC
CAGAAGACCAACCAAGCCCACATGATTGTCGGCAAGTACTGGCTGAGACCCATGGAACAC
GAGAAGACCTTAAAGACCAAGA-GCTCCCAGAAG-CAGATCACACCTGGTACACAGACGG
CAGCAGTTACCTTGACTCAGGTACTCGGAGGGCGGGAGCGGCGGTAGTAGATGGACACAA
CACCATTTGGGCACAATCACTACCTCCTGGCACGTCTGCACAGAAGGCTGAGTTAATAGC
ACTAACCAAGGCCCTAGAGCTGTCCAAGGGAAAGAAAGCTAACATTT-ATACTGATAGCC
GGTATGCCTTTGCAACGGCTCATACTCATGGAAGTATCTATGAAAGAAGAGGTCTCCTAA
CCTCAGAAGGAAAGGAAATCAAGAACAAAGCTGAAATAATTGCCTTATTAAAGGCCCTTT
TTCTTCCTCAAGAAGTGGCTATAATTCACTGCCCCGGGCATCAGAAAGGACAGGATCCAG
TCGCAGTAGGAAACAGACAGGCTGACCAAGTGGCCAGGCAAGCCGCCATGGCGGAAGTAC
TG-ACCCTA-GCCACAGAACCTGAC--AAAACCAGCCACATAACTATTGAACATACTTAT
ACCCCAGAAGACCAGGAGGAAGCAAAAGCCATAGGGGCTATAGAAAACAAAGACACTAAA
AACTGGGAAAAAGGAGGAAAAATAGTCCTTCCCCAAAAGGAGGCCCTGGCAATGATCCAG
CAGATGCATGCCTGGACACACTTGAGTAATCGAAAGCTAAAATTGCTGATTGAAAAAACT
GACTTTCTTATCCCAAAGGCAAGTACCCTCGTAGAGCAAGTGACATCTGCCTGTAAGGTC
TGTCAGCAGGTAAACGCTGGGGCTACCTGAGTGCCAGAAGGGAAACGAACTCGTGGTAAC
CGCCCAGGAGTCTATTGGGAAATAGACTTCACTGAAGTAAAACCTCACTATGCTGGATAT
AAGTACTTACTGGTGTTTGTAGATACCTTTTCAGGATGGGTAGAAGCCTACCCCACCCGG
CAAGAAACGGCAC-ACATAGTAGCCAAGAAAATTTTGGAAGAAATCTTTCCTAGATTTGG
ACTTCCCAAGGTAATTGGGTCAGACAACGGGCCGGCCTTCGTTTCTCAGGTAAGTCAGGG
GCTCGCCAGGATATTGGGGATTAATTGGAAATTACATTGTGCCTATAGACCCCAGAGCTC
AGGACA-GGTAGAAAGAATGAATAGAACAATAAAAGAGACCCTTACTAAATTGACCTTGG
AGACTGGTTTAAAAGATTGGAGACACCTCCTATCCTT-AGCTCTGTTAAGGGCCCGAAAT
ACGCCTAACCGTTTTGGGCTCACTCCATATGAAATCCTCTACGGAGGACCTCCCCCTTTG
TCAACCTTGCTTAACTCCTTCTCCCCCTCCGATCCTAAGACTGACCTACAGGCCCAGCTA
AAAGGACTCCAAGCAGTACAGGCCCAAATCTGGGCCCCCTTGGCAGAACTGTACCAACCA
GGACATCCACAGACCAGTCACCCCTTCCAGGTGGGAGACTCTGTC-TACGTTAGACGGCA
CCGCACTCAAGGACTAGAGCCTCGGTGGAAA-GGACCCTACATCGTTCTCCTGACCACGC
CCACAGCCATAAAGGTTGACGGAATCTCCACTTGGATCCACGCATCCCACGTCAAGGCTG
CTCCAGAGACACCCGGACCAACACCACCTGAGATATGGAGACTCCGACGCTCCAAGAACC
CGCTCAAGATAAGACTCTCTCGTATCTAACTCTCTGCTTATTGTTTGCCCTTCTTCCCTG
CGCCGTCTCTAGTATAGTTTTTGACGCTAACCCCCACCGGCCATTTAGCCTGACCTGGCA
GATAATTAATTTTAATAATCAAGAGGTCTTAAATGAGACCTCCGAGAATGCTCCTATAGG
GACTTGGTTTCCAGACCTCTATTTCAACCTAGAAAAAATAGCAGGAAAGATAAAAGACAC
AGGCCCCCGGTTTACTGGTCCCACAGGAGTCCTATTAGGGACTCCTCAGGATGGACAAGA
ATGGAAAAGACAGGCTAGAAGGGTATCCATCAGCCGGAACGGGTTTTATGCCTGTCCCGG
ATTCAGGACAGGACAAATGAAAAAAACTTGTGGAGATCTGACTCACTTATATTGCAAAAG
CTGGTCCTGTGTGACTACTAATGATGGAGAGTGGAAATGGGCCACAAAACCTTGGTATAT
AACC-ATGTCCTTTGTCCAGCCCTGTACCACAA-CCCTATATTCGGAAAATTGCAACCTG
GTCCGCATCAAGTTTGAAGATGCAGCAAAATCTGATAACAGATGGATAACAACAGGGTTA
ATATGGGGCCTCTATTTATACCAGCACAACCCACCTAAAATTCCCCTCCAAATCAGACTA
TTGGTCAATCCGGACACTGCCCCTGTTATAGTAGGGCCAAACCAGGTTTTATTAGAAGCT
AGGAAGCCCCCGGTTCCCATATCGGAGAAGCCCCAATTAAAGGCTCCTCAAAGTACTTCC
CCACCCTTGATCTCCGCCTCCTCTGAATATGCATCCTCAACTCAAGACATCACCCGATGG
GCCCCTAACCCGGAAATAGAAAACAGGCTCCTGAATCTCATAAAAGGTTCCTATCTTGCC
TTAAATCAGACAAGGCCAGAATTCACCTCCTCTTGCTGGTTATGCCTAGCAACAGGTCCT
CCTTATTATGAAGGCATCGCCTCC-ACTGCTAAGTTCATCAATTCCACCAATCCTACTGG
ATGCGCGTGGGAACAACGCAATAAACTGACCCTGGCTGAAGTTTCTGGGTCAGGAACTTG
CATAGGCC-AAGTACCCCCTAGTCATCAGCATCTCTGTAATGTAACCCTGGCAGTACCCA
GTTCCAATCACTACTTGGTCCCCTCTGAGGTGGACTGGTGGGCGTGCGACACTGGGCTCA
CCCCCTGTATATCCACAGCTGTTTTTAACAGCGGCACCCACTATTGCGTGTTGGTACAAG
TTGTT-CCCTGAGTCTACTATCATTCTGGAGACTCTTTTGATCTTCGGT---ATGAA---
CAGAAAACTCATA-TAAGACCTAAAA-GAGAACCTATCTCCCTC-ACCCTCGC-TGT-CA
T--GTTAGGAATTGGGGTAGCGGCTGGAGTTGGGACCGGG--ACGGCGGCCCTGG--TAC
ATGGTAAATACCATCTGCACCAACTTAGAG-AAGCCATAGATGAGGACCTTA-GAGCCAT
AGAACACTCCATCACAAAACTTGAAGAGTC-TTTAACTTCCCTGTCGGAAGTTGTGTTAC
AAAACCGACGAGGACTAGAAATTGTCTTTCT--AAAAGAGGGCGGGCTCTGTGCAGCCCT
AAAAGAGCAATGTTGTTTTTATG-CAGATCATT-CAGGA-GTAGTTAAAGATTCTATGGC
-AAAACT-AAGAGAAAGATTAGACAAGAGAAAAAAAG-----AGAGAGAATCTCAGCAAA
GTTGGTTTGAAAA-TTGGTACAATCG-AT-CCCCTTGGTTTAGCACCCTAATCTCCACCA
TCTTAGGACCCCTCATCCTACTCACGCTCATCCTGACTTTTGGGCCGTGCATACTCAACC
GCTTACTC-ACCCTTATTAAAAATAGATTAAACATAGTACATGCTATGGTTCTGACCCAA
CAATACCAGACCCTT-AGGACTGAAGAAGAGGCTCAA-GATTGAGCCTCTGACACAAAAA
--GAGGAGGGAATGAAACTAGG-CCTCATAAAA-------CCTAAAAAGTT---AGCACC
AGGT--GGCCCTAG----ATAGGG-TCCCACCC-TGCCTCGAT-AGGGTCCCA-----CC
CTG-------ATAGGGTCCCACCCTG-------------------CCAATTCCGGGA--A
ACAACCTCATGAGGTCCCACCCTGCC-AATTCCAGGGG--TCTCACCCT-------GCC-
-TCGAAGTTCCCAGAATCAACAACTCCAGGAAAAAA-CCTCATAAGGTC-CTGCTCT-AA
CCAATTAGCATAAGACACCTTACTCAGGCCATAGCTAGACCCAATCATTTTGCGCCTTAA
GCTTTGTTTGAATTTCGCGCCATAAGCTGTGTTTGAACTTGTGTTTGCCTATATAAACAG
CCTGTAGCAAGCAGTCGGGGTCCCAGGGCCAACTTAGAGCTTGGGACCCTAGCGCGCTAG
TAATAAATAACTCTCTGCTGTGAATCTCGTGTCG-------GTGATCCTTCGCGGCGACC
CCTGCCCAGGAGGGAATCGACAGTTCGGTTCCAACA
>CM001495.2:331197-339605 Papio anubis isolate 1X1155 chromosome 5
-----------------------------------------------------GGTCCCA
CCCTGCCTCGATAGGGTCCCACCCTGCCAATTCCGGGAAACAACCTCATGGGGTCCCACC
CTGCCAATTCCGGGAAACAACCTCATGGGGTCCCACCCTGCCAATTCCGGGGGTCCCACC
CTGCCTCGAAGTTCCCGGAATCAACAACTCCAGGAAAGAA---CCTCATAAGGTCCTGCT
CTAACCAATTAGAACAAGACACCTTGCTCAGGCCATAGCTAGACCCACTCATTTTGCGCC
-TTAAGCTTTG----AATTTCACGCCATAAGCTGTGTTTGAAC---TTGTGTTTGCCTAT
ATAAACAGCCTGTAACAAGCAGTCGGGGTCCCAGGGCCAACTTAGAGC--TTGGGACCCT
AGTGCGCTAGTAATAAATAA--CTCTCTGCTGTGAATCTCGTGTCGGGTGATCCTTCGCG
GCGACCCCTGCCCAGGAGGGAATCGACAGTTCGGTTCCAACATTTGGTGCATTGGCCGGG
AATAGGGGTCGTCCGAGGACCCCCGACCCATCCGGCGGAGACGCATCTGGCCCGGGCCAC
GGACTGCTGACTGAACGGACCTACCAGGT-----ACTTTCGTTTTGTT------------
-------CTGTCTGTCTTGCCGGCTAACTCTGAATTCTGGGGAGTACTCCTTCTGAAT--
-TAAGTGGGGAAGGGGGACAGACGTGTCCGGCACCTTCCCACTTACGCCCC-GGGGGACG
CCCTGGCGGTAGTCTGGAGGAAGGCTGACGACTCGGTCAGCCTCCTTAAATCTGTAGGCA
GG------TCGCCCCTGCCGTCTGAATATTTTGTAATCTTGTGGCGCCACTCTCTGGCCG
CGCGGCTTCTCCTTACTTGTCTGGTCTTTGTTTTTGTTACTTTCGTTTTGTCCTTGTT--
-----------ATATGTGGACGAA---ATGGGACAAACGTGGACGACTCCTTTGTCTCTG
ACCCTGACTCACTTCCCTGACGTCCGGGCTCGAGCCCACAACCTCTCTGTAGAAGTCCGT
AAGGGACGATGGCAAAAATTCTGCTCGTCCGAATGGCCAACCCTCCAAGTTGGGTGGCCT
CAGGACGGAACATTTAACCTCTCAATTATCTTGCAGGTTAAAGCAAAAGTGATGGATCCT
GGGCCACTCAGACACCCAGACCAGGTGGCTTACATAATTACTTGGGAGGATCTGGTCCAA
AGTCCTCCCTCTTGGGTGAAACCCTTCCTCCATTCCCCTTCCGCATCCCAATCTACCCTC
CTTGCCTTAGAAGCCCCGAAGAATCGGAATCCGGACCCACATAAGCCAGTCCTCCCAGAT
GAACCCCAGAGGGATCTCCTCCTTCTTGACCCCCTGCCTCCTGCACCTGAAAACCCCCTC
CTGAGACCTCCACCTTATGCTTCACCCTTGCCCCCTGTTTTGTCTCCAGCTCTTTCCTCT
ACCACCTCGGCCCCTACCCTTTCCCCAACTTCCCCCTCGGCCCC----------------
--------------------------------------TCCCTCGACCCCGTCTCCTTCT
CCAGCGCCACCCGAACTCACCCCTCGGACGCCGCCACCGACACCTC---GTCTCCGCTTG
CGGCGGACCGAGGACCCAGATGGCCCTCCCACTTGGCGATCTTCCCTTTTCCCTCTCCGC
ACCGTCAATTGCACAGTCCAATACTGGCCCTTCTCTGCCTCTGACCTCTACAACTAGAAA
ACCCATAACCCCTCCTTTTCCCAAGATCCTCAGGCCCTAACCTCGTTAATAGAATCCATT
CTCCTCACCCACCAGCCCACCTGGGATGATTGCCAGCAACTCTTG-CAGGTCCTCCTGAC
CACTGAAGAAAGGCAG-CGGGTCCTCCTGGAGGCCCGGAAAAATGTGCCAGGGCCAGGAG
GCCTCCCAACCCAACTCCCCAATGAAATAGACGAGGGATTTCCCCTCACCCGCCCGGACT
GGGACT-ATGAAACGGCACCAGGTAGGGAGAG-TCTCCGAATCTATCGCCAGGCTCTGTT
GGCGGGTCTCAAAGGGGCAGGAAAACGCCCCACAAATTTGGCCAAGGTAAGAACCATAAC
CCAGGAAAGGGATGAAAGCCCAGCAGCCTTTATGGAGAGGCTTCTGGAAGGGTTCCGAAT
GTATACCCCATTCGATCCAGAGACCTTAGAGCATAAGGCTACCGTGGCCATGGCGTTCAT
AGACCAAGCTGCATCAGATATCAAGGGAAAA-CTCCAAAGATTAGATGGGATCCAGACCT
A-CGGATTACAGGAATTGGTTAGGGAGGCAGAAAAAGTATATAATAAGAGAGAAACCCCT
GAGGAAAGGGAAGCCAGGTTAGCGAAGGAACAAGAGGAGCGAGAGGATCGTAGGGATCGA
AAGAGGGATAAGCATTTAACAAAAATCCTGGCGGCAGTAGTAAAAGAGAAAAGACCAGGG
AGAGAGGGAGAGAAGCGAAGGTGGCCAAAAGTGGAAAAAGACCAGTGTGCCTACT-GCAA
AGAACGGGGACATTGGATCAAAGATTGCCCCAAGCGTCCTAAAGACCAGAAAAAACCTGC
CGCTGTCCTCGCCCTAGGTGAGGATAGCGAATAGGGGTGTCAGGGCTCTGGAGCCCCCCC
C--GAGCCCCGGATAACTCTCTCTGTAGGGGGGCACCCCACCACCTTCTTGGTGGACACA
GGGGCCCAACATTCAGTTTTGACAAAGGCAGACGGGCCCCTGTCTTCTCG-CACATCCTG
GGTCCAGGGGACAACAGGGGGAAAATTGCACAAGTGGACTAACCACCGGACAGTTAATCT
TGGACAAGGAATGGTGACACATTCCTTCTTGGTGGTACCTGAATGCCCCTACCCCCTCCT
AGGGCAAGATCTTCTGACCAAGCTCGGAGCCCAAATCCATTTCTCCGAGACAGGGGCCCA
GGTATTAGATCGGGACGGTCAGTCCATCCAAATTTTAACTGTGTCTCTGCAAGATGAGCA
TCGGCTTTTCGACGCTCCGGTCATCACTAGCCTCCCTGATGTTTGGTTGCAAGACTTTCC
CCAAGCTTGGGCGGAAACGGGAGGACTCGGGCTGGCCAAGTATCAAGCCCCAATCATTAT
TGATCTAAAGCCTATGGTGGTGCCCGTGTCTATCAAGCAATATCCTATGAGCCAAGAGGC
TCATATAGGTATCCGGCCACACATTAACAAA--TTTCTAGAACTTGGGGTGTTGCGACCT
T-GTCGCTCGCCCTGGAACACTCCTCTTCTGCCAGTAAAAAAGCCTGGTACTCAGGATTA
CAGGCCCGTCCAAGACTTGAGAAAAATTAACAAAAGAACCATGGACATCCAT-CCCACGG
TCCCCAACCCTTACAACTTACTCAGCACCTTAAGGCCAGACTACAACTGGTATACA-GTA
TTAGATTTAAAAGATGCTTTCTTCTGTTTACCTCTGGCCCCCCAAAGCCAAGAACTGTTT
GCCTTTGAGTGGA-AAGATCCTGAGAAAGGAATTTCAGGCCAATTGACCTGGACCCGGCT
TCCCCAAGGATTCAAGAACTCTCCCACTCTCTTCGATGAGGCTCTTCTTCGAGACCTGAC
CGACTTCCGGA-------------AGTGACCTTGCTCCAGTATGTAGATGACCTCCTCTT
GGCTGCCCCTACAGAGGAAACCTGTATACAAGGTACCAGGCATTTACTCCAGGTACTGGG
TGAAAAAGGATACCGGGCATCCGCCAAGAAGGCACAGCTCTGTCAGACCAAGGTAACATA
TCTGGGGTA-TATCCTGAGTGAAGGGAAAAGGTGGCTCACCCCTGGGCGCATAGAAACTG
TGGCTCGCCTTCCACCACCACGAAATCCCAAAGAGGTACGTGAATTCTTGGGAACTGCTG
GGTTCTGTCGCTTGTGGATACCTGGTTTTGCTGAACTGGCCGCCCCCCTTT-ATGCACTC
ACCAAGGAAAGTACCCCTTTCACCTGGCAGACAGAGCATCAATTGGCTTTTGAGGCACTA
AAACAAGC-ACTCTTGTCTGCCCCGGCCCTTGGGTTACCGGACACTTCACAGCCCTTTAC
CCTCTTCCTAGACGAGAGGCAAGGGATTGCCAAAGGAGTCCTGACCCAAAAATTGGGGCC
TTGGAAAAGACCGGTAGCATACCTGTCTAAAAAGCTGGACCCTGTGGTGGCCGGCTGGCC
CCCGTGTCTTTGTATCATGGCAGCCACCGCTATGCTGGTCAAGGACTCTGCTAAATTAAC
CCTTGGGCAGCCACTGACTGTTATTACCCCACATGCTCTAGAGGCCATAGTGCGGCAGCC
CCCGGACCGGTGGATAACCAACGCACGCCTGACCCACTACCAGGCCCTCCTACTGGACAC
AGACCGCGTCCAGTTTGGCCCTCCGGTCACCTTAAAACCTGCTACGCTGCTGCC-GGTAC
CAGAGGACCAATCAAGCCCACACGACTGTCGGCAGGTATTGGCAGAGACCCATGGAACGC
GGGAGGACCTTAAAGACCAAGA-ACTCTCAGACG-CGGACCACACTTGGTACACAGATGG
CAGCAGTTACCTTGACTCAGGTACCCGGAGGGCGGGAGCGGCGGTAGTGGATGGCCACAA
CACCATTTGGGCACAATCACTACCTCCTGGCACGTCTGCACAGAAGGCTGAGTTAATAGC
ACTAACTAAGGCCCTAGAGCTGTCCAAGGGAAAGAAAGCTAACATTT-ATACTGATAGCC
GATATGCCTTTGCAACGGCTCACACTCATGGAAGTATTTATGAAAGAAGAGGTCTCCTAA
CCTCAGAAGGAAAAGAAATCAAGAACAAAGCTGAAATAATTGCTTTATTAAAAGCCCTTT
TTCTTCCTCAAGAAGTGGCCATAATTCACTGCCCCGGGCACCAGAAAGGACAGGATCCAG
TCGCAGTAGGAAACAGACAGGCTGACCAAGTGGCCAAACAGGCCGCCATGGCGGAAGTAC
CG-ACCCTA-GCTGCAGAACCCGAG--AAAACCAGCCACATAACCACTGAACATACCTAT
ACCTCAGAAGATCAGGAAGAAGCAAGAGCCATAGGGGCTATAGAAAACAAAGATACAAAA
AACTGGGAAAAAGAAGGAAAAATAGTCCTTCCCCAAAAGGAGGTCCTGGCAATGATCCAG
CAAATGCATGCCTGGACACACTTGAGTAACCGGAAGCTAAAATTGTTGATTGAAAAAACT
GACTTTCTAATCCCAAGGGCAAGTACACTTGTAGAACAAGTAACATCTGCCTGCACGGTC
TGTCAGCAGGTAAACGCTGGGGCTACTCGAGTGCCAGCAGGGAAACGAACTCGTGGTAAC
CGCCCAGGGGCCTATTGGGAAATAGACTTCACTGAAGTAAAACCTCACTATGCTGGATAT
AAATACTTACTGGTGTTTGTAGATACCTTTTCAGGATGGGTAGAAGCCTACCCCACCTGG
CAAGAAACGGCAC-ACATAGTAGCCAAGAAAATTCTGGAAGAAATCTTTCCTAGATTCGG
ACTTCCCAAGGTAATTGGGTCAGACAACGGGCCGGCCTTCGTTTCTCAGGTAAGTCAGGG
GCTAGCCAGGATATTGGGGATTAATTGGAAATTGCATTGTGCCTATAGACCCCAGAGCTC
AGGACA-GGTAGAAAGAATGAATAGAACCATTAAAGAGACCCTTACTAAATTGACCTTAG
AGACTGGCTTAAAAGATTGGAGACGCCTCCTGTCCCT-AGCTCTATTAAGAGCCCGAAAT
ACGCCTAACCGTTTTGGGCTCACTCCATATGAAATCCACTACGGAGGACCTCCCCCTTTG
TCAACCTTGCTTGACTCCTTCTCCCCCTCAGATCCTAAGACTGACCTACAGGCTCTGCTG
AAAGGACTCCAAGCAGTACAGGCCCAAATCTGGGCCCCCTTGGCAGAACTGTACCAACCA
GGACACCCACAGACCAGTCACCCCTTCCAGGTGGGAGACTCCGTC-TACGTCAGACGGCA
CTGCTCTCAAGGACTAGAGCCTCGATGGAAA-GGACCCTACATTGTTCTCCTGACCACAC
CCACAGCCATAAAGGTTGACGGAATCTCCACTTGGATCCACGCATCCCACGCCAAGGCTG
CTCCAGAGACGCCCAGACCAACACCATCTGAGACATGGAAACTCCGACGCTCCGAGGACC
CGCTCAAGATAAGACTCTCTTGTATCTAACCCCTTGCTTATTGCTTGCCCTCCTTCCCTG
TGCCGCTGGCAGTATACTCACTGATGCTAACCCCCACCGGCCATATAACCTGACCTGGCA
GGTAATTAATTTTAATAATCATGAGGTCCTAGGTGAAACCTCAAAAATTGCTCCTCTAGG
GACTTGGTTTCCAGACCTCTATTTCAACCTAGACAAAATAGCAAAGA-------------
--------------------------------------TAGATGACATGGAAGGGGGGGA
ATGGAGAAAACAGGTTAGAAGGGTGTCCATCAGCCGGAACGGGTTCTATGCCTGTCCCGG
ATGCAGGACAGGGGAAATGAAAAAAACTTGTGGAGATATAACTCACCTGTATTGCAATAG
TTGGTCCTGTGTAACTAATAATGATGGAGAATGGAAATGGGCCACGAAACCCTGGTACAT
AACC-ATGTCCTTTGTCCAGCCCTGCACCAGAA-CCCGATATTCAAAAAATTGCAATCTG
GTCCGCATCAAATTTAAAGATGCGGCAAAATCTGATAACAGTTGGATAACA---GGGTTA
ATATGGGGCCTTTATCTATACCAGAAGCCGCCGTATGGGGTCCCTATTCAAATTAGATTA
CTAGTCGACCCGGACATAGCCTCTGTTGCAGTAGGGCCAAACCAGGTTTTATCAGAAGCA
AAGAAGCCCCTGGCTCCCGTACCGGGGAAGCCCCAACCAAAAGCTCCTCAAAGCACTTCC
CCGCCCTTGATCTCCGCCTCCTTTAAATACACACCCTCAGCCCAAAACGTCACCCGCTGG
CCCCTTGACCCGGGAATGGGAGACAGGCTCCTAAATCTCATAAAGGGCTCCTATCTTGCC
TTAAACCAGACAAGGCCAGAATTCACCTCCTCTTGCTGGTTATGCCTAGCAACAGGCCCT
CCTTATTACGAAGGCATCGCCTCC-ACTGCTAAATTCATTGATTCCACCAATCCTACTGG
ATGCGTGTGGGAACAACACAATAAACTGACCCTGGCTGAAGTTTCTGGGTCGGGAACCTG
CATAGGCC-AAGTGCCCCCTAGTCATCAGCACCTTTGTAATGTAACCTTGGCAGTACCCA
GATCCAATCGCTATTTGGTCCCCTCTGAGATGGACTGGTGGGCTTGCGACACTGGACTCA
CCCCCTGTATATCCACAGCTGTTTTTAGCAGAGGCACCCACTATTGCGTGTTGGTACAAG
TTGTT-CCCCAAGTCTACTACCACTCTGGAGACTCCTTTGACCTCCGGT---ATGAG---
CAGAAAACCCATA-TAAGACCAAAAA-GAGAACTTATCTCCCTC-ACCCTCGC-CGT-CA
T--GTTAGGAATAGGGGTAGCGGCTGGAGTTGGGACTGGG--ACGGCAGCCCTAG--TAC
ATGGTAACTACCATCTGCACCAACTTAGAA-TGGCCATAGATGAGGACATTA-GAGCCAT
AGAACACTCTATCACAAAACTTCAAGAGTC-CTTGACTTCTTTGTCTGAAGTTGTGTTAC
AAAACCGACGAGGACTAGAAATTGTCTTTCT--GAAAGAGGGCGGGCTCTGTGCAGCCCT
GAAAGAGCAATGTTGTTTTTATG-CAGATCATT-CAGGA-GTAGTTAAGGATTCTATGGC
-AAAACT-AAGGGAAAGATTAGACAAAAGAAAGAAAG-----AAAGAGAGTCTCAGCAGG
GTTGGTTTGAAAG-CTGGTACAA-CCAAT-CCCCTTGGTTTAGCACCTTAATCTCCACCA
TCTTAGGACCCCTCATCCTGCTCATGCTCATCCTGACTTTCGGGCCGTGCATACTTAACC
GCTTACTC-GCCCTTATTAAAAATAGATTAAACATAGTACATGCTATGGTTCTGACCCAA
CAATACCAGACCCTC-AGGACTGAAGAAGAGGCTCAA-GATTGAGCCTCTGACACAAAAA
--GAGGAGGGAATGAAACTAGG-CCTCATAAAA-------CTTAGAAACTA---GGCCTC
AGGTCCCACCCTGCCTCGATAGGG-TCCCACCC-TGCC-AATTCCGGGAAACAA----CC
TC--------ATGGGGTCCCACCCTG-------------------CCAATTCCGGGA--A
ACAACCTCATGGGGTCCCACCCTGCC-AATTCCGGGGG--TCCCACCCT-------GCC-
-TCGAAGTTCCTGGAATTAACAACTCCAGGAAAGAA-CCTCATAAGGTC-CTGCTCT-AA
CCAATTAGAACAAGACACCTTGCTCAGGCCATAGCTAGACCCACTCATTTTGCGCCTTAA
GCTTTGTTTGAATTTCACGCCATAAGATGTGTTTGAACTTGTGTTTGCCTATATAAACAG
CCTGTAACAAGCAGTCGGGGTCCCAGGGCCAACTTAGAGCTTGGGACCCTAGCGCGCTAG
TAATAAATAACTCTCTGCTGTGAATCTCGTGTCG------GGTGATCCTTCGCGGCGACC
CCTGCCCAGGAGGGAATCGACAGTTCGGTTCCAACA
>NC_041774.1:106011407-106019821 Macaca mulatta isolate AG07107 chr X, Mmul_10
------------------------------------------------------------
------CTGGATAGGGTCCCACCCTGCCTCGATAGGGACCCACCCTGATAGGGTCCCACC
CTGCCAATTCCGGGAAACAACCTCATGGGGTCCCACCCTGCCAATTCTGGGGGTCCCACC
CTGCCTCGAAGTTCCCGGAATCAACAACTCCAGGAAAAAA---CCTCATAAGGTCCTGCT
CTAACCAATTAGCATAAGACACCTTGCTCAGGCCATAGCTAGACCCAATCATTTTGCGCC
-TTAAGCTTTGTTTGAATTTCACGCCATAAGCTGTGTTTGAAC---TTGTGTTTGCCTAT
ATAAACAGCCTGTAACAAGCAGTCGGGGTCCCAGGGCCAACTTAGAGC--TTGGGACCCT
AGCGCACTAGTAATAAATAA--CTCTCTGCTGTGAATCTTGTGTCGG-TGATCCTTCGCG
GCGACCCCTGCCCAGGAGGGAATCGACAGTTCGGTTCCAACATTTGGTGCGTTGGCCGGG
AAGTGGGGTCGTCCGAGGACCCCCGACCCATCCGGCGGAGACCCATCTGGCCCGGGCCAC
GGACTGCTGACTGAACGGACCCACCAGGT-----ACTTTCGTTTTGTTCTGT--------
-----------CTGTCTTGCCGGCTAACTCTGAACTCTGGGGAGTACTCCTTCTGAAT--
-TAAGTGGGGAAGGGGGACAGACGTGTCCGGCACCTTCCCACTTACGCCCC-GGGGGACG
CCCTGGCGGTAGTCTGGGAGAAGGCTGACGACTCAGTCAGCCTCCTCAAATCTGTAGGCA
GG------TCGCCCCTGCCGTCTGAATATTTTGTGATCTTGTGGCGCCACTCTCTGGCCG
CGCGGCTTCTCCTTACTTGTCTGGTCTTTATTTTTGTTACTTTCGTTTTGTCCTTGT---
----------TATACATGGACGAA---ATGGGACAGACGTTGACGACTCCTTTGTCTCTA
ACCCTGACTCACTTCCCTGACGTCTGGGCTCGAGCCCACCGCCTCTCTGTAGAAGTCCGT
AAGGGACTATGGAAAACATTCTGCTCGTCCGAATGGCCAACCCTCCATGGGGAGTGGCCC
CGGGACGGAACATTTAACCTCTCAATTATCTTGCAGGTTAAAGCAAAAGTGATGGATCCT
GGGCCACTCGGACACCAGGACCAGGTGGCCTACATAATTATTTGGGAGGATCTGGTCCGA
AATCCTCCCTCTTGGGTGAAACCCTTCCTCCATTCCCCTTCCCCATCCCAATCTACCCTC
CTTGCCTTAGAAGCCCCAAAGAATCGGAATCCGGACCCGCCTAAGCCAGTCCTCCCAGAT
GAACCCCAGAGGGATCTCCTCCTTCTTGACCCCCTGCCTCCTCCACCTCAAAACCCCCTT
CTGGGACCTCCACCTTACGCTTCACCCTTGCCCCCTGTCTTGTCCCCAGCTCTTTCCTCT
ACCGCCTCGGCCCCTACCCTTTCTCCAACTTCTCCCTCGGCCCC----------------
--------------------------------------TCCCTCCACCCCGTCTCCTTCT
CCAGCCCCGCCCAAGCTCACCCCTCGGACGCCGCGGCCAACACCTCCACGTCTCCGCTTG
CGGCGGACTGAGGACCCAGATGGCCCTTCCACTTGGCAATCCTCCCTTTTTCCCCTCTGT
ACTGTCAATCGCACGGTCCAGTACTGGCCCTTCTCTGCCTCTGACCTCTACAACTGGAAA
ACCCATAACCCTTCCTTTTCCCAAGACCCCCAGGCCCTAACCTCGTTGATAGAATCCATT
CTCCTCACTCACCAGCCCACTTGGGATGATTGCCAGCAACTCTTG-CAGGTCCTCCTAAC
CACTGAAGAAAGGCAG-CGAGTCCTCCTGGAGGCCCGGAAAAATGTGCCAGGACCAGGAG
GCCTCCCAACCCAACTTCCCAATGAAATAGACGAGGGATTTCCCCTCACCCGCCCAGACT
GGGACT-ATGAAACGGCACCAGGTAGGGAGAG-TCTCCGAATCTATCGCCAGGCTCTGTT
GGCGGGTCTCAAAGGGGCAGGAAAGCGCCCCACAAATTTGGCCAAGGTAAGGACCATAAC
TCAGGAAAGGGACAAAAGCCCGGCAGGCTTCATGGAAAGGCTTCTGGAAGGGTTCCGAAT
GTATACCCCATTCGATCCAGAGGCCCTAGAACATAAGGCTACCGTAGCTATGGCATTCAT
AGACCAAGCTGCATTAGATATCAAAGGAAAA-CTCCAAAGGCTATATGGAATCCAAACCT
A-TGGATTACAGGAATTGGTTAGGGAGGCAGAAAAAGTGTATAATAAGAGAGAAACCCCT
GAGGAAAAGGAAGCCAGGTTAGCGAAGGAACAGATGGAGCGAGAGGATCGTAGGGACCGA
GTGAGGGATAAGCATTTAACAAAAATCCTGGCGGCAGTTGTGAGAGAGAAAGGACCAGGG
AGAGAGGGAGAGAAGCGGAGGCGGCCAAAAGTGGAAAAAGACCAGTGTGCCTACT-GCAA
AGAACGGGGACATTGGATCAAAGATTGCCCCAAGCGTCCTAAAGACCAAAAGAAACCTGC
CGCTGTCCTCACCCTAGGTGAAGATAGCGAATAGGGGTGTCAAGGCTCTGGAGCCCCCCC
T--GAGCCCCGGCTAACTCTCTCTGTAGGGGGGCACCCCACCACCTTCTTGGTGGACACA
GGGGCCCAACATTCAGTTTTGACAAAGGCAGACGGGCCCCTGTCTTCCCG-CACATCCTG
GGTCCAGGGGGCAACAGGCGGAAAATTGCACAAGTGGACTAACCACCAGACAGTTAATCT
TAGACAAGGAATGGTGACACATTCCTTCTTGGTGGTACCTGAATGCCCCTACCCCCTCCT
AGGGCGAGATCTTCTGACCAAGCTCGGAGCCCAAATCCACTTCTCTGAGACTGGGGCCCA
AGTATTAGATCGGGACGGTCAGCCCATCCAAATTTTAACTGTGTCTCTGCAAGATGAGCA
TCGGCTTTTCGACGCTCCGGTCATCACTAGCCTCCCCGATGTTTGGTTGCAAGACTTTCC
CCAAGCTTGGGCGGAAACGGGAGGACTCGGGCTAGCTAAGTATCAAGCCCCAATCATAAT
TGATTTAAAGCCCACGGCGGTGCCCGTGTCTATCAAGCAATATCTCATGAGCCGAGAGGC
TCATATAGGAATTCGGCAGCACATTAACAAA--TTTCTAGAACTCGGAGTGTTGCGACCT
T-GTCGCTCGCCCTGGAACACTCCTCTTCTGCCAGTAAAAAAGCCTGGTACTCAGGATTA
CAGGCCTGTCCAAGACTTGAGAGAAATTAACAAAAGAACCATGGACATCCAT-CCCACGG
TCCCCAATCCTTACAACTTATTCAGCACCTTAAAACCAGGCTATAACTGGTATACA-GTA
TTAGATTTAAAAGATGCTTTCTTCTGTTTACCTCTGGCCCCCCAAAGCCAAGAACTCTTT
TCCTTTGAGTGGA-AAGATCCTGAGAAAGGAATTTCGGGCCAATTGACCTGGACCCGGCT
TCCCCAAGGATTCAAGAACTCTCCCACTCTCTTCGATGAGGCTCTTCATCGAGACCTGAC
CGACTTCCGGACCCAAAATCCAGAAGTGACTCTACTCCAGTATGTAGATGACCTCCTCTT
GGCTGCTCCTACAAAGGAAATCTGTATACAAGGTACCAGGCATCTACTCCAGGCACTGGG
TGAAAAAGGATACCGGGCATCCGCCAAGAAGGCACAGCTCTGTCAGACCAAGGTAACATA
TCTGGGGTA-TATCCTGAGTGAAGGGAAAAGGTGGCTAACCCCTGGGCGCATAGAGACAG
TGGCTCGCCTTCCACCACCATGAAATCCCAGGGAGGTACGTGAATTCTTGGGAACTGCTG
GGTTCTGTCGCTTGTGGATACCCGGTTTTGCTGAACTGGCCGCCCCCCTTT-ATGCACTC
ACCAAGGAAAGCACCCCTTTCACCTGGCAGACAGAGCATCAATTGGCTTTTGAGGCACTA
AAACAAGC-ACTCTTGTCTGCCCCGGCCCTTGGGTTACCGGACACCTCAAAGCCCTTTAC
CCTCTTCCTGGACGAGAGGCAAGGGATTGCCAAAGGGGTCTTGACCCAAAAATTAGGGCC
TTGGAAGAGACCGGTAGCATACCTGTCTAAAAAGCTGGACCCTGTGGCGGCCGGCTGGCC
CCCGTGTCTTCGTATCATGGCAGCCACCGCTATGCTGGTCAAGGACTCTGCTAAGTTAAC
CCTTGGGCAGCCACTGACTGTTATTACCCCACACGCTCTAGAGGCCATAGTGCGGCAGCC
CCCGGACCGGTGGATAACCAACGCACGCCTAACCCACTACCAGGCCCTCCTACTGGACAC
GGACCGCGTCCAGTTTGGCCCTCCGGTCACCCTAAACCCTGCGACGCTGCTGCC-GGTAC
CAGAAGACCAACCAAGCCCACACGATTGTCGGCAAGTACTGGCTGAGACCCATGGAACAC
GGGAAGACCTTAAAGACCAAGA-ACTCCCAGACG-CGGATCACACCTGGTACACAGACGG
CAGCAGTTACCTTGACTCAGGTACCCAGAGGGCGGGAGCGGCGGTAGTAGATGGCCACAA
CACCATTTGGGCACAATCACTACCTCCTGGCACGTCTGCACAGAAGGCTGAGTTAATAGC
ACTAACCAAGGCCCTAGAGCTGTCCAAGGGAAAGAAAGCTAACATTT-ATACTGATAGCC
GGTATGCCTTTGCAACGGCTCATACTCATGGAAGTATCTATGAAAGAAGAGGTCTCCTAA
CCTCAGAAGGAAAGGAAATCAAGAACAAAGTTGAAATAATTGCCTTATTAAAAGCCCTTT
TTCTTCCTCAAGAAGTGGCTATAATTCACTGCCCCGGGCATCAGAAAGGACAGGATCCAG
TCGCAGTAGGAAACAGACAGGCTGACCAAGTGGCCAGGCAAGCCGCCATGGCGGAAGTAC
TG-ACCCTA-GCCACAGAACCTGAC--GAAACCAGCCACATAACTATTGAACATACTTAT
ACCCCAGAAGACCAGGAAGAAGCAAAAGCCATAGGGGCTATAAAAAACAAAGACACTAAA
AACTGGGAAAAAGGAGGAAAAATAGTCCTTCCCCAAAAGGAGGCCCTGGCAATGATCCAG
CAGATGCATGCCTGGACACACTTGAGTAATCGAAAGCTAAAATTACTGATTGAAAAAACT
GACTTTCTAATCCCAAAGGCAAGTACCCTCATAGAACAAGTGACATCTGCCTGTAAGGTC
TGTCAGCAGGTAAACGCTGGGACTACCCGAGTGCCAGAAGGGAAACGAACTCGTGGTAAC
CGCCCAGGAGTCTATTGGGAAATAGACTTCACTGAAGTAAAACCTCACTATGCTGGATAC
AAGTACTTACTGGTGTTTGTAGATACGTTTTCAGGATGGGTAGAAGCCTACCCCACCCGG
CAAGAAACGGCAC-ACATAGTAGCCAAGAAAATTTTGGAAGAAATCTTTCCTAGATTCGG
ACTTCCCAAGGTAATTGGGTCAGATAACGGGCCGGCCTTCATTTCTCAGGTAAGTCAGGG
GCTCGCCAGGATATTGGGGATTAATTGGAAATTACATTGTGCCTATAGACCCCAGAGCTT
AGGACA-GGTAGAAAGAATGAATAGAACACTAAAAGAGACCCTTACTAAATTGACCTTAG
AGACTGGTTTAAAAGATTGGAGACGCCTCCTATCCTT-AGCTCTGTTAAGGGCCCGAAAT
ACGCCTAACCGTTTTGGGCTCACTCCATATGAAATCCTCTACGGAGGACCTCCCCCTTTG
TCAACCTTGCTTAATTCCTTCTCCCCCTCCGATCCTAAGACTGACCTACAGGCCCGGCTA
AAAGGACTCCAAGCAGTACAGGCCCAAATCTGGGCCCCCTTGGCAGAACTGTACCAACCA
GGACATCCACAGACCAGTCACCCCTTCCAGGTGGGAGAC--TGTC-TACGTTAGACGACA
TCGCACTCAAGGACTAGAGCCTCGGTGGAAA-GGACCCTACATTGTTCTCCTGACCACGC
CCACAGCCATAAAGGTTGACGGAATCTCCACTTGGATCCACGCATCCCACGCCAAGGCTG
CTCCAGAGACGCCCGGACCAACACCACCTGAGACATGGAGATTCCGACGCTCCGAGGACC
CGCTCAAGATAAGACTCTCTCGTATCTAGCCCCTTGCTTATTACTAGCCCTCCTTCCCTG
CGTCGCTGGCAGTAA------------TAACCCCCACCGGCCATATAACCTGACCTGGCA
GGTAACTGATTTTAGTACTCATGAGGTCTTAGATAAAACCTCAAAAATTGCTCCTATGGG
GACTTGGTTCCCTGACCTCTATTTCAACCTAGACAAAATAGCAAAGATAGATGACATGGA
--------------------------------------------------AGGGGGAGAA
-TGGAGAAAACAGGCTAGAAGGGTGTCCGTAAGCCGGAATGGGTTCTATGCCTGTCCCGG
ATTCAGGACAGGAGAAATGAGAAGAACTTGTGGAGAAATAGATGCCCTGTTTTGCGCTAG
TTGGTCCTGTATAACTACTAATGATGGAGAATGGAAATGGGCCACGAAACCCTGGTACAT
AACC-ATGTCCTTTGTCCAGCGCTGCACCAGAA-CCCGATATTCAAAAACTTGCAATCTG
GTCCGCATCAAGTTTGAAGATGCAGCAAAATCTGATAACTGTTGGATATCC---GGGTTA
ATATGGGGCCTATATTTATACCAAAAGCCACTGTATGGAATCCCTATCCAAATCAAATTA
ATAGTCAACCCTATCATAGCCCCTGTCGCAGTGGGACCAAACCAAGTTTTATCAGAAACA
AGGAAGCCCCTGGTTCCTGCACCAAGAGAGCCCCAACTAAGAGCTCCTAAAAGCACTTCC
CCGCCTGTAATCTCCACCTCCTCTAAATACACACCCTCAGCCCAAAACGTCACCCACGGG
CCCCTTGACCTGGGAATAGGTGACAGGCTCCTAAATCTCATAAAGGGCTCCTATTTCGCT
TTAAACCAGACAAAGCCAGAATTTACCTCCTCTTGCTGGCTATGTCTGGCAACAGGCCCC
CCTTACTATGAAGGCATTGCCTCC-ACTAATAATTTCACTAACTCCGCCAATCCTACTGG
ATGCGCATGGGAACAACAAAGAAAACTAACCCTGGCTGAAGTTTCTGGGTCGGGAACCTG
CATAGGCC-AAGTGCCCCCTAGTCATCAGCATCTTTGTAATGTAACCTTGACAGTACCCA
GCTCCAATCACTATTTGGTCCCCTCCGAGATGGACTGGTGGGCCTGCAACACTGGGCTCA
CCCCCTGTGTATCCACAGCCGTTTTTAGCAGTGGCACCCACTATTGCGTGTTGGTACAAG
TTGTT-CCCCGAGTATACTATCGCTCTGGAGACTCCTTTGATCTCTGGT---ATGAG---
CAAAAAACTCATA-CTAGACCAAAGA-GAGAACCTATCTCCCTC-ACCCTCGC-CGT-CA
T--GTTAGGAATTGGGGTAGCGGCTGGAGTTGGGACCGGG--ACAGCAGCCCTAG--TGC
ATGGTAACCATCATCTGCAACAACTTAGAG-TAGCCATAGATGAAGACCTTA-GAGCCAT
AGAACAATCTATCACAAAACTTGAAGAGTC-CTTGACTTCTCTGTCTGAAGTTGTATTAC
AAAACCGACGAGGACTAGAAATTGTCTTTCT--GAAAGAGGGCGGGCTCTGTGCAGCCCT
GAAAGAGCAATGTTGTTTTTATG-CAGATCATT-CAGGA-GTAGTTAAAGATTCTATGGC
-AAAACT-AAGAGAAAGATTAGACAAGAGAAAAAAAG-----AGAGAGAATCTCAGCAAA
ATTGGTTTGAAAA-TTGGTACAACCA-AT-CCCCTTGGCTTAGCACCCTAATCTCCACCA
TCTTAGGACCCCTCATCCTGCTCACGCTCATCCTGACTTTCGGGCCATGCATACTCAACC
GCTTACTC-ACCCTTATTAAAAATAGATTAAACATAGTACATGCTATGGTTCTGACCCAA
CAATACCAGACCCTC-AGGACTGAAGAAGAGGCTCAA-GATTGAGCCTCTGACACAAAAA
--GAGGAGGGAATGAAACTAGG-CCTCATAAAA-------CTTAGAAACT-----AGGCC
TCAT------ATAGAAAAAAATTAACACC-AGGTGGCTCTGGATAGGGTCCCA-----CC
CTG--CCTCGGTAGGGACCCACCCTGATAGGGTCCCA---CCCTGCCAATTCCGGGA--A
ACAACCTCATGGGGTCCCACCCTGCCAATTCCG-GGGG--TCCCACCCTG---------C
CTCGAAGTTCCCGGAATCAACAACTCCAGGAAAAAA-CCTCATAAGGTC-CTGCTCT-AA
CCAATTAGCATAAGACACCTTGCTCAGGCCATAGCTAGACCCAATCATTTTGCACCTTAA
GCTTTGTTTGAATTTCGCGCCATAAGCTGTGTTTAAACTTGTGTTTGCCTATATAAACAG
CCTGTAACAAGCAGTCGGGGTCCCAGGGCCAACTTAGAGCTTGGGACCCTAGCGCACTAG
TAATAAATAACTCTCTGCTGTGAATCTCGTGTCG-------GTGATCCTTCGCGGCGACC
CCTGCCCAGGAGGGAATCGACAGTTCGGTTCCAACA
>NC_041774.1:67151346-67159689 Macaca mulatta isolate AG07107 chr X, Mmul_10
------------------------------------------------------------
----------------------------------------------GATAGGGTCCCACC
CTGCCTCGATAAGGACCCACCCTGATAGGGTCCCACCCTGCCAATTCCGGGGGTCCCACC
CTGCCTCGAAGTTCCCGGAATCAACAACTCCAGGAAAAAA---CCTCATAAGGTCCTGCT
CTAACCAATTAGCATAAGACACCTTGCTCAGGCCATAGCTAGACCCAATCATTTTGCGCC
-TTAAGCTTTGTTTGAATTTCACGCCATAAGCTATGTTTGAAC---TTGTGTTTGCCTAT
ATAAACAACCTGTAACAAGCAGTCGGGGTCCCAGGGCCAACTTAGAGC--TTGGGACCCT
AGCGCGCTAGTAATAAATAA--CTCTCTGCTGTGAATCTCGTGTCGG-TGATCCTTCGCA
GCAACCCCTGCCCAGGAAGGAATCGACAGTTCGGTTCCAACATTTGGTGCATTGGCCGGA
AACTGGGGTCGTCCGAGGACCCCCGACCCATCCGGCGGAGACCCATCTGGCCCGGGCCAC
GGACTGCTGACTGAACGGACCTACCAGGT-----ACTTTCGTTTTGTTCTGT--------
-----------CTGTCTTGCCGGCTAACTCTGAACTCTGGGGAGTACTCCTTCTGAAT--
-TAAGTGGGGAAGGGGGACAGACGTGTCCGGCACCTTCCCACTCACGCCCC-GGGGGACG
CCCTGGCGGTAGTCTGGGAGAAGGCTGATGACTCAGTCAGCCTCCTCAAATCTGTAGGCA
GG------TCGCCCCTGCCATCTGAATATTTTGTGATCTTGTGGCGCCACTCTCTGGCCG
CGTGGCTTCTCCTTACTTGTCTGGTCTTTGTTTTTGTTTCTTTCGTTTTGTCCTTGT---
----------TATACGTGGACGGA---ATGGGACAGACGTTGACGACTCCTTTGTCTCTA
ACCTTGACTCACTTCCCTGACGTCCAGGCTCGAGCCCCCCATCTCTCTGTAGAAGTCCGT
AAGGGACGATGGAAAACATTCTGCTCGTCCGAATGGCCAACCCTCCATGGGGAGTGGCCC
CGGGACGGAACATTTAACCTCTCAATTATCTTGCAGGTTAAAGCAAAAGTGATGGATCCT
GGGCCACTCGGACACCCGGATCAGGTGGCCTACATAATTATTTGGGAGGATCTGGTCCGA
AATCCTCCCTCTTGGGTGAAACCCTTCCTCCATCCCCCTTCCCCATCCCAATCTACCCTC
CTTGCCTTAGAAGCCCCAAAGAATTGGAATCCGGACCCGCCTAAGCCAGTCCTCCCAGAT
GAACCCCAGAGGGATCTCCTCCTTCTTGACCCCCTGCCTCCTCCACCTCAGAACCCCCTT
CTGGGACCTCCACCTTACGCTTCACCCTTGCCCCCTGTCTTGTCCCCAGCTCTTTCCTCT
ACCACCTCGGCCCCTACCCTTTCTCCAACTTCTCCCTCGGCCCC----------------
--------------------------------------TCCCTCCACCCTGTCTCCTTCT
CCAGCCCCGCCCAAACTCACCCCTCGGACGCCGCCGCCGACACCTCCTCATCTCCGCTTG
CGGCGGACTGAGGACCCAGAGGGCCCTTCTACTTGGCAATCCTCCCTTTTTCCCCTCCGT
ACTGTCAATCGCACGGTCCAGTACTGGCCCTTCTCTGCCTCTGACCTCTACAACTGGAAA
ACCCATAACCCTTCCTTTTCCCAAGACCCCCAGGCCCTAACCTCGTTGATAGAATCCATT
CTCCTCATTCACCAGCCCACTTGGGATGATTGCCAGCAACTCTTG-CAGGTCCTCCTAAC
CACTGAAGAAAGGCAG-CGAGTCCTCCTGGAGGCCCGGAAAAATGTGCCAGGACCAGGAG
GCCTCCCAACCCAACTTCCCAATGAAATAGACGAGGGATTTCCCCTCACCCACCCAGACT
GGGACT-ATGAAACGGCACCAGGTAGGGAGAG-TCTCCGAATCATTCGCCAGGCTCTGTT
GGCGGGTCTCAAAGGGGCAGGAAAGCGCCCCACAAATTTGGCCAAGGTAAGGACCATAAC
TCAGGAAAGGGACGAAAGCCCGGCAGCCTTCATGGAAAGGCTTCTGGAAGGGTTCCGAAT
GTATACCCCATTCGATCCAGAGGCCCTAGAACATAAGGCTACCGTAGCTATGGCATTCAT
AGACCAAGCTGCATTAGATATAAAAGGAAAA-CTCCAAAGACTAGATGGAATCCAAACCT
A-TGGATTACAGGAATTGGTTAGGGAGGCAGAAAAAGTATATAATAAGAGAGAAACCCCT
GAGGAAAGGGAAGCCAGGTTAGTGAAGGAACAGATGGAGCGAGAGGATCGTAGGGACCGA
GTGAGAGATAAGCATTTAACAAAAATCCTGGCGGCAGTTGTGAAAGAGAAAGGACCAGGG
AGAGAGGGAGAGAAGCGAAGGCGGCCAAAAGTGGAAAAAGACCAGTGTGCCTACT-GCAA
AGAACGGGGACATTGGATCAAAGATTGCCCCAAGCATCCTAAAGACCAAAAGAAACCTGC
CGCTGTCCTCACCCTAGGTGAAGATAGCGAATAGGGGTGTCAAGGCTCTGGAGCCCCCCC
CCCGAGCCCCGGCTAACTCTCTCTGTAGGGGGGCAACCCACCACCTTCTTGGTGGACACA
GGCGCCCAACATTCAGTTTTGACAAAGGCAGACGGGCCCCTGTCTTCCCG-CACATCCTG
GGTCCAGGGGGCAACAGGGGGAAAATTGCACAAGTGGACTAACCACCGGACAGTTAATCT
TGGACAAGGAATGGTGACACATTCCTTCTTGGTGGTACCTGAATGCCCCTACCCCCTCCT
AGGGCGAGATCTTCTGACCAAGCTCGGAGCCCAAATCCATTTCTCCGAGACAGGGGCCCA
GGTATTAAATCGGGACGGTCAGCCCATCCAGATCTTAACTGTGTCTCTGCAAGATGAGCA
TCGGCTTTTCGACGCTCCGGTCATCACTAGCCTCCCTGATATTTGGTTGCAAGATTTTCC
CCAAGCTTGGGCGGAAATGGGAGGACTCGGGCTAGCTAAGTATCAAGCCCCAATCATAAT
TGATCTAAAGCCCACGGCGGTGCCCGTGTCTATCAAGCAATATCCCATGAGCCGAGAGGC
TCATATAGGAATTCGGCAGCACATTAACAAA--TTTCTAGAACTCGGAGTGTTGCGACCT
T-GTCGCTCGCCCTGGAACACTCCTCTTTTGCCAGTAAAAAAGCCTGGTACTCAGGATTA
CAGGCCTGTCCAAGACTTGAGAGAAATTAACAAAAGAACCATGGACATCCAT-CCCACGG
TCCCCAATCCTTACAACTTACTCAGCACCTTAAAACCAGGCTATAACTGGTATACA-GTA
TTAGATTTAAAAGATGCTTTCTTCTGTTTACCTCTGGCCCCCCAAAGCCAAGAACTCTTT
GCCTTTGAGTGGA-AGGATCCTGAGAAAGGAATTTCGGGCCAATTGACCTGGACCCGGCT
TCCCCAAGGATTCAAGAACTCTCCCACTCTCTTCGATGAGGCTCTTCATCGAGACCTGAC
CGACTTCCGGACCCAAAATCCAGACGTGACTCTACTCCAGTATGTGGATGACCTCCTCTT
GGCTGCTCCTACAAAGGAAATCTGTATACAAGGTACCAGGCATCTACTCCAGGCACTGGG
TGAAAAAGGATACCGGGCATCCGCCAAGAAGGCACAGCTCTGTCAGACCAAGGTAACATA
TCTGGGGTA-TATCCTGAGTGAAGGGAAAAGGTGGCTCACCCCTGGGCGCATAGAGACAG
TGGCTCGCCTTCCACCACCACGAAATCCCAGGGAGGTACGTGAATTCTTGGGAACTGCTG
GGTTCTGTCGCTTGTGGATACCCGGTTTTGCTGAACTGGCCGCCCCCCTTT-ATGCACTC
ACCAAGGAGAGCACCCCTTTCACCTGGCAGACAGAGCATCAATTGGCTTTTGAGGCACTA
AAACAAGC-ACTCTTGTCTGCCCCGGCCCTTGGGTTACCGGACACCTCAAAGCCCTTTAC
CCTCTTCCTGGACGAGAGGCAAGGAATTGCCAAAGGGGTCTTGACCCAAAAATTAGGGCC
TTGGAAAAGACCGGTAGCATACCTGTCTAAGAAGCTAGACCCTGTGGCGGCCGGCTGGCC
CCCGTGTCTCCGTATCATGGCAGCCACCGCTATGCTGGTCAAGGACTCTGCTAAGTTAAC
CCTTGGGCAGCCACTGACTGTTATTACCCCACATGCTCTAGAGGCCATAGTGCGGCAGCC
CCCGGACCGGTGGATACCCAACGCACGCCTAACCCACTACCAGGCCCTCCTACTGGACAC
GGACCACGTCCAGTTTGGCCCTCCGGTCACCCTAAACCCTGCTACGCTGCTGCC-GGTAC
CAGAAGACCAACCAAGCCCACACGATTGTTGGCAAGTACTGGCTGAGACCCATGGAACAC
GGGAAGACCTTAAAGACCAAGA-ACTCCCAGACG-CGGATCACACCTGGTACACAGACGG
CAGCAGTTACCTTGACTCAGGTACCCGGAGGGCGGGAGCAGCGGTAGTAGATGGCCACAA
CACCATTTGGGCACAATCACTACCTCCTGGCACGTCTGCACAGAAGGCTGAGTTAATAGC
ACTAACCAAGGCCCTAGAGCTGTCCAAGGGAAAGAAAGCTAACATTT-ATACTGATAGCC
GATATGCCTTTGCAACGGCTCATACTCATGGAAGTATCTATGAAAGAAGAGGTCTCCTAA
CCTCAGAAGGAAAGGAAATCAAGAACAAAGCTGAAATAATTGCCTTATTGAAAGCCCTTT
TTCTTCCTCAAGAAGTGGCTATAATTCACTGCCCCGGGCATCAGAAAGGACAGGATCCAG
TCGCAGTAGGAAATAGACAGGCTGACCAAGCGGCCAGGCAAGCCGCCATGGCGGAAGTAC
TG-ACCCTA-GCCACAGAACCTGAC--GAAACCAGCCATATAACTATTGAACATATTTAT
ACCCCAGAAGACCAGGAAAAAGCAAAAGCCATAGGGGCTATAGAAAACAAAGACACTAAA
AACTGGGAAAAAGGAGGGAAAATAGTCCTTCCCCAAAAGGAGGCCCTGGCAATGATCCAG
CAGATGCATGCCTGGACACACTTGAGTAGTCGAAAGCTAAAATTACTGATTGAAAAAACT
GACTTTCTAATCCCAAAGGCAAGTACCCTTGTAGAACAAGTGACATCTGCCTGTAAGGTC
TGTCAGCAGGTAAACGCTGGGGCTACCCGAGTGCCAGAAGGGAAACGAACTCGTGGTAAC
CGCCCAGGAGTCTATTGGGAAATAGACTTCACTGAAGTAAAACCTCACTATGCTGGATAT
AAGTACTTACTGGTGTTTGTAGATACCTTTTCAGGATGGGTAGAAGCCTATCCCACCCGG
CAAGAAACGGCAC-ACATAGTAGCCAAGAAAATT-TGGAAGAAATCTTTCCTAGATTCGG
ACTTCCCAAGGTAATTGGGTCAGATAACGGGCCGGCCTTCGTTTCTCAGGTAAGTCAGGG
GCTCGCCAGGATATTGGGGATTAATTGGAAATTACATTGTGCCTATAGACCCCAGAGCTC
AGGACA-GGTAGAAAGAATGAATAGAACAATAAAAGAGACCCTTACTAAATTGACCTTAG
AGACTGGTTTAAAAGATTGGAGACGCCTCCTATCCTT-AGCTCTGTTAAGGGCCCGAAAT
ACGCCTAACCGTTTTGGGCTCACTCCATATGAAATCCTCTACGGAGGCCCTCCCCCTTTG
TCAACCTTGCTTAACTCCTTCTCCCCCTCCGATCCTAAGACTGACCTACAGGCCCGGCTA
AAAGGACTCCAAGCAGTACAGGCCCAAATCTGGGCCCCCTTGGCAGAACTGTACCAACCA
GGACATCCACAAACCAGTCACCCCTTCCAGGTGGGAGACTCTGTC-TACGTTAGACGGCA
TCGCACTCAAGGACTAGAGCCTCGGTGGAAA-GGACCCTACATTGTTCTCCTGACCATGC
CCACAGCCATAAAGGTTGACGGAATCTCCACTTGGATCCACGCATCCCACGCCAAGGCTG
CTCCAGGGACGCCCGGACCAACACCACCTGAGACATGGAGACTCCGACGCTCCGAGGACC
CGCTCAAGATAAGACTCTCTCGTATCTAGCCCCTTGCTTGTTACTAGCCCTCCTTCCCTG
CGTCGCTGGCAGTAA------------TAACCCCCACCAGCCATATAACCTGACCTGGCA
GGTAACTGATTTTAGTACTCATGAGGTCTTAGATAAAACCTCAAAAATTGCTCCTATAGG
GACTTGGTTCCCTGACCTCTATTTCAACCTAGACAAAATAGCAAAGATAGATGACATGGA
--------------------------------------------------AGGGGGAGAA
-TGGAGAAAACAGGCTAGAAGGGTGTCCGTAAGCCGGAACGGGTTCTATGCCTGTCCCAG
ATTCAGGACAGGAGAAATGAGGAAAACTTGTGGAGAAATAGATGCCCTGTTTTGCGCTAG
TTGGTCCTGTATAACTACTAATGATGGAGAATGGAAATGGGCCACGAAACCCTGGTACAT
AACC-ATGTCCTTTGTCCAGCGCTGCACCAGAA-CCCGATATTCAAAAACTTGCAATCTG
GTCCACATCAAGTTTGAAGATGCAGCAAAATCTGATAACCGTTGGATATCC---GGGTTA
ACATGGGGCCTATATTTATACCAAAAGCCACTGTATGGAATCCCTATCCAAATCAAATTA
ATAGTCAACCCTATCACAGCCCCTGTCGCAGTAGGACCAAACCAAGTTTTATCAGAAACA
GGGAAGCCCCTGGTTCCTGCATCGAGAGAGCCCCAACCAAGAGCTCCTAAAAGCACTTCC
CCGCCCTTAATCTCCACCTCCTCTAAATACACACCCTCAGCCCAAAACGTCACCCGCGGG
CCCCTTGACTTGGGAATAGGTGACAGGCTCCTAAATCTCATAAAAGGCTCCTATTTCGCT
TTAAACCAGACAAAGCCAGAATTTACCTCCTCTTGCTGGCTATGTCTGGCAACAGGCCCC
CCTTACTATGAAGGCATCGCCTCC-ACTAATAATTTCACTAACTCCGCCAATCCTACTGG
ATGCGCGTGGGAACAACAAAGAAAACTAACCCTGGCTGAGGTTTCTGGGTCGGGAACCTG
CATAGGCC-GAGTGCCCCCTAGTCACCAGCATCTTTGTAATGTAACCTTGACAGTACCCA
GCTCCAATCACTATTTGGTCCCCTCCGAGACGGACTGGTGGGCTTGCAACACTGGGCTCA
CCCCCTGTGTATCCACAGCCGTTTTTAGCAGCGGCACCCACTATTGCGTATTGGTACAAG
TTGTT-CCCCGAGTATACTATCACTCTGGAGACTCCTTTGATCTCCGGT---ATGAG---
CAAAAAACTCATA-CTAGACCAAAGA-GAGAACCTATCTCCCTC-ACCCTCGC-CGT-TA
T--GTTAGGAATTGGGGTAGCGGCTGGAGTTGGGACCGGG--ACAGCAGCCCTAG--TGC
ATGGTAACCATCATCTGCAACAACTTAGAA-TAGCCATAGATGAAGACCTTA-GAGCCAT
AGAACAATCTATCACAAAACTTGAAGAGTC-CTTGACTTCTCTGTCTGAAGTTGTATTAC
AAAACCGACGAGGACTAGAAATTGTCTTTCT--GAAAGAGGGCGGGCTCTGTGCAGCCCT
GAAAGAGCAATGTTGTTTTTATG-CAGATCATT-CAGGA-GTAGTTAAAGATTCTATGGC
-AAAACT-AAGAGAAAGATTAGACAAGAGAAAAAAAG-----AGAGAGAATCTCAGCAAA
ATTGGTTTGAAAA-TTGGTACAACCA-AT-CCCCTTGGCTTAGCACCCTAATCTCCACCA
TCTTAGGACCCCTCATCCTGCTCACGCTTATCCTGACTTTCGGGCCATGCATACTCAACC
GCTTACTC-ACCCTTATTAAAAATAGATTAAACATAGTACATGCTATGGTTCTGACCCAA
CAATACCAGACCCTC-AGGACTGAAGAAGAGGCTCAA-GATTGAGCCTCTGACACAAAAA
--GAGGAGGGAATGAAACTAGG-CCTCATAAAA-------CTTAGAAACT-----AGGCC
TCATA--TAGAAAAAAA-AAATTAACACC-AGGTGGCTCTGGATAGGGTCCCA-----CC
CTG--CCTCGATAAGGACCCACCCTG----------------------------------
--------ATAGGGTCCCACCCTGCCAATTCCG-GGGG--TCCCACCCTG---------C
CTCGAAGTTCCCGGAATCAACAACTCCAGGAAAAAA-CCTCATAAGGTC-CTGCTCT-AA
CCAATTAGCATAAGACACCTTGCTCAGGCCATAGCTAGACCCAATCATTTTGCGCCTTAA
GCTTTGTTTGAATTTCGCGCCATAAGCTGTGTTTGAACTTGTGTTTGCCTATATAAACAA
CCTGTAACAAGCAGTCGGGGTCCCAGGGCCAACTTAGAGCTTGGGACCCTAGCGCGCTAG
TAATAAATAACTCTCTGCTGTGAATCTCGTGTCG-------GTGATCCTTCGCGGCGACC
CCTGCCCAGGAAGGAATCGACAGTTCGGTTCCAACA
>NC_041774.1:91576211-91584583 Macaca mulatta isolate AG07107 chr X, Mmul_10
------------------------------------------------------------
------------------------------------------------------------
----CCTCATGAGGTCCTACCCTGATAACCTCATGGGGTCCCACCCTGA------CTCAA
TGTCCCCGATGTTCCCAGAATCAGCAATTCCAGGAAAGAA---CCTCCTAAGGTCCCGCC
CCAACCAATCAGAACAAGATACCTTGCTCAGGCCATAGACAGACCCAATTACCACGCGCC
-TAAAGCCTTGTTTGAATTTCGTGCCCTAAGCTGTGTTTGAAC---TTGTGTTTGCCTAT
ATAAACAACCTGTAACAAGCAGTCGGGGTCCCAGGGCCAACTTAGAGC--TTAGGACCCT
AGCGCGCTAGTAATAAATAA--CTCTCTGCTGTGAATCTCGTGTCGG-TGATCCTTCGCG
GCGACCCCTGCCCAGGAGGGAATCGACAGTTCGGTTCCAACATTTGGTGCATTGGCCAGG
AAGTGGGGTCGTCCGAGGACCCCCGACCCATCCGGCGGAGACCCATCTGGCCCGGGCCAC
GGACTGCTGACTGAACGGACCTACCAGGT-----ACTTTCGTTTTGTTCTGT--------
-----------CTGTCTTGCCGGCTAACTCTGAACTCTAGGGAGTACTCCTTCTGAAT--
-TAAGTGGGGAAGGGGGACAGATGTGTCCGGCACCTTCCCACTTACGCCCC-AGGGGATG
CCCTGGCGGTAGTCTAGGAGAAGGCTGACGACTCAGTCAGCCTCCTTAAATCTGTAGGCA
GG------TCGCCCCTGCCGTCTGAATATTTTGTAATCTTGTGGCGCCACTCTCTGGCCG
CGTGGCTTCTCCTTACTTGTCTGGTCTTTGTTTTTGTTACTTTCGTTTTGTCCTTGT---
----------TATACGTGGATGAA---ATAGGACAAACGTTGACGACTCCTTTGTCTCTG
ACCCTGACTCACTTCCCTGACGTCCGGGCTCGAGCCCACCACCTCTCTGTAGAAGTCCGT
AAAGGACAATGGAAAACATTCTGCTCGTCCGAATGGCCAACCCTCCATGGAGAGTGGCCC
CGGGACGGAACATTTAACCTCTCAATTATCTTGCAGATTAAAGCAAAAGTGATGGATCCT
GGGCCACACGGACACCCAGACCAGGTGGCCTACATAATTACTTGGGAGGATCTGGTCCGA
AGTCCTCCCTCTTAGGTGAAACCCTTCCTCCATTCCCCTTCCCCATCCCAATCTACCCTC
CTTGCCTTAGAAGCCCCGAAGAATCGGAATCCAGACCCGCATAAGCCAGTCCTCCCAGAT
GAATCCCAGAGGGATCTCCTCCTTCTTGACCCCCTGCCTCCTCCACCTCAAAACCCCCTT
CTGAGACCTCCACCTTACACTTAACCCTTGCCCCCTGTCTTGTCCCCAGCTCTTTCCTCT
ACCGCCTCAGCCCCTACCCTTTCTCCAACTTCTCCCTCGGCCCC----------------
--------------------------------------TCCCTCCACCCCGTCTCCTTCT
CCAGCCCCGCCCAAACTCACCCCTCGGACGCCGCCACCGACACCTCCTCGTCTCCGCTTG
CGGCGGACTGAGGACCCAGATGGCCCTTCCACTTGGCAATCCTCCCTTTTTCCCCTCTGT
ACCGTCAATCGCACGGTCCAGTACTGGCCCTTCTCTGCCTCTGACCTCTACAACTGGAAA
ACCCATAACCCTTCCTTTTCCCAAGACCCCCAGGCCCTAACCTCGTTGATAGAATCCATT
CTCCTCACTCACCAGCCCACTTAGGATGATTGCCAGCAACTTTTG-CAGGTCCTCCTAAC
CACTGAAGAAAGGCAG-CGAGTCCTCCTGGAGGCCCGGAAAAATGTGCCAGGACCAGGAG
GCCTCCCAACCCAACTTCCCAATAAAATAGACGAGGGATTTCCCCTCACACGCCCGGACT
GGGACT-ATGAAACGGCACCAGGTAAGAAGAG-TCTCCGAATCTATCGCCAGGCTCTGTT
GGCAGGTCTCAAAAGGGCAGGAAAATGCCCCACAAATTTGGCCAAGGTAAGGACCATAAC
TCAGGAAAAGGATGAAAGCCCGGCAGCCTTCATAGAAAGGCTTCTGGAAAGGTTCCGAAT
GTATACCCCATTCGATCCAGAGGCCCTAGAACATAAGGCTACTGTAGCTATGACATTCAT
AGACCAAGCTGCATTAGATATCAAAGGAAAA-CTCCAAAGGCTAGATAGGATCCAAACCT
A-TAGATTACAGGAATTGGTTAAGGAGGCAGAAAAAGTGTATAATAAGAGAGAAACCCCT
GAGAAAAAGGAAGCCAGGTTAGCGAAGGAACAGATAGAGCGAGAGGATCGTAAGGACCGA
GTGAGGAATAAGCATTTAACAAAAATCCTGGCAGCAGTTGTGAAAAAAAAAGGACCAAGG
AGAGAAGGAGAGAAGCGGAGGCGGCCAAAAGCAGAAAAAGACCAGTGTGCCTACT-GCAA
AGAATGGGGACATTGGATTAAAGATTGCCCCAAGCGTCCTAAAGACCAAAAGAAACCTGC
CGCTGTCCTCACCCTAGGTGAAGATAGCGAATAGAGGTGTCAAGGCTCTGGAGCCCCCCC
C--GAGCCCCGGCTAACTCTCTCTGTAGGGGGGCACCCCACCACCTTCTTAGTGGACACA
GGGGCCCAAAATTCAGTTTTGACAAAGGCAGACAGGCCCCTGTCTTCCCG-CACATCCTA
GGTCCAGGGGGCAACAGGGGGAAAATTGCACAAGTGGACTAACCACCGGACAGTTAATCT
TGGACGAAGAATGGTGACACATTCCTTCTTGGTAGTACCTGAATGCCCCTACCCCCTCCT
AGGGCGAGATCTTCTGACCAAGCTTGGAGCCCAAATCCATTTCTCCGAGACAGGGGCCCA
AGTACTAGATCGGGATGGTCAGCCCATCCAAATCTTAACTGTGTCTCTGCAAGATGAATA
TCAGCTTTTCGACGCTCCGGTCATCACTAGCCTCCCTGATGTTTGGTTGCAAGATTTTCC
CCAAGCTTAGGCGGAAATGGGAGGACTCAGGCAGGCCAAGTATCAAGCCCCAATCATAAT
TGATTTAAAGCCCACGGCAGTGCCCGTGTCTATCAAGCAATATCCCATAAGCCGAGAGGC
TCATATAGAAATTCGGCAGCACATTAACAAA--TTTCTAGAACTCGGAGTGTTGCGACCT
T-GTCGCTCACCCTGGAACACTCCTCTTCTGCCAGTAAAAAAGCCTGGTACTCAGGATTA
CAGGCCTGTCCAAGACTTGAGAGAAATTAACAAAAGAACCATGGACATCCAT-CCCACGG
TCCCCAATCCTTACAACTTACTCAGCACCTTAAACCCAGGCTATAACTGGTATACA-GTA
TTAGATTTAAAAGATACTTTCTTCTGTTTACCTCTGGCCCCCCAAAGCCAAGAACTCTTT
GCCTTTAAGTGGA-AGAATCCTGAGAAAGGAATTTCAGGCCAATTGACCTGGACCCGGCT
TCCCCAAGGATTCAAGAACTCTCCCACTCTCTTCGATGAGGCTCTTCATCGAGACCTGAC
CGACTTCCGGACCCAAAATCCAGAAGTGACCCTACTCCAGTATGTAGATAACCTCCTCTT
GGCTGCTCCTACAAAAGAAACCTGTATACAAGGTACCAGGCATCTACTCCAGGCACTGGG
TGAAAAAGAATACCAGGCATCCGCCAAGAAGGCACAGCTCTGTCAGACCAAGGTAACATA
TCTGAGGTA-TATCCTGAGTAAAGGAAAAAGGTGGCTCACCCCTGGGCGCATAGAGACAG
TGGCTCACCTTCCACCACCACGAAATCCCAGGGAGGTACGTGAATTCTTAGGAACTGCTA
AGTTCTGTCGCTTGTAGATACCCGGTTTTGCTGAACTGGCCGCCCCCCTTT-ATGCACTC
ACCAAGGAGAGCACCCCTTTCACCTGGCGGGCAGAGCATCAATTGGCTTTTGAGGCACCA
AAAAAGGC-CCTCTTGTCTGCTCCAGCCCTTAGGTTACTAGACACCTCAAAGCCCTTTAC
CCTCTTCCTAGATGAGAGGCAAGGGATTGCCAAAAGAGTCCTGACCCAAAAATTAAGGCC
TTGGAAAAGACCGGTAGCGTACCTGTCTAAAAAGCTAGACCCTGTGGTGGCCGGCTAGCC
CCCGTGTCTTCGCATCATGGCAGCCACCGCTATGCTGGTCAAGGACTCTGCTAAGTTAAC
CCTTGGGCAGCCACTAACTGTTATTACCCCACATGCCCTAGAGGCCATAGTGCGGCAGCC
CCCGGACCGGTAGATAACCAACGCACGCCTAACTCACTACCAGGCCCTCCTACTGGACGC
GGACCGCGTCCAGTTTGGCCCTCCGGTCACCTTAAACCCTGCCACGCTGCTGCC-GGTAC
CAGAAGACCAACTAAGCCCACACGATTGTTGGCAAATACTGGCTAAGACCCATGGAACGT
GGGAAGACCTTAAAGACCAAGA-ACTCCCAGACG-CGGATCACACTTGGTACACAGACGG
CAGCAGTTACCTTGACTCAGGTACCCGGAGGGCGGGAGCGGCGGTAGTAGATGGCCACAA
CACCATTTAGGCACAATCACTACCTCCTGGCACGTCTGCGCAGAAGGCTGAGTTAATAGC
ACTAACCAAGGCCCTAGAGCTGTGCAAGGAAAAGAAAGCTAACATTT-ATACTGATAGCC
AGTATGCCTTTGCAACGGCTCATACTCATAGAAGTATTTATAAAAAAAGAGGTATCCTAA
CCTCAGAAGGAAAAGAAATCAAGAACAAAACTAAAATAATTGCCTTATTAAAAGCCCTTT
ATCTTTCTCAAGAAGTGGCTATAATTCACTGCCCCGGGCATCAGAAAGGACAGGATCCAG
TCGCAGTAAGAAACAGACAGGCTGACCAAGTGGCCAGGCAAGCCGCCATAGTGGAAGTAC
TG-ACCCTA-GCCACAGAACCTGAC--GAAACCAGCCACATAACTATTAAACATACTTAT
ACCCCAGAAGACCAGGAAGAAGCAAAAGCCATAAGGGCTATAGAAAACAAAGACACTAAA
AACTGGGAAAAAGGAGGAAAAATAGTCCTTCCCCAAAAGGAGGCCCTGGCAATGATCCAG
CAGATGCATGCCTGGACACACTTGAGTAATTGAAAGCTAAAATTACTGATTGAAAAAACT
GACTTTCTAATCCCAAAGGCAAGTACCCTCGTAGAACAAGTGACATCTGCCTGTAAGGTC
TGTCAACAGGTAAACGCTAGGGCTACCTGAGTGCCAGGAGGGAAACGAACTCGTGGTAAC
CGCCCAGGAGTCTATTAGGAAATAGACTTCACTGAAGTAAAACCTTACTATGCTGGATAT
AAGTACTTACTGGTGTTTGTAGATACCTTTTCAGGATAGGTAGAAGCCTACCCCACCCGG
CAAGAAACGGCAC-ACATAGTAGCCAAGAAAATTCTGGAAAATATCTTTCCTAGATTCGG
ACTTCCCAAGGTAATTAGGTCAGATAACGGGCCGGCCTTCGTTTCTCAGGTAAGTCAAGG
GCTCGCCAGGATATTAAGGATTAATTGGAAATTACATTGTGCCTATAGATCCCAGAGCTC
AGGACA-GGTAAAAAGAATAAATAGAACAATAAAAGAGACCCTTACTAAATTGACCTTAG
AGACTGGTTTAAAAGATTGGAGACGCCTCCTATCCTT-AGCTCTGTTAAAGGCCCGAAAT
ACGCCTAACCGTTTTAGGCTCACTCCATATGAAATCCTCTACGGAGGACCTCCCCCTTTG
TCAACCTTACTTAACTCCTTCTCCCCCTCCGA-----------TCCTACAGGCCCGGCTA
AAAAGACTCCAAGCAGTACAGGCCCAAATCTGGGCCCCCTTGGCAGAACTGTACCAACCA
GGACATCCACAGACCAGTCACCCCTTCCAGGTAGGAGACTCTGTC-TACGTTAGATGGCA
CCGCACTCAAGGACTAGAGCCTCGATGGAAAGGACCCTTACATTGTTCTCCTGACCACGC
CCACAGCCATAAAGATTGACAGAATCTCCACTTAGATCCACGCATCCCACGCCAAGGTCG
CTCCAGGGACGCCCAGACCAACACCACCTGAGACATGGAGACTCCAATGCTCCGAGGACC
CGCTCAAGATAAGACTCTCTCGTATCTAGCCCCTTGCTTATTACTAGCCCTCCTTCCCTG
CGTCGCTGGCAGTAA------------TAACCCCCACCGGCCATATAACCTGACCTGGCA
GGTAACTGATTTTAGTACTCATGAGGTCTTAGGTAAAACCTCAAAAATTGCTCCTATGAG
GACTTAGTTCCCTGACCTCTATTTCAACCTAGACAAAATAGCAAGAATAGATGACATGGA
--------------------------------------------------AAGGGGAGAA
-TGGAAAAAACAGGCTAGAAAGGTGTCCGTAAGCCGGAACGGGTTCTATGCCTGTCCCGG
ATTCAGGACATGGGAAATGAGAAAAACTTGTAGAAAAATAAATGCCCTGTTTTGCTCTAG
TTGGTCCTGTATAACTACTAATGATGAAAAATAAAAATAGGCCATGAAACCCTGGTACAT
AACC-ATGTCCTTTGTCCAGCGCTGCACCAGAA-CCCGATATTCAAAAACTTGCAATCTG
GTCCGCATCAAGTTTGAAGATACAGCAAAATCTGATAACCGTTAGATATCC---AGGTTA
ACATAAGGCCTATATTTATACCAAAAGCCACTGTGTGGAATCCCTATTCAAATCAAATTA
ATAGTCAACCCTATCACAGCCCCTGTCACAGTAGGACCAAACCAAGTTTTATCAGAAACA
AGGAAGCCCCTGGTTCCTGCACCGAGAGAGCCCCAACCAAGAGCTCCTAAAAGCACTTCC
CCGCGCTTAATCTCCACCTCCTCTAAATACACACCCTCAGCCCAAAACGTCACCCGCAGG
CCCCTTGACCTAGAAATAGGTGACAGGCTCCTAAATCTCATAAAAGGCTCCTATTTCGCT
TTAAACCAGACAAAGCCAGAATTTACCTCCTCTTGCTGGCTATGTCTGGCAACAGGCCCC
CCTTACTATGAAGGCATCGCCTCC-ACTAATAATTTCACTAACTCCGCCAATCCTACTGG
ATGCACGTAGGAACAACAAAGAAAACTAACCCTGGCTGAGGTTTCTAGGTCAGGAACCTG
CATAGGCC-AAGTGCCCCCTAGTCATCAGCATCTTTGTAATGTAACCTTGACAGTACCCA
GCTCCAATCACTATTTGGTCCCCTCCGAGACGGACTGGTGGGCTTGCAACACTGGGCTCA
CCCCCTGTGTATCCACAGCCGTTTTTAGCAGCGGCACCCACTATTGCGTATTAGTACAAG
TTGTT-CCCCGAGTATACTATCACTCTGGAGACTCCTTTGATCTCCGGT---ATGAG---
CAAAAAACTCATA-CTAGACCAAAGA-GAGAACCTATCTCCCTC-ACCCTCGC-CGT-CA
T--GTTAGAAATTAAGTTAGCGGCTGGAGTTAGGACCGGG--ACAGCAGCCCTAG--TGC
ATAGTAACCATCATCTGCAACAACTTAGAG-TAGCCATAGATGAAGACCTTA-GAGCCAT
AGAACAATCTATCACAAAACTTGAAGAGTC-CTTGACTTCTCTGTCTGAAGTTGTATTAC
AAAACCGACGAGGACTAGAAATTGTCTTTCT--GAAAAAGGGCGGGCTCTGTGCAGCCCT
GAAAGAGCAATGTTGTTTTTATG-CAGATCATT-CAGGA-GTAGTTAAAGATTCTATGGC
-AAAACT-AAGAGAAAGATTAGACAAGAAAAAAAAAG-----AGAGAGAATCTCAGCAAA
GTTGGTTTGAAAA-TTAGTACAACCG-AT-CCCCTTGGTTTAGCACCCTAATCTCCACCA
TCTTAGGACCCCTCATCCTGCTCAAACTCATCTTGACTTTCGGGCCGTGCATACTTAACC
GTTTACTC-GCCCTTATTAAAAATAAATTAAACATAGTACATGCTATGGTTCTGACCCAA
CAATACCAGACCCTC-AGGACTGAAGAAGAGGCTCAA-GATTGAGCCTCTAACACAAAAA
--GAGGAGGGAATGAAACTAGG-CCTCATAATTCCTAAGCCTCATAAAATTTTGAAAGCT
TGGCC-----ATCATGA-AACTTAAACCCCAGATGGCCACGGATAGCCCCCCGATGTTCC
CAGAACCCAAACAGAAAGACAATTCCGGGAAATAG-----CCTCATGAGGTCCCACCCTG
ATAGCCTCATGAGGTCCCACCCTGATAACCTCATGGGG--TCCCACCCTGACTCAATGTC
CCCGATGTTCCCGGAATCAGCAGTTCCAGGAAAGAA-CCTCCTAAGGTC-CCGCCCC-AA
CCAATCAGAACAAGATTCCTTGCTCAGGCCATAGACAGACCCAATTACCACGCGCCTAAA
GCTTTGTTTGAATTTCGCGCCCTAAGCTGTGTTTGAACTTGTGTTTGCCTATATAAACAA
CCTGTAACAAGCACTCGGGGTCCCAGGGCCAACTTAGAGCTTAGGACCCTAGCGCGCTAG
TAATAAATAACTCTCTGCTGTGAATCTCGTGTCG-------GTGATCCTTCGCGGCGACC
CCTGCCCAGGAGGGAATCGACAGTTCGGTTCCAACA
>NC_041774.1:84138919-84147337 Macaca mulatta isolate AG07107 chr X, Mmul_10
------------------------------------------------------------
------CTGGATAGGGTCCCACCCTGCCTCGATAGGGTCCCACCCTGATAGGGTCCCACC
CTGCCAATTCCGGGAAACAACCCCATGGGGTCCCACCCTGCCAATTCCGGGGGTCCCAAC
CTGCCTCGAAGTTCCCGGAATCAGCAACTCCAAGAAAAAAA--CCTCATAAGGTCCTGCT
CTAACCAATTAGAACAAAACACCTTGCTCAGGCCATAGCTAGACCCAATTACCACGCGCC
-TAAAGCTTTGTTTGAATTTCGCGCCTTAAGCTGTGTTTGAAC---TTGTGTTTGCCTAT
ATAAACAACCTGAAACAAGCACTCGGGGTCCCAGGGCCAACTTAGAGC--TTGGGACCCT
AGTGCGCTAGTAATAAATAA--CTCCATGCTGTGAATCTTGTGTCGG-TGGTCCTTCGCG
GCGACCCCTGCCCAGGAGGGAATCGACAGTTCGGTTCCAACATTTGGTGCATTGGCCGGG
AAGTGGGGTCGTCCGAGGACCCCCGACCCATCCGGCGGAGACCCATCTGGCCCGGGCCAT
GGACTGCTGACTGAACGGACCTACCAGGT-----ACTTTCGTTTTGTTCTGT--------
-----------CTGTCTTGCCGGCTAACTCTGAACTCTGGGGAGTACTCCTTCTGAAT--
-TAAGTGGGGAAGGGGGACAGACGTGTCCCGCACCTTCCCACTTGCACCCT-GGGGGACG
CCCTGGCGGTAGTCTGGGAGAAGGCTAACGACTCAGTTAGCCTCTTCAAATCTGTAGGCA
GG------CCGCCCCTGCCGTCTGAATATTTTGTGATCTTGTGGCGCCACTCTCTGGCCG
CGCGGCTTCTCCTTACTTGTCTGGTCTTTGTTTTTGTTTCTTTTGTTTTGTCCTTGT---
----------TATACGTGGACGAA---ATGGGACAGACGTTGACGACTCCTTTGTCTCTA
ACCCTGACTCACTTCCCTGACGTCCGGGCTCGAGCCCACCACCTCTCTGTAGAAGTCCGA
AAGGGACGATGGAAAACATTCTGCTCGTCCGAATGGCCAACCCTCCATGGGGAATGGCCC
CGGGACGGAACATTTAACCTCTCAATTATCTTGCAGGTTAAAGCAAAAGTGATGGATCCT
GGGCCACTCGGACACCCGGACCAGGTGGCCTACATAATTATTTGGGAGGATCTGGTCCGA
AATCCTCCCTCTTGGGTGAAACCCTTCCTCCATCCCCCTTCCCCCTCCCAATCTACCCTC
CTTGCCTTAGAAGCCCCAAAGAATCGGAATCCAGACCCGCCTAAGCCATTCCTCCCAGAT
GAACCCCAGAGGGATCTCCTCCTTCTTGACCCCCTGCCTCCTCCACCTCAGAACCCCCTT
CTGGGACCTCCACCTTACGCTTCACCCTTGCCCCCTGTCTTGTCCCCAGCTCTTTCCTCT
ACCACCTCGGCCCCTACCCTTTCTCCAACTTCTCCCTCGGCCCC----------------
--------------------------------------TCCCTCCACCCCGTCTCCTTCT
CCAGCCCCGCCCAAACTCACCCCTCGGACGCCGCCGCCGACACCTCCTCGTCTCCGCTTG
CGGCGGACTGAGGACCCAGAGGGCCCTTCTACTTGGCAATCCTCCCTTTTTCCCCTCCGT
ACTGTCAATCACACGGTCCAGTACTGGCCCTTCTCTGCCTCTGACCTCTACAACTGGAAA
ACCCATAACCCTTCCTTTTCCCAAGACCCCCAGGCCCTAACCTCGTTAATAGAATCCATT
CTCCTCACTCACCAACCCACTTGGGATGATTGCCAGCAACTTTTG-CAGGTCCTCCTAAC
CACTGAAGAAAGGCAG-CGAGTCCTCCTGGAGGCCCGGAAAAATGTGCCAGGACCAGGAG
GCCTCCCAACCCAACTTCCCAATGAAATAGACGAGGGATTTCCCCTCACCCGCCCAGACT
GGGACT-ATGAAACGGCACCAGGTAGGGAGAG-TCTCCGAATCTATCGCCAGGCTCTGTT
GGTGGGTCTCAAAGGGGCAGGAAAGCGCCCCACAAATTTGGCCAAGGTAAGGACCATAAC
TCAGGAAAGGGATGAAAGCCCGGCAGCCTTCATGGAAAGGCTTCTGGAAGGATTCCGAAT
GTATACCCCATTCGATCCAGAGGCGCTAGAACATAAGGCTACCATAGCTATGGCATTCAT
AGACCAAGCTGCATTAGATATAAAAGGAAAA-CTCCAAAGGCTAGATGGAATCCAAACCT
A-TGGATTACAGGAATTGGTTAGGGAGGCAGAAAAAGTATATAATAAGAGAGAAACCCCT
GAGGAAAGGGAAGCCAGGTTAGCAAAGGAACAGATGGAGCGAGAGGATCGTAGGGACCGA
GTGAGAAATAAGCATTTAACAAAAATCCTGGCGGCAGTTGTAAAAGAGAAAGGACCAGGG
AGAGAGGGAGAAAAGCGAAGGCGGCCAAAAGTGGAAAAAGACCAGTGTGCCTACT-GCAA
AGAACGGGGACATTGGATTAAAGATTGCCCCAAGCGTCCTAAAGACCAAAAGAAACCTGC
CGCTGTCCTCACCCTAGGTGAAGATAGTGAATAGGGGTGTCAAGGCTCTGGAGCCCCCCC
C--GAGCCCCGGCTAACTCTCTCTGTAGGGGGGCAACCCACCACCTTCTTGGTGGACACA
GGCGCCCAACATTCAGTTCTGACAAAGGCAGACGGGCCCCTGTCTTCCCG-CACATCCTG
GGTCCAAGGGGCAACAGGGGGAAAACTGCACAAGTGGACTAACCACCGGACAGTTAATCT
TGGACAAGGAATGGTGACACATTCCTTCTTGGTGGTACCTGAATGCCCCTACCCCCTCCT
AGGGCGAGATCTTCTGACCAAGCTCGGAGCCCAAATCCATTTCTCCGAGACAGGGGCCCA
GGTATTAAATCGGGACGGTCAGCCCATCCAAATCTTAACTGTGTCTCTGCAAGATGAGCA
TCGGCTTTTCGACGCTCCGGTTAACACTAGCCTCCCTGATATTTGGTTGCAAGATTTTCC
CCAAGCTTGGGCGGAAACGGGAGGACTCGGGCTAGCTAAGTATCAAGCCCCAATCATAAT
TGATCTAAAGCCCACGGCGGTGCCCATGTCTATCAAGCAATATCCCATGAGCCGAGAGGC
TCATATAGGAATTCGGCAGCACATTAACAAA--TTTCTAGAACTCGGAGTGTTGCGACCT
T-GTCGCTCGCCCTGGAACACTCCTCTTCTGCCAGTAAAAAAGCCTGGTACTCAGGATTA
CAGGCCTGTCCAAGACTTGAGAGAAATCAACAAAAGAACAATGGACATCCAT-CCCACGG
TCCCCAATCCTTACAACTTACTCAGCACCTTAAAACCAGGCTATGACTGGTATACA-GTA
TTAGATTTAAAAGATGCTTTCTTCTGTTTACCTCTGGCCCCTCAAAGCCAAGAACTCTTT
GCCTTTGAGTGGA-AGGATCCTGAGAAAGGAATTTCGGGCCAATTGACCTGGACCCGGCT
TCCCCAAGGTTTCAAGAACTCTCCCACTCTCTTCGATGAGGCTCTTCATCGAGACCTGAC
CGACTTCCGGACCCAAAATCCAGACGTGACTCTACTCCAGTATGTGGATGACCTCCTCTT
GGCTGCTCCTTCAAAGGAAATCTGTATACAAGGTACCAGGCATCTACTCCAGGCACTGGG
TGAAAAAGGATACCGGGCATCCGCCAAGAAGGCACAGCTCTGTCAAACCAAGGTAACATA
TCTGGGGTA-TATCCTGAGTGAAGGGAAAAGGTGGCTCACCCCTGGGCGCATAGAGACAG
TGGCTCGCCTTCCACCACCACGAAATCCCAGGGAGGTACGTGAATTCTTGGGAACTGCTG
GGTTCTGTCGCTTGTGGATACCCGGTTTTGCTGAACTGGCCGTCCCCCTTT-ATGCACTT
ACCAAGGAGAGCACCCCTTTCACCTGGCAGACAGAGCATCAATTGGCTTTTGAGGCACTA
AAACAAGC-ACTCTTGTCTGCCCCGGCCCTTGGGTTACCGGACACCTCAAAGCCCTTTAC
CCTCTTCCTAGACGAAAGGCAAGGAATTGCCAAAGGGGTCTTGACCCAAAAATTAGGGCC
TTGGAAAAGACCGGTAGCATACCTGTATAAGAAGCTAGACCCTGTGGCGGCCGGCTGGCC
CCCGTGTCTCCGTATCATGGCAGCCACCGCTGTGCTGGTCAAGGACTCTGCTAAGTTAAC
CCTTGGGCAGCGACTGACTATTATTACCCCACATGCTCTAGAGGCCATAGTGCGGCAGCC
CCCGGACCGGTGGATAACCAACGCACGCCTAACCCACTACCAGGCCCTCCTACTGGACAC
GGACCGCATCCAGTTTGGCCCTCCGGTCACCCTAAACCCTGCTACGCTGCTGCC-GGTAC
CGGAAGACCAACCAAGCCCACACGATTGTCGGCAAGTACTGGCTGAGACCCATGGAACAC
GGGAAGACCTTAAAGACCAAGA-ACTCCCAGACG-CGGATCACACCTGGTACACAGACGG
CAGCAGTTACCTTGACTCAGGTACCCGGAGGGCGGGAGCGGCGGTAGTAGATGGCCACAA
CACCATTTGGGCACAATCACTACCTCCTGGCACGTCTGCACAGAAGGCTGAGTTAATAGC
ACTAACCAAGGCCCTAGAGCTGTCCAAGGGAAAGAAAGCTAACATTT-ATACTGATAGGC
GGTATGCCTTTGCAACGGCTCATACTCATGGAAGTATCTATGAAAGAAGAGGTCTCCTAA
CCTCAGAAGGAAAGGAAATCAAGAACAAAGCTGAAATAATTGCCTTATTGAAAGCCCTTT
TTCTTCCTCAAGAAGTGGCTATAATTCACTGCCCCGGGCATCAGAAAGGACAGGATCCAG
TCGCAGTAGGAAACAGACAGGCTGACCAAGTAGCCAGGCAAGCCGCCATGGCGGAAGTAC
TG-ACCCTA-GCCACAGAACCTGAC--GAAACCAGCCACATAACTATTGAACATACTTAT
ACCCCAGAAGACCAGGAAGAAGCAAAGGCCATAGGGGCTATAGAAAACAAAGACACTAAA
AACTGGGAAAAAGGAGGGAAAATAGTCCTTCCCCAAAAGGAGGCCCTGGCAATGATCCAG
CAGATGCATGCCTGGACACACTTGAGTAATCGAAAGCTAAGATTACTGATTGAAAAAACT
GACTTTCTAATCCCAAAGGCAAGTACCCTCGTAGAACAAGTGACATCTGCCTGTAAGGTC
TGTCAGCAGGTAAACGCTGGGGCTACCCGAGTGCCAGAAGGAAAACGAACTCGTGGTAAC
CGCCCAGGAGTCTATTGGGAAATAGACTTCACTGAAGTAAAACCTCACTATGCTGGATAT
AAGTACTTACTAGTGTTTGTAGATACCTTTTCAGGATGGGTAGAAGCCTACCCCACCCGG
CAAGAAACGGCAC-ACATAGTAGCTAAGAAAATTTTGGAAGAAATCTTTCCTAGATTCGG
ACTTCCCAAGGTAATTGGGTCAGATAACGGGCCGGCCTTCATTTCTCAGGTAAGTCAGGG
GCTCGCCAGGATATTGGGGATTAATTGGAAATTACATTGTGCCTATAGACCCCAGAGCTC
AGGACA-GGTAGAAAGAATGAATAGAACAATAAAAGAGACCCTTACTAAATTGACCTTAG
AGACTGGTTTAAAAGATTGGAGACGCCTCCTATCCTT-AGCTCTGTTAAGGGCCCGGAAT
ACACCTAACCGTTTTGGGCTCACTCCATATGAAATCCTCTACGGAGGACCTCCCCCTTTG
TCAACCTTGCTTAATTCCTTCTCCCCCTCCGATCCTAAGACTGACCTACAGGCCCGGCTA
AAAGGACTCCAAGCAGTACAGGCCCAAATCTGGGCCCCCTTGGCAGAACTGTACCAACCA
GGACATCCACAGACCGGTCACCCCTTCCAGGTGGGAGACTCTGTC-TACGTTAGACGGCA
TCACACTCAAGGACTAGAGCCTCGGTGGAAA-GGACCCTACATTGTTCTCCTGACCACAC
CCACAGCCATAAAGGTGGACGGAATCTCCACTTGGATCCACGCATCCCACGCCAAGGCTG
CTCCAGGGACGCCCGGACCAACACCACCTGAGACATGGAAACTCCGACGCTCCGAAGACC
CGCTCAAGATAAGACTCTCTCGTATCTAGCCCCTTGCTTGTTACTAGCCCTCCTTCCCTG
CGTCGCTGGCAGTAA------------TAACCCCCACCGGCCATATAACCTGACCTGGCA
GGTGATTGATTTTAGTACTCATGAAGTCTTAGATAAAACCTCAAAAATTGCTCCTATGGG
GACTTGGTTCCCTGACCTCTATTTCAACCTAGACAAAATAGCAAAAATAGATGACATGGA
--------------------------------------------------AGGGGGAGAA
-TGGAGAAAACAGGCTAGAAGGGTGTCCGTAAGCCGGAACGGGTTCTATGCCTGTCCCGG
ATTCAGGACAGGAGAAATGAAAAAAACTTGTGGAGAAATAGATGCCCTGTTTTGCGCTAG
TTGGTCCTGTATAACTACTAATGATGGAGAATGGAAATGGGCCACGAAACCCTGGTACAT
AACC-ATGTCCTTTGTCCAGCGCTGCACCAGAA-CCCGATATTCAAAAACTTGCAATCTG
GTTCGCATCAAGTTTGAAGATGCAGCAAAATCTGATAACCGTTGGATATCC---GGGTTA
ATATGGGGCCTATATTTATACCAAAAGCCACTGTACGGAATCCCTATCCAAATCAAATTA
ATAGTCAACCCTATCACAGCCCCTGTCGCAGTAGGACCAAACCAAGTTTTATCAGAAACA
AGGAAGCCCCTGGTTCCTGCACCAAGAGAGCCCCAACCAAGAGCTCCTAAAAGCACTTCC
CCGCCTCTAATCTCCACCTCCTCTAAATACACACCTTCAGCCCAAACCGTCACCCGCGGG
CCCCTTGACCTGGGAATAGGTGACAGGCTCCTAAATCTCATAAAGGGCTCCTACTTCGCT
TTAAACCAGACAAAGCCAGAATTTACATCCTCTTGCTGGCTATGTCTGGCAACAGGCCCC
CCTTACTATGAAGGCATTGCCTCC-ACTAATAATTTCACTAACTCCGCCAATCCTACTGG
ATGCGCATGGGAACAACAAAGAAAACTAACCCTGGCTGAAGTTTCTGGGTCAGGAACCTG
CATAGGCC-AGGTGCCCCCTAGTCATCAGCATCTTTGTAATGTAACCTTGACAGTACCCA
GCTCCAATCACTATCTGGTCCCCTCCGAGACGGACTGGTGGGCTTGCAACACTGGCCTCA
CCCCCTGTATATCCACAGCCGTTTTTAGCAGTGGCACCCACTATTGCGTGTTGGTACAAG
TTGTT-CCCCGAGTATACTATCACTCTGGAGACTCCTTTGATCTCCGGT---ATGAG---
CAAAAAACTCATA-CTAGACCAAAGA-GAGAACCTATCTCCCTC-ACCCTCGC-CGT-AA
T--GTTAGGAATTGGGGTAGCGGCTGGAGTTGGGACCGGG--ACAGCAGCCCTAG--TGC
ATGGTAACCATCATCTGCAACAACTTAGAG-TAGCCATAGATGAAGACCTTA-GAGCCAT
AGAACAATCCATCACAAAACTTGAAGAGTC-CTTGACTTCTCTGTCTGAAGTTGTATTAC
AAAACCGACGAGGACTAGAAATTGTCTTTCT--GAAAGAGGGTGGGCTCTGTGCAGCCCT
GAAAGAGCAATGTTGTTTTTATG-CAGATCATT-CAGGA-GTAGTTAAAGATTCTATGGC
-AAAACT-AAGAGAAAGATTAGACAAGAGAAAAAAAAG----AGAGAGAATCTCAGCAAA
ATTGGTTTGAAAA-TTGGTACAACCA-AT-CCCCTTGGCTTAGCACCCTAATCTCCACCA
TCTTAGGACCCCTCATCCTGCTTATGCTCATCCTGACTTTCGGGCCATGCATACTCAACC
GCTTACTC-ACCCTTATTAAAAATAGATTAAACATAGTACATGCTATGGTTCTGACCCAA
CAATACCAAACCCTC-AGGACTGAAGAAGAGGCTCAA-GATTGAGCCTCTGACACAAAAA
--GAGGAGGGAATGAAACTAGG-CCTCATAAAA-------CTTAGAAACT-----AGGCC
TCAC------ATAGAAA-AAATTAACACC-CGGTGGCTCTGGATAGGGTCCCA-----CC
CTG--CCTCGATAGGGTCCCACCCTGATAGGGTCCCA---CCCTGCCAATTCCGGGA--A
ACAACCCCATGGGGTCCCACCCTGCCAATTCCG-GGGG--TCCCACCCTG---------C
CTCGAAGTTCCCGGAATCAGCAACTCCAAGAAAAAAACCTCATAAGGTC-CTGCTCT-AA
CCAATTAGAACAAAACACCTTGCTCAGGCCATAGCTAGACCCAATTACCACGCGCCTAAA
GCTTTGTTTGAATTTCGCGCCTTAAGCTGTGTTTGAACTTGTGTTTGCCTATATAAACAA
CCTGAAACAAGCACTCGGGGTCCCAGGGCCAACTTAGAGCTTGGGACCCTAGCGCGCTAG
TAATAAATAACTCTCTGCTGTGAATCTTGTGTCG-------GTGGTCCTTCGCGGCGACC
CCTGCCCAGGAGGGAATCGACAGTTCGGTTCCAACA
>NW_012012322.1:158618-166588 Macaca nemestrina isolate M95218, Mnem_1.0 Scaffold257
------------------------------------------------------------
------CTGGATAGGGTCCCACCCTGCCTCGATAGGGTCCCACCCTGATAGGGTCCCACC
CTGCCAATTCCGGGAAACAACTTCATGGGGTCCCACCCTGCCAATTCCGGGGGTCCCACC
CTGCCTCGAAGTTCCCGGAATCAGCAACTCTAAGAAAAAAAAACCTCATAAGGTCCTGCT
CTAACCAATTAGAACAAGACACCTTGCTCAGGCCATAGCTAGACCCAATTACCACGCGCC
-TAAAGCTTTGTTTGAATTTCGCGCCTTAAGCTGTGTTTGAAT---TTGTGTTTGCCTAT
ATAAACAACCTGTAACAAGCACTCGGGGTCCCAGGGCCAATTTAGAGC--TTGGGACCCT
AGCGCGCTAGTAATAAATAA--CTCTCTGCTGTGAATCTCGTGTCGG-TGATCCTTCGCG
GCGACCCCTGCCCAGGAGGGAATCAACAGTTCGGTTCCAACATTTGGTGCGTTGGCCGGG
AAGTGGGATCGTCCGGGGACCCCCGACCCATCCGGCGGAGACCCATCTGGCCCGGGCCAC
GGACTG-------------CCCACCAGGT-----ACTTTCGTTTTGTTCTGT--------
-----------CTGTCTTGCCGGCTAACTCTGAACTCTGGGGAGTACTCCTTCTGAAT--
-TAAGTGGGGAAGGGGGACAGACGTGTCCAGCACCTTCCCACTTATGCCCTCAGGGGACG
CCCTGGCGGTAGTCTGGGGGAAGGCTGACGACTCAGTCAGCCTTCTTAAATCCGTAGGCA
GG------TCGCCCCTGCCGTCTGAATATTT-GTGATCTTGTGGCGCCACTCTCTGGCCG
CGCGGCTTCTCCTTACTTGCCTGGTCTTTGTTTTTGTTACTTTCGTTTTGTCCTTGT---
----------TATACGTGGATGGA---ATGGGACAGACGTTGACGACTCCTTTGTCTCTA
ACCTTGACTCACTTCCCTGACGTCCGGGCTCGAGCCCACCATCTCTCTGTAGAAGTCCGT
AAGGGACGATGGAAAACATTCTGCTCGTCCGAATGGCCAACCCTCCATGGGGAGTGGCCC
CGGGACGGAACATTTAACCTCTCAATTATCTTGCAGGTTAAAGCAAAAGTGATGGATCCT
GGGCCACTCGGACACCCGGACCAGGTGGCCTACATAATTATTTGGGAGGATCTGGTCCGA
AATCCTCCCTCTTGGGTGAAACCCTTCCTCCATCCCCCTTCCCCATCCCAATCTACCCTC
CTTGCCTTAGAAGCCCCAAAGAATCGGGATCCGGACCCGCATAAGCCAGTCCTCCCAGAC
GAACCCCAGAGGGACCTCCTCCTTCTTGACCCCCTGCCTCCTCCACCTCAAAACCCCCTT
CTGGGACCTCCACCTTATGCTTCACCCTTGCCCCCTGTCTTGTCCCCAGCTCTTTCCTCT
ACCACCTCGGCCCCTACCCTTTCTCCAACTTCTCCCTCGGCCCC----------------
--------------------------------------TCCCTCCACCCCGTCTCCTTCT
CCAGCCCCGCCCAAACTCACCCCTCGGATGCCGCCGCCCACACCTCCTCGTCTCCGCTTG
TGGCGGACTGAGGACCCAGAGGGCCCTTCTACTTGGCAATCCTCCCTTTTTCCCCTCCGT
ACTGTCAATCGCACAGTCCAGTACTGGCCCTTCTCTGCCTCTGACCTCTACAACTGGAAA
ACCCATAACCCTTCCTTTTCCCAAGACTCCCAGGCCCTAACCTCGTTAATAGAATCCATT
CTCCTCACTCACCAGCCCACTTGGGATGATTGCCAGCAACTCTTGGTAGGTCCTCCTAAC
CACTGAAGAAAGGCAGGCGAGTCCTCCTGGAGGCCCGGAAAAATGTGCCAGGAC-AGGAG
GCCTCCCAACCCAACTTCCCAATGAAATAGACGAGGGATTTCCCCTCACCCGCCCAGACT
GGGACTTATGAAACG-CACCAGGTAGGGAGAGGTCTCCGAATCTATCGCCAGGCTCTGTT
GGCGGGTCTCAAAGGGGCAGGAAAGCGCCCCACAA-TTTGGCCAAGGTAAGAACC-TAAC
TCAG--AAGGGATGAAAGCCCAGCAGCCTTCATTAAAGG--TTCTGGAAGG-TTCCGAAT
GTATACCCCATTCGATCCAGAGGCCCTAGAACATAAGGC-ACCGTAGCTATGGCATTCGT
AGATCAAGCTGCAT-AGATATCAAAGGAAAATCTCCAAAGACTAGATGGAATCCAAACCT
AATGGATTACAGGAATTAGTTAGG-AGGCAGAAAAAGTATATAATAAGAGAGAA--CCCT
AAG--AAAGGAAGCCAGGTTAGCGAAGGAACAGATGAAGTGAGAGGATC-TAGGGAC-GA
GTGAGAA-TAAGCATTTAACAAAAATCCTGGCGGCAGTTGTAAAAGAGAAAGGACCAGG-
AGAGAGGGAGAGAAGCGAGGCGACCCAAAAGTGGAAAAAGACCAG-GTGCCTACTTGCAA
AGAACGGGGACATTGGATCAAAGATTGCCCCAAGCATCCTAGAAGGACAAAAGAACCTGC
-GCTGTCCTCACCCTAGGTGAAGATAGCGAATAGGGGT-TCAAGGCTCTGGAGCCCCCCC
---GAGCCC-GGCTAACT-TCTCTGTAGGGGG-CAACC-ACCAC-TTCTTGGTGGACACA
GGCGCCCAACATTCAGTT-TGACAA-GGCAGACGGGCCT-TGTCTTCCCGGCACATCCTG
GGTC-AGGGGGCAACAGGGGGAAAATTGAACAAGTGGACTAACCACCGGACAGTTAATCT
TGGACAAG-AATGGTG-CACATTC-TTCTTGGTGGTACCTGAATGCCCCTACCCCCTCCT
AGG-CGAGATCTTCTGAC-AAGCTCGGAGCCCAA-TCCATTTCTCCGAGACAGGG-CCCA
GGTAATAAATCGGGACGGTCAGCCCATCCAAATCCTTAACGTGT-TCTGCAAGATGAGCA
TTG---TTTTGACGCTCCGGTCATCACTAGCCTCCCTGATATTTGGTTGCAAGATTTTCC
CAAGCTTTGGGCGGAAACGGGAGGACTCGG-CTAGCTAAGTATCAAGCCC-AATCATAAT
TGATCTAAAGCC--CGACGTGTGCCGTGTCTATCAGC--ATATCC-ATGAGCCAAGAGGC
TCATATAG-AATTCGGCAGCACATTAACCAAATTTTCTAGAACTCGGAGTGTTGCGACCT
TTGTCACTCGCCCTGGACCACTC-TCTTTTGCCAGTAAAAAAGCCTGGTACTCAGG----
TAGGCCTGTCCAAGACT-GAGA-AAATCAACAAAAGACCATTG--CATCCATATCCACGG
TCCCTAATCT------CTTACT--ACACCTTAAAACCAGGCTATGACTGGTATACAGTTA
TTAGATTTAAAGATAGCTTTCTTCTGTTTACCTCTGGCCCCCCAAAGCCAAGAACTCTTT
GCCTTTGAGTGGAGAGGATCCTGAGAAAGGAATTTCAG-CCAATTGACCTGGACCCGGCT
TCCCCAAGGAT-----AGATCTCCCACTCTCTTCGATGAGGCTCTTCATCGAGACCGGAC
CGACTTC-GGACCCAAAATCCAGAAGTGACCCTACTC-AGTATGTGGATGACCTCTCTT-
-GCTGCTACTCAAAAG--AACCTGTATACAAG-TACCAGGCATCTACTCCAGGCACTGGG
TGAAAAAG-ATAACGGGCATCCGCCAAGAAGGCACAGCTCTGTCAGACCAGGTAACCATA
TCTGGGGTACTATCCTGAGTGAAGGGAAAAGGTG-CTCACCCCTGGGGCCATAGAGACAG
TGGCTCGCCTTC-ACCACCACAAA-TCC-AGGGAAGTACGTGAAT-CTTGGGAACTGCTA
GTCTCTGTCACTTGTGGATACCCGGTTTTGCTGAACTGGGCGCCCCCCTTTGATGCACTC
ACCAAGGAGAGCAC--CTTTCACCTGGCAGACAGAGCATCAATTGGCTTTTGAGGCACTA
AAACAAGCCACTCTTGTCTGCCCCGGCCCTTGGGTTACCGGACACCTCAA-GCCCTTTAC
CCTCTTCCT-GACGAGAGGCAAGGAATTGCCAAAGGG--CTTGACCCAAAA-TTAGGGCC
TTGGAAAAGACCGGTAGCATACCTGTCTAAGAAGCTAGACCCTGTA-CGGCCAGCTGGCC
CC-GTGTCTCCGTATCATGGCAGCCACCGCTATGCTGGTCAAGGACTCTGCTAAGTTAAC
C-TGGGGCAGCGACTGACTGTTATTACCCCACATGCTCTAGAGGCCATAGTGCG-CAGCC
TCCGGACCGGTGGATAACCAATGCACGCCTAACCCACTACCAGGCC-TCCTACTGGACAC
GGATTGCGTCCAGTTTGGCCCTCCAGTCACC-TAAACCCTGCTACGCTGCTGCCAGGTAC
CAGAAGAC-AACCAAGCCCACACGATTGTCGGCAAGTACTGGCTGAGACCCATGGAACAC
GA-AAGACCTTAAAAACCAAGAGACTCCCAGACGACGGGTCACACCTGGTACA-AGACGG
CAGCAGTTACCTTGACTCAGGTACC--GGAGGCGG-AGCGGCAGTAGTAGATGGC-ACAA
CAC-ATTTGGGCACAATCACTAC-TCCTGGCACGTCTGCACAGAAGGCTGAGTTAATAGC
ACTAACCAAGGCCCTAGAGCTGTCCAAGG-AAAGAAAGCTAACATTTTATACTGATAGCC
GATATGCCTTTGCAACGGCTCATACTCATGGAAGTATCTATGAAAGAAGAGGTCTCATAA
CCTCAGAAGGAAAGGAA-TCAAGAACAAAGCTGAAATAATCGCCTTATTGAAG--CCCTT
TTCTTCCTCAAGAAGTGG-TATAATTCACTGCCCGGGCATTCAGAAAGGACAGGATCCAG
TCGCAGTAGGAAATAGACAGGCTGACCAAGCGGCCAGGCAAGCCGCCATGGCGGAAGTAC
TGGACCCTAAGCCACAGAAACCTGAG-GAAACCAGCCATATAACTATTGAACATACTTAT
ACCC-AGAAGACCAGGAAAAAGCAAAAGCCATAGGG-CTATAGAAAACAAAGACACTAAA
AACTGGGAAAAAGGAGG-AAAATAGTCCTTCCC-AAAAGGAGGCCTGGACAATGATCCAG
CAGATGCATGCCTGGACACACTTGAGTAGTCGAAAGCTAAAATTACTGATTGAAAAAACT
GACTTTCTAATCACAA-GGCAAGTACC-TTGTAGAACAAGTGACATCTGCCTGTAAGGTC
TGTCAGCAGGTAAACACTGGG-CTACC-GAGTGCCAGAAGGGAAACGAACTCGTGGTAAC
CGCCCAGGAGTCTATTGG--AATAGACTTCACTGAAGTAAAGCCTCACTATGCTGGATAT
AAGTACTTACTGGTGTTTGTAGATACCTTTTCAG-ATGGGTAGAAGCCTACCCCACC--G
CA-GAAACGGCAC-ACATAGTAGCCAAGAAA-TTTTGGAAGAA-TCTTTCCTAGATTCGG
ACTTCCCAAGGTA--TTGGTCAGATAACGGGCCGGCCTTCGTTTCTCAG-TAAGTCAGGG
-CTCGCCAGGATATTGGG-ATTAAT-GGAAATTACATTGTGCCTATAGACCCCAGAGCTC
AGGACACGGTAGAAAGA-TGAATA-AACAAATAAAGAGACCCTTACTAAATTGACCTTAG
AGACTG-TTTAAAAGATTGGAGACGCCTCCTATCCTT-AGCTCTGTTAAGGGCCCG-AAT
ACGCCTAACCGTTTTGGGCTCACTCCATATGAAATCCTCTACGGAGGACCTCCCCCTTTG
TCAACCTTGCTTAATTCCTTCTCCCCCTCCGATCCTAAGACTGACCTACAGGCC-GGCTA
AAAGGACTCCA-GCAGTACAGGCCCAAATCTGG---CCCTTGGCAGAACTGTAC-AACCA
GGACA-CCACAGACCAGTCACCCCTTCCAGGTGGGAGACTCTGTCCTACGTTAGACG-CA
TCGCACTCA-GGACTAGAGCCTCG-TGGAAA-GGACCCTACATTGT---CTCGACCACGC
CCACAGCCATAAAGGTTGACGGAATCTCCACTTGGATCCACGCATCCCACGCCAAGGCTG
CTCCAGG-ACACC-GGACCAA--CCACCTGAGACATGGAA-CTCCAACGCTC-GAGGACC
CGCTCAAGATAAGACTCTCTCGTATCTAGCCCCTTGCTT---ACTAGCC-TCCTTCCCTG
CGTCGCTGGCAGTAA------------TAACCC-CA-CGGCCACCTAACCTGACCTGGCA
GGTGATTGATTTTAGTACTCATGAGGTCTTA-ATAAAACCTCAAAA--TGCTCCTATAAG
GACTTGGTTCC-TGACCTCTATTTCAACCTAGACAAAAT-GCAAAGATAGATGACATGGA
--------------------------------------------------TAGGGGAGGA
CTGGAGAAAACAGG-TAGAAGGGTGTCCGTAAGC-GGAACGGGTTCTATGCCTGTCC-GG
ATTCAGGACAGGAGAAATGAGGAAAACTTGTG-AGAAATAGATGCCTGTGTTTGCGCTAG
TTGGTCCTTTATAACTACTAATGATGGAGAATGGAAATGGGC-ACGAAACC-TGGTACAT
AACCCATGTCCTTTGTCCAGCGCTGCACCAGAAACCCGATATTCAAAA-CTTGCAATCTG
GTCCGCATCAAGTTTGAAG-TGCAGCAAA-TCTGATAACCGTTGGATATCC---CGGTTA
ACATGGGGCCTATATTTATACCAAAAGCCACTGTATGGAATCC-TATCCAAATCAAATTA
ATAGTCAACCCTATCACAGCCC-TGTCGCAGTAGGAC-AAACCAAGTTTTATCAGAAACA
--GAAGCC--TGGTTCCTGCATCGAGAGAGCCCCAACCAAGAGCTCCTAAAAGCACTTCC
CCACCCTTAATCTCCACCTCCTCTAAATACACACCCTCAGCCCAAAC-GTCACCCGCGGG
CCCCTTGACTTGG-AATAGGTGACAGGCTCCTAA-TCTCA-AAGAGGCTCCTATTTCGCT
TTAAACCAGACAAAGCCAGAATTTACCTCCTCTTGCTG-CTATGGCTGGCAACAGGCCCC
C-TTACTATTAAGGCATCGCCTCCCACTAATAATTTCACTAACTCCGCCAATCCTACTGG
ATGCGCGTGG-AACAACAAAGAAA-CTAACC-TGGCTGAGGTTTCTGGGTCGGGAACCTG
CATAGGCCGAGGTGCCCCCTAGTCACCAGCATCTTTGTAATGTAACCTTGACAGTACCCA
GCTC-AATCACTATTTGGTCCCCTCCGAGACGGACTGGTAG-CTTGCAAACCTGGC-TCA
CCCC-TGTGTATCCACAGCCGTTTT-AGCAGCGGCACCCACTATTGCGTATTGG-ACAAG
TTGTTTCCCCGAGTATACTATCACTCTGGAGACTCC--TGATCTCCGGT---ATGAG---
CAAAAAACTCATA-CTAGACCAAAGA-GAAGAACCATCTCCCTC-ACCCTCGC-CGT-TA
T--GTTAGGAATTGGG-TAGCGGCTGGAGTTAGGACCGG---ACAG--AGCCTAG--TGC
ATGGTAACCATCATCTGCAACAACTTAGAAATAGCCATAGATAAAGACCTTA-GAGCCAT
AGAACAATCTATCACAAAACTTGAAGAGTC-CTTGACTTCTCTGTCTGAAGTTGTATTAC
AAAACCGACGAGGACTGAAA--TGTCTTTT-------GAAAGCGAGGCTTGTGCAGCCCT
GAAAGAGCAATGTTGTTTTTATG-CAGATCATT-CAGGA-GTAGTTAAAGATTCTATGGC
-AAAACT-AAGAGAAAGATTAGACAAGAGGAAAAA-G-----AGAGAGAATCTCAGCAAA
ATTGGTTTGAAAA-TTGGTACAACCG-AT-CCCT---GTTTAGCACCCTAATCTCCCACA
TCTTAGGACCCCTCATCCTGCTCACGCTCATCCTGACTTTCGGGCCGTG-ACACTCAATC
-CCTGCTC-ACCCTTATTAAAAATAGATTAAACATAGTACATGCTATG-TTCTGACCCAA
CAATACCAGACCCTC-AGGACTGAAGAAAAGGCTCAA-GATTGAGCCTCTGACACAAAAA
--A--GAGGGAATGAAACTAGG-CCTCATAAAA-------CTTAGAAACT-----AGGCC
TCAT------ATA-----AAATTAACACC-AGGTGGCTCTGGATAGGGTCCCA-----CC
TGC--CCTCGATAGGGTCC-ACCCTGATAGGGTCCCA---CCCTGC-AATTCCGG-A--A
ACAATTC------ATGTCACCCTGCCA--TTCC-GGGG--TCCCACCCTG---------C
CTCGAAGTTCCCGGAATC-GCAACTCTAAGAAAAAAACCTCATAAGGTC-CTGCTCT-AA
CCAATTAGAACAAGACACCTTGT---AGCAATAGCTAGACCCA-----------------
------------------------------------------------------------
------------------------------------------------------------
------------------------------------------------------------
------------------------------------
>NC_022284.1:2008709-2017096 Macaca fascicularis chr 13, Macaca_fascicularis_5.0
------------------------------------------------------------
------CTGGATAGGGTCCCACCCTGCCTCGATAGGGTC----------------CCACC
CTGCCAATTCCGGGAAACAACCCCATGGGGTCCCACCCTGCCAATTCCAGGGGTCCCACC
CTGCCTCGAAGTTCCCGGAATCAGCAACTCCAAGAAAAAA---CCTCATAAGGTCCTGCT
CTAACCAATTAGAACAAAACACCTTGCTCAGGCCATAGCTAGACCCAATTACCACGCGCC
-TAAAGCTTTGTTTGAATTTCGCGCCTTAAGCTGTGTTTGAAC---TTGTGTTTGCCTAT
ATAAACAACCTGAAACAAGCACTCTGGGTCCCAGGGCCAACTTAGAGC--TTGGGACCCT
AGCGCGCTAGTAATAAATAA--CTCTCTGCTGTGAATCTTGTGTCGG-TGGTCCTTCGCG
GCGACCCCTGCCCAGGAGGGAATCGACAGTTCGGTTCCAACATTTGGTGCATTGGCCGGG
AAGTGGGGTCGTCCAAGGACCCCCGACCCATCCGGCGGAGACCCATCTGGCCCGGGCCAC
GGACTGCTGACTGAACGGACCTACCAGGT-----ACTTTCGTTTTGTTCTGT--------
-----------CTGTCTTGCCGGCTAACTCTGAACTCTGGGGAGTACTCCTTCTGAAT--
-TAAGTGGGGAAGGGGGACAGACGTGTCCCGCACCTTCCCACTTGCACCCT-GGGGGACG
CCCTGGCGGTAGTCTGGGAGAAGGCTAACGACTCAGTTAGCCTCTTCAAATCTGTAGGCA
GG------CCACCCCTGCCGTCTGAATATTTTGTGATCTTGTGGCGCCACTCTCTGGCCG
CGCGGCTTCTCCTTACTTGTCTGGTCTTTGTTTTTGTTTCTTTTGTTTTGTCCTTGT---
----------TATCCGTGGACGAA---ATGGGACAGACGTTGACGACTCCTTTGTCTCTA
ACCCTGACTCACTTCCCTGACGTCCGGGCTCGAGCCCACCACCTCTCTGTAGAAGTCCGT
AAGGGACGATGGAAAACATTCTGCTCGTCCGAATGGCCAACCCTCCATGGGGAATGGCCC
CGGGACGGAACATTTAACCTCTCAATTATCTTGCAGGTTAAAGCAAAAGTGATGGATCCT
GGGCCACTCGGACACCCGGACCAGGTGGCCTACATAATTATTTGGGAGGATCTGGTCCGA
AATCCTCCCTCTTGGGTGAAACCCTTCCTCCATCCCCCTTCCCCATCCCAATCTACCCTC
CTTGCCTTAGAAGCCCCAAAGAATCGGAATCCAGACCCGCCTAAGCCAGTCCTCCCAGAT
GAACCCCAGAGGGATCTCCTCCTTCTTGACCCCCTGCCTCCTCCACCTCAGAACCCCCTT
CTGGGACCTCCACCTTACGCTTCACCCTTGCCCCCTGTCTTGTCCCCAGCTCTTTCCTCT
ACCACCTCGGCCCCTACCCTTTCTCCAACTTCTCCCTCGGCCCC----------------
--------------------------------------TCCCTCCACCCCGTCTCCTTCT
CCAGCCCCGCCCAAACTCACCCCTCGGACGCCGCCGCCGACACCTCCTCGTCTCCGCTTG
CGGCGGACTGAGGACCCAGAGGGCCCTTCTACTTGGCAATCCTCCCTTTTTCCCCTCCGT
ACTGTCAATCGCACGGTCCAGTACTGGCCCTTCTCTGCCTCTGACCTCTACAACTGGAAA
ACCCATAACCCTTCCTTTTCCCAAGACCCCCAGGCCCTAACCTCGTTGATAGAATCCATT
CTCCTCACTCACCAGCCCACTTGGGATGATTGCCAGCAACTCTTG-CAGGTCCTCCTAAC
CACTGAAGAAAGGCAG-CGAGTCCTCCTGGAGGCCCGGAAAAATGTGCCAGGACCAGGAG
GCCTCCCAACCCAACTTCCCAATGAAATAGACGAGGGATTTCCCCTCACCCGCCCAGACT
GGGACT-ATGAAACGGCACCAGGTAGGGAGAG-TCTCCGAATCTATCGCCAGGCTCTGTT
GGCGGGTCTCAAAGGGGCAGGAAAGCGCCCCACAAATTTGGCCAAGGTAAGGACCATAAC
TCAGGAAAGGGATGAAAGCCCGGCAGCCTTCATGGAAAGGCTTCTGGAAGGATTCCGAAT
GTATACCCCATTCGATCCAGAGGCCCTAGAACATAAGGCTACCGTAGCTATGGCATTCAT
AGACCAAGCTGCATTAGATATAAAAGGAAAA-CTCCAAAGGCTAGATGGAATCCAAACCT
A-TGGATTACAGGAATTGGTTAGGGAGGCAGAAAAAGTATATAATAAGAGAGAAACCCCT
GAGGAAAGGGAAGCCAGGTTAGCAAAGGAACAGATGGAGCGAGAGGATCGTAGGGACCGA
GTGAGAAATAAGCATTTAACAAAAATCCTGGCGGCAGTTGTAAAAGAGAAAGGACCAGGG
AGAGAGGGAGAAAAGCGAAGGCGGCCAAAAGTGGAAAAAGACCAGTGTGCCTACT-GCAA
AGAACGGGGACATTGGATTAAAGATTGCCCCAAGCGTCCTAAAGACCAAAAGAAACCTGC
CGCTGTCCTCACCCTAGGTGAAGATAGCGAATAGGGGTGTCAAGGCTCTGGAGCCCCCCC
C--GAGCCCCGGCTAACTCTCTCTGTAGGGGGGCAACCCACCACCTTCTTGGTGGACACA
GGCGCCCAACATTCAGTTTTGACAAAGGCAGACGGGCCCCTGTCTTCCCG-CACATCCTG
GGTCCAGGGGGCAACAGGGGGAAAATTGCACAAGTGGACTAACCACCGGACAGTTAATCT
TGGACAAGGAATGGTGACACATTCCTTCTTGGTGGTACCTGAATGCCCCTACCCCCTCCT
AGGGCGAGATCTTCTGACCAAGCTCGGAGCCCAAATCCATTTCTCCGAGACAGGGGCCCA
GGTATTAAATCGGGACGGTCAGCCCATCCAAATCTTAACTGTGTCTCTGCAAGATGAGCA
TCGGCTTTTCGACGCTCCGGTTATCACTAGCCTCCCTGATATTTGGTTGCAAGATTTTCC
CCAAGCTTGGGCGGAAACGGGAGGACTCGGGCTAGCTAAGTATCAAGCCCCAATCATAAT
TGATCTAAAGCCCACGGCGGTGCCCGTGTCTATCAAGCAATATCCCATGAGCCGAGAGGC
TCATATAGGAATTCGGCAGCACATTAACAAA--TTTCTAGAACTCGGAGTGTTGCGACCT
T-GTCGCTCGCCCTGGAACACTCCTCTTTTGCCAGTAAAAAAGCCTGGTACTCAGGATTA
CAGGCCTGTCCAAGACTTGAGAGAAATCAACAAAAGAACCACGGACATCCAT-CCCACGG
TCCCCAATCCTTACAACTTACTCAGCACCTTAAAACCAGGCTATGACTGGTATACA-GTA
TTAGATTTAAAAGATGCTTTCTTCTGTTTACCTCTGGCCCCCCAAAGCCAAGAACTCTTT
GCCTTTGAGTGGA-AGGATCCTGAGAAAGGAATTTCAGGCCAATTGACCTGGACCCGGCT
TCCCCAAGGATTCAAGAACTCTCCCACTCTCTTCGATGAGGCTCTTCATCGAGACCTGAC
CGACTTCCGGACCCAAAATCCAGAAGTGACTCTACTCCAGTATGTGGATGACCTCCTCTT
GGCTGCTCCTACAAAGGAAATCTGTATACAAGGTACCAGGCATCTACTCCAGGCACTGGG
TGAAAAAGGATACCGGGCATCCGCCAAGAAGGCACAGCTCTGTCAGACCAAGGTAACATA
TCTGGGATA-TATCCTGAGTGAAGGGAAAAGGTGGCTCACCCCTGGGCGCATAGAGACAG
TGGCTCGCCTTCCACCACCACGAAATCCCAGGGAGGTACGTGAATTCTTGGGAACTGCTG
GGTTCTGTCGCTTGTGGATACCCGGTTTTGCTGAACTGGCCGCCCCCCTTT-ATGCACTC
ACCAAGGAGAGCACCCCTTTCACCTGGCAGACAGAGCATCAATTGGCTTTTGAGGCACTA
AAACAAGC-ACTCTTGTCTGCCCCGGCCCTTGGGTTACCGGACACCTCAAAGCCCTTTAC
CCTCTTCCTGGACGAGAGGCAAGGAATTGCCAAAGGGGTCTTGACCCAAAAATTAGGGCC
TTGGAAAAGACCGGTAGCATACCTGTCTAAGAAGCTAGACCCTGTAGCGGCTGGCTGGCC
CCCGTGTCTCCGTATCATGGCAGCCACCGCTATGCTGGTCAAGGACTCTGCTAAGTTAAC
CCTTGGGCAGCGACTGACTATTATTACCCCGCATGCTCTAGAGGCCATAGTGCGGCAGCC
CCCGGACCGGTGGATAACCAACGCACGCCTAACCCACTACCAGGCCCTCCTACTGGACAC
GGACCGCGTCCAGTTTGGCCCTCCGGTCACCCTAAACCCTGCTACGCTGCTGCC-GGTAC
CGGAAGACCAACCAAGCCCACACGATTGTCGGCAAGTACTGGCTGAGACCCATGGAACAC
GGGAAGACCTTAAAGACCAAGA-ACTCCCAGACG-CGGATCACACCTGGTACACAGACGG
CAGCAGTTACCTTGACTCAGGTACCCGGAGGGCGGGAGCGGCGGTAGTAGATGGCCACAA
CACCATTTGGGCACAATCACTACCTCCTGGCACGTCTGCACAGAAGGCTGAGTTAATAGC
ACTAACCAAGGCCCTAGAGCTGTCCAAGGGAAAGAAAGCTAACATTT-ATACTGATAGCC
GGTATGCCTTTGCAACGGCTCATACTCATGGAAGTATCTATGAAAGAAGAGGTCTCCTAA
CCTCAGAAGGAAAGGAAATCAAGAACAAAGCTGAAATAATTGCCTTATTGAAAGCCCTTT
TTCTTCCTCAAGAAGTGGCTATAATTCACTGCCCCGGGCATCAGAAAGGACAGGATCCAG
TCGCAGTAGGAAACAGACAGGCTGACCAAGTAGCCAGGCAAGCCGCCATGGCGGAAGTAC
TG-ACCCTA-GCCACAGAACCTGAC--GAAAGCAGCCACATAACTATTGAACATACTTAT
ACCCCAGAAGACCAGGAAGAAGCAAAGGCCATAGGGGCTATAGAAAACAAAGACACTAAA
AACTGGGAAAAAGGAGGGAAAATAGTCCTTCCCCAAAAGGAGGCCCTGGCAATGATCCAG
CAGATGCATGCCTGGACACACTTGAGTAATCGAAAGCTAAAATTACTGATTGAAAAAACT
GACTTTCTAATCCCAAAGGCAAGTACCCTCGTAGAACAAGTGACATCTGCCTGTAAGGTC
TGTCAGCAGGTAAACGCTGGGGCTACCCGAGTGCCAGAAGGGAAACGAACTCGTGGTAAC
CGCCCAGGAGTCTATTGGGAAATAGACTTCACTGAAGTAAAACCTCACTATGCTGGATAT
AAGTACTTACTGGTGTTTGTAGATACCTTTTCAGGATGGGTAGAAGCCTACCCCACCCGG
CAAGAAACGGCAC-GCATAGTAGCCAAGAAAATTTTGGAAGAAATCTTTCCTAGATTCGG
ACTTCCCAAGGTAATTGGGTCAGATAACGGGCCGGCCTTCGTTTCTCAGGTAAGTCAGGG
GCTCGCCAGGATATTGGGGATTAATTGGAAATTACATTGTGCCTATAGACCCCAGAGCTC
AGGACA-GGTAGAAAGAATGAATAGAACAATAAAAGAGACCCTTACTAAATTGACCTTAG
AGACTGGTTTAAAAGATTGGAGACGCCTCCTATCCTT-AGCTCTGTTAAGGGCCCGGAAT
ACACCTAACCGTTTTGGGCTCACTCCATATGAAATCCTCTACGGAGGACCTCCCCCTTTG
TCAACCTTGCTTAATTCCTTCTCCCCCTCCGATCCTAAGACTGACCTACAGGCCCGGCTA
AAAGGACTCCAAGCAGTACAGGCCCAAATCTGGGCCCCCTTGGCAGAACTGTACCAACCA
GGACATCCACAGACCAGTCACCCCTTCCAGGTGGGAGACTCTGTC-TACGTTAGACGGCA
TCGCACTCAAGGACTAGAGCCTCGGTGGAAA-GGACCCTACATTGTTCTCCTGACCACGC
CCACAGCCATAAAGGTTGACGGAATCTCCACTTGGATCCACGCATCCCACGCCAAGGCTG
CTCCAGAGACGCCCGGACCAACACCACCTAAGACATGGAGACTCCGACGCTCCGAGGACC
CGCTCAAGATAAGACTCTCTCGTATCTAGCCCCTTGCTTATTACTAGCCCTCCTTCCCTG
CGTCGCTGGCAGTAA------------TAACCCCCACCGGCCATATAACCTGACCTGGCA
GGTAATTGATTTTAGTACTCATGAGGTCTTAGATAAAACCTCAAAAATTGCTCCTATGGG
GACTTGGTTCCCTGACCTCTATTTCAACCTAGACAAAATAGCAAAGATAGATGACATGGA
--------------------------------------------------AGGGGGAGAA
-TGGAGAAAACAGGCTAGAAGGGTGTCCGTAAGCCGGAACGGGTTCTATGCCTGTCCCGG
ATTCAGGACAGGAGAAATGAGAAAAACTTGTGGAGAAATAGATGCCCTGTTTTGCGCTAG
TTGGTCCTGTATAACTACTAATGATGGAGAATGGAAATGGGCCACGAAACCCTGGTACAT
AACC-ATGTCCTTTGTCCAGCGCTGCACCAGAA-CCCGATATTCAAAAACTTGCAATCTG
GTCCGCATCAAGTTTGAAGATGCAGCAAAATCTGATAACCGTTGGATATCC---GGGTTA
ATATGGGGCCTATATTTATACCAAAAGCCACTGTATGGAATCCCTATCCAAATCAAATTA
ATAGTCAACCCTATCACAGCCCCTGTCGCAGTAGGACCAAACCAAGTTTTATCAGAAACA
AGGAAGCCCCTGGTTCCTGCACCAAGAGAGCCCCAACCAAGAGCTCCTAAAAGCACTTCC
CCGCCTCTAATCTCCACCTCCTCTAAATACACACCTTCAGCCCAAACCGTCACCCGCGGG
CCCCTTAACCTGGGAATAGGTGACAGGCTCCTAAATCTCATAAAGGGCTCCTACTTCGCT
TTAAACCAGACAAAGCCAGAATTTACATCCTCTTGCTGGCTATGTCTGGCAACAGGCCCC
CCTTACTATGAAGGCATTGCCTCC-ACTAATAATTTCACTAACTCCGCCAATCCTACTGG
ATGCGCATGGGAACAACAAAGAAAACTAACCCTGGCTGAAGTTTCTGGGTCAGGAACCTG
CATAGGCC-AGGTGCCCCCTAGTCATCAGCATCTTTGTAATGTAACCTTGACAGTACCCA
GCTCCAATCACTATTTGGTCCCCTCCGAGACGGACTGGTGGGCTTGCAACACTGGGCTCA
CCCCCTGTATATCCACAGCCGTTTTTAGCAGTGGCACCCACTATTGCGTGTTGGTACAAG
TTGTT-CCCCGAGTATACTATCACTCTGGAGACTCCTTTGATCTCCGGT---ATGAG---
CAAAAAACTCATA-CTAGACCAAAGA-GAGAACCTATCTCCCTC-ACCCTCGC-CGT-AA
T--GTTAGGAATTGGGGTAGCGGCTGGAGTTGGGACCGGG--ACAGCAGCCCTAG--TGC
ATGGTAACCATCATCTGCAACAACTTAGAG-TAGCCATAGATGAAGACCTTA-GAGCCAT
AGAACAATCCATCACAAAACTTGAAGAGTC-CTTGACTTCTCTGTCTGAAGTTGTATTAC
AAAACCGACGAGGACTAGAAATTGTCTTTCT--GAAGGAGGGCGGGCTCTGTGCAGCCCT
GAAAGAGCAATGTTGTTTTTATG-CAGATCATT-CAGGA-GTAGTTAAAGATTCTATGGC
-AAAACT-GAGAGAAAGATTAGACAAGAGAAAAAAAG-----AGAGAGAATCTCAGCAAA
ATTGGTTTGAAAA-TTGGTACAACCA-AT-CCCCTTGGCTTAGCACCCTAATCTCCACCA
TCTTAGGACCCCTCATCCTGCTCACGCTCATCCTGACTTTCGGGCCATGCATACTCAACC
GCTTACTC-ACCCTTATTAAAAATAGATTAAACATAGTACATGCTATGGTTCTGACCCAA
CAATACCAGACCCTC-AGGACTGAAGAAGAGGCTCAA-GATTGAGCCTCTGACACAAAAA
--GAGGAGGGAATGAAACTAGG-CCTCATAAAA-------CTTAGAAACT-----AGGCC
TCAT------ATAGAAA-AAATTAACACC-AGGTGGCTCTGGATAGGGTCCCA-----CC
CTG--CCTCGATAGGGACCCACCCTGATAGGGTCCCA---CCCTGCCAATTCCGGGA--A
ACAACCTCATGGGGTCCCACCCTGCCAATTCCG-GGGG--TCCCACCCTG---------C
CTCGAAGTTCCCGGAATCAGCAACTCCAAGAAAAAA-CCTCATAAGGTC-CTGCTCT-AA
CCAATTAGCATAAGACACCTTGCTCAGGCCATAGCTAGACCCAATCATTTTGCGCCTTAA
GCTTTGTTTGAATTTCGCGCCATAAGCTGTGTTTGAACTTGTGTTTGCCTATATAAACAG
CCTGTAACAAGCAGTCGGGGTCCCAGGGCCAACTTAGAGCTTGGGACCCTAGCGCGCTAG
TAATAAATAACTCTCTGCTGTGAATCTCGTGTCTCGTGTCGGTGATCCTTCGCGGCGACC
CCTGCCCAGGAGGGAAT-------------------
>KN979952.1:1239441-1247122 Colobus angolensis palliatus isolate OR3802 Scaffold151
------------------------------------------------------------
------------------------------------------------------------
------------------------------------------------------------
------------------------------------------------------------
--AACCAATCAGAGTGAGACGCCTTCCTCAGGCCATGACAAGCCCCAATCATCTCGCGCC
CTAAAGCTTTGTTTGAATTTCGCGCCTT-------GTTTGAATTTGTGGTGTTTGCCTTT
ATAAGCAGCCTGTAACAAGCGCTGGGGGTCCCTTGGCCATCTTTGTGCACGGGGGACCCT
AGCGCGCTAGAAATAAAAGTGTCTCTCCGCTGTGATTTCGGTGTCGAGTGGTCTCTCGCG
GCGACCCCTGCCCAGAGTGGAACTCTATTCTAGGTTCCTACATTCTGGGGGCTCGTCCGG
GATTGGGGTCGTCCGGGGACCCTCGACCCGTCTGGCGGAGACTCGCTCGGCCCGGGCCAC
TGACTGCTGACCGGACAGACAGACTCTAGCAGGTACTTTCGTTTCATTCCGT--------
---------------CTTGCCGGCTGATTCT-------GGGGAGTACTCCGCCTGAATAA
TTAAGTGGGGAAGGGGGACAGACGTGTCCGGCACCTTCCCACTTACGCCCC-GGGGGACG
CCCTGGCGGTTGTCTGGAGGAAGGCTGACGCCTCCGTCAGCCTCCTCAAATCCGAAGGCA
GG------TCTTCCCTGCCGTCTGAATCCTTTGTAAAACTGTGGCGCCTTTCTCCAGCCA
CGCGGCTCCTCTGTACCTGTTTGGTCTCTGTTTATATGTTGTTGTCATTTTGTTCGTGTG
TGTGTACG--AGCCTCTGGACAGAGCTATGGGACAGACACTGACGACTCCTCTATCTTTG
ACTCTGACCCACTTTTCTGACGTTCGAACACGAGCCCACAATCTCTCTGTAGAAGTCCGT
AAGGGACGATGGCAAACCTTCTGTACATCTGAATGGCCCACCCTCCATGGTGGGTGGCCC
CGAGACGGAACTTTTGACCTACCGATTATTTTACAGGTTAAGGCAAAGGTAATGGACCCC
GGACCACATGGCCGCCCTGACCAGGTGGCCTACATAATTACCTGGGAAGATCTGGTCCGG
GACCCCCCTTCTTGGGTGAAACCCTTCCTCCTCTCCACCCCCCCTTCCCAGTCAACTCTC
CTTGCCTTAGAGGCCCCAAAGAAACAGACTCCGGACCCGCGTAAGCCAGTCCTCCCAGAT
GAGGCTCAGGAAGACCTTCTCCTCCGTGACCCTCTACCTCCTCCACCTCACAATCCTCCT
C------------CTTACACTTCGCCCTCACTCCCTGCCTTGTCCCCTGTTCCCCCCTCT
ACCCCCTCAGCCCCCTCTCTCTCTCTGGCTTCCTCCTCTACTCCTTCTCTGACCCC----
--------------------------------------------------GTCCCCCTCT
CCAGGCCCACCTGAACTAACCCCTAGGACACCGCCGCAGACGCCCC---GCCTCCGCCTG
CGGCGGGCTGGGGACCCAGACGGCCCTTCCACCTGGCAATCCTCCCTTTTTCCCCTCCGC
ACTGTTAACTGCACGGTCCAGTATTGGCCCTTTTCGGTCTCAGATCTTTACAATTGGAAG
ACCCACGATCCCTCCTTTTCCCAAGATCCCCAGGCCCTAACCTCGTTGATAGAATCCATT
CTCTTCACCCACCAACCTACCTGGGATGATTGTCAGCAACTTTTG-CAGGTTCTTTTGAC
CACTGAAGAGAGGCAA-CGGGTCCTCCTGGAGGCCCGGAAAAATGTGCCAGGACCAGGGG
GCCTCCCAACCCAACTCCCCAATGAAATAGACGAGGGATTTCCCCTCACCCGCCCGGACT
GGGACT-ATGAAACGGCACCAGGTAGGGAGAG-TCTCCGAATCTATCGCCAGGCTCTGTT
GGCGGGTCTCAGAGGGGCAGGAAAACGCCCCACCAATTTGGCCAAGGTAAGGACTATTAC
TCAGGAAAAGGACGAAAGCCCGGCAGCCTTCATGGAAAGGCTTCTAGAAGGGTTCCGAAT
GTACACTCCGTTTGACCCGGAGGCTCTGGAACATAAGGCCACCGTGGCTATGTCGTTCAT
AGATCAGGCAGCGCCAGATATAAAGGGAAAA-CTGCAAAGATTAGATGGGATCCAGACCT
A-TGGATTACAAGAATTAGTTAGGGAAGCAGAGAAAGTGTATAATAAAAGGGAAACCCCC
GAGGAAAGGGAAGCCAGGTTAGCAAAAGAACAGGAGGAACGAGAGGATCGTAGAGATTGA
AGGAGAGATAAGCACTTAACGAAAATCCTGGCGGCAGTAGTGACAGAGAAAGGGCGAGGG
GGAGAAGCGGAG--------GCAGCCAAAAGTAGAAAAGGACCAGTGTGCCTACT-GCAA
AGAACGGAGACATTGGATTAAAGACTGTCCCAAGCGTCCTAAGGACCGGAAGAAACCTGT
CCCCGTCCTCGCCTTGGGTGAGGATAGCGATTAGGGGTGTCAGGGCTCTGGA-CCCCCCC
C--GAGCCCCGGCTAACTCTCTCTGTAGGGGGGCACCCCACCACCTTCTTGGTGGACACA
GGGGCTCAACATTCTGTTTTGACAAAGGCAAATGGGCCCCTGTCTTCTCA-CACCTCCTG
GGTCCAGGGGGCAACAGGAGGGAAACTGCACAAATGGACCAACCACCGGACAGTCAATCT
AGGAAAAGGTATGGTGACTCATTCCTTCTTGGTGGTGCCTGAATGCCCATACCCCCTCTT
GGGGCGGGAGCTTTTGACCAAACTCGGAGCTCAAATCCACTTCTCCGAGAGTGGGGCCCA
AGTGTTAGATCAGGACGGCCAGCCCATCCAAATCTTGACTGTGTCCCTGCAAGACGAGCA
CCGGCTTTTCGATGCTCCGGTCACCACTAGCCTCCCCGATGTTTGGCTACAAGAATTTCC
CCAGGCTTGGGCGGAAACGGGAGGGCTCGGACAGGCCAAATGTCAAGCTCCGATTATAAT
TGATCTAAAGCCCACGGCGGTGCCCGTGTCCATTAAGCAATATCCTATGAGCCGTGAGGC
TCATGTGGGCATTCGGCAGCACATCACCAAA--TTTTTGGAGCTCGGAGTTTTGCGACCA
T-GTCGCTCACCCTGGAACACTCCACTCCTGCCAGTAAAAAAGCCTGGAACTCAGGATTA
CAGGCCAGTCCAAGATCTAAGAGAAGTTAATAAAAGAACCATGGATATCCAT-CCCACGG
TCCCCAATCCTTACAACCTGCTCAGTACCTTAAAACCAGACCACAGCTGGTATACA-GTA
TTAGATTTAAAGGATGCATTCTTCTGTCTACCCCTGGCCCCCTAAAGCCAAGAACTTTTT
GCCTTTGAGTGGA-AAGATCCTGAGAAAGGAATCTTGGGCCAATTAACCTGGACCCGGCT
TCCCCAAGGGTTCAAGAATTCTCCCACTCTCTTCGACGAGGCTCTCCACCAAGACCTGAC
TGACTTCCGGACCCAGCACCCAGGAGTGACCCTGCTCCAGTATGTGGACGACCTCCTCCT
GGCTGCCCCCACCAAGGAAGCCTGTGTGCAGGGCACTAGACACCTACTCCAGACACTTAG
AGAAAAAGGGTATCGGGCATCCGCCAAGAAGGCGCAAATTTGTCAGACTAAGGTGACCTA
CCTGGGGTA-TATCCTGAGTGAAGGGAAAAGGTGGCTCACTCCCGGGCGGATAGAGACTG
TGGCTCACATTCCGCCACCTCGGAATCCCAGAGAGGTACGTGAGTTCCTGGGGACTGCCG
GGTTCTGCCGCCTGTGGATACCTGGTTTTGCTGAATTGGCCGCCCCCCTTT-ATGCACTC
ACCAAGGAGAACACTCCCTTCACCTGGCTGGTGGAGCATCAACTAGCTTTCGAGGCCCTA
AAGAAAGC-ACTTCTCTCCGCCCCAGCCCTCGGGTTACCGGATACCTCGAAGCCCTTTAC
TCTCTTTGTAGATGAAAGAAAAGGGATTGCCAAAGGGGTCCTAACTCAAAGATTGGGGCC
CTGGAGAAGACCGGTGGCGTACCTATCTAAGAAACTGGACCCTGTAGCGGCCAGATGGCC
TCCGTGTCTCCGCATCATGGCGGCCACCGCTACACTGGTCAAAGACTCTGCTAAGCTAAC
CCTTGGGCAGCCGCTAACTGTTATTACTCCACATGCTCTAGAGGCCATAGCGCGGCAGCC
CCCGGACCGATGGATCACCAACGCACGCCTGACCCACTACCAGGCCCTCCTACTGGACAC
GGACCGCATCCGATTTGGCCCTCCGGTCACCCTAAATCCTGCTACGCTGCTACC-GATAC
CAGAAGACCAACCGAGCTCCCACGATTGTCGGCAGGTGTTGGCGGAAACCCACGGGACGC
GGGAAGACCTTAAGGACCAAGA-ACTCCCGGACG-CGGACCATACTTGGTACACAGACGG
TAGCAGCTATCTCGACTCAGGTACTCGGAGGGCGGGAGCGGCGGTAGTGGATGGAAACAC
CATCATATGGGCACAAACACTACCCCCTAGCACGTCTGCGCAAAAGGCTGAACTAATAGC
ATTGACAAAGGCCCTAGAGCTGTCAAAAGGGAAAAAGGCTAATATTT-ATACAGACAGCC
GATATGCTTTTGCAACAGCCCACACCCATAGAAGTATTTATGAGAGACGGGGTCTCCTAA
CATCAGAAGGAAAAGAAATCAAGAACAAGGCCGAAATAATTGCCTTATTAAAAGCCCTCT
TCCTTCCTCGGGAAGTGGCCATAATCCACTGTCCCGGACATCAAAAAGGGCAGGATCCAG
TCGCCGTGGGAAACAGACAGGCAGACCAAGCGGCCAAGCAGGCCGCCATGGCAGAGGCAC
TA-ACCTTA-GTCTCTGAAACCGAC--AAAGCCGACCAGGTAGCCATTAGGTACACCTAC
ACCTCAGAGGACCAGAAAGAAGCGAGAGCCGTGGGAGCCACGGAAAATAAAGACACTAAG
AACTGGGAAAAAGAAGGGAAGACGGTCCTCCCACTAAAAGAGGCCATGGCTATGATTCAA
CAAATGCACGCCTGGACACATTTAAGCAGCCGAAAGCTGAGATTGTTAATTGAAAAAACT
GACTTTCTAATCCCTAGAGCCAGCACTCTGATAGAACAGGTGACATCTGCCTGTAAGGTC
TGCCACCAGGTAAACGCTGGAGCTACTCGAGTGCCAGCAGGGATACGAGCCCGTGGCAGT
CGCCCAGGGGCTTATTGGGAAGTAGACTTCACCGAAGTAAAACCTCACTATGCGGGGTAT
AAGTACTTACTAGTGTTTGTAGATACCTTTTCAGGATGGGTAGAAGCCTACCCCACCCGG
CAAGAAACGGCAC-ACGTAGTGGCCAAGAAAATCCTAGAAGAAATTTTTCCTAGATTTGG
ACTTCCCAAGGTAATTGGGTCAGACAACGGGCCAGCCTTCGTTTCAC-------------
--------GGATACTGGGGATTAATTGGAAATTGCATTGTGCTTATAGGCCCCAGAGCTC
AGGACA-GGTAGAAAGAATGAATAGAACTATAAAGGAGACCCTCACTAAATTGACCTTAG
AGACTGGCCTAAAAGATTGGAGACGCCTCCTATCTCT-AGCCCTCCTAAGAGCCCAAAAT
ACGCCTAACCGCTTTGGGCTCACTCCTTATGAAATCCTCTACGGAGGACCTCCCCCTTTG
TCGACCTTGCTTGACTCATTCTCCCCCTCCAACCCTAAGACTGACCTGCAGGCTCGGCTG
AAAGGACTACAGGCAGTACAGGCCCAAATCTGGGCCCCCTTGGCGGAACTGTACCAGCCG
GGACATCCACAAACCAGCCACCCCTTCCAGGTGGGAGACTCTGTC-TATGTCAGACGGCA
CCGTTCTCAAGGACGGGAGCCCCGGTGGTAAAGGACCCTACGTCGTCCTCCTGACCACAC
TCACGGTCATAAAGGTTGACGGAATCGCTACTTGGGTCCACGCATCCCACGTCAAGGCCG
CTCCAGAGACGCCCGGACCAACGCCGCCTGGAACATGGAGGCTCCGGCGCTCCGAAGACC
CGCTCAAGATAAGACTCTCTCGCACCTAACCCCTTGCTTACTACTGGTTCTCCTTCCCTG
CGTCGCTTGTAGTA---------------ATCCCCATCAACCATATCGATTAACCTGGAA
AGTAACTAATTTTGAAACTCATGAAGTCCTAAATGAGACTTCACATATTGCTCCTGTAGG
CACTTGGTTCCCCGACCTCTATTTCAACCTAGATAAAATAGCAATGG-------------
--------------------------------------TAGATGACATGGAAGGGGGAGA
ATGGAGAAAACAGGCAAGAAGGGTGTCCGTAAGCCGGAACGGGTTCTTCGCCTGTCCCGG
ATTCCGGACAGGACAAATGAAAAAAACCTGCGGAGAAATAACCTCCCTATGTTGCTATAG
TTGGTCTTGTGTAACCACTAATGATGGAGAATGGAAATGGGCCACAAAACCCTGGTACAT
AACC-ATGTCTTATGTCCAGCCCTGCACCAGAA-CTCGGTATTCGGCCAATTGTAATTTA
ATCCGCATCAAATTTGAAGATGCAGCAAAGTCCGATTCCTGATGGACATCA---GGGTTA
ATATGGGGCCTATATTTATACCAAAAGCCACTGTTTGGACTCCCTATCCAAATTAGACTA
ACAGTTAGCCCAGTCACAACCCCTGTCGCAGTGGGGCCAAACCAGGTCATATTGGAGGTG
AAG-----CCT-------------------CCCCAGCCGAGAACCCCAACTGCCACATCT
CCGTCCCTAAGATCCACCTCCCCCGGATATACACCCCTGCTCCTAAAGGTCACCCGCTTG
CCCCCCGCCCCAGAATTAATTAATAGACTCTTTAGCCTCATTACGGGCGCCTATCTTGCC
TTGAATCAGACAAGGCCAGAATCCACCTCCTCTTGCTGGCTATGCCTAGCAATGGGCCCC
CCTTATTATGAAGGCCTTGCCTCT-GCTAATAACTTCACCAATTCCACTAATCCCACTGG
ATGTGCATGGGAACAGCATAAGAAACTCACCTTAGCTGAAGTATCCGGGTCAGAAACCTG
TATAGGCC-AAGTGCCCACTAGTCACCAGCATCTCTGTAATGTAACCCTGACAGTACCTA
GCACAAATCACTATTTAGTCCCCTCTGGGGCAGACTGGTGGGCCTGCAACACCGGACTTA
CCCCCTGTGTATCCACAACCGTCTTCAACAGCAGCACAGATTACTGTGTGTTGGTGCAGC
TTGTT-CCCCGAGTATATTATCACACTGGAGACTCCTTTGAGCTCCAGT---ATGAG---
CGGAGAGCTCACA-CTAGAACAAGGA-GGGAGCCCGTTTCTCTC-ACCCTCGC-CGT-CA
T--GCTAGGATTAGGAGTGGCAGCTGGGGTTGGGACGGGG--ACAGTGGCATTAG--TGC
ATGGTAATTACCATCTGCAACAACTCAGGG-TAGCTATAGATGAAGACCTCA-GGGCCAT
AGAACACTCCATCACGAAGCTAGAAGAGTC-TCTAACTTCCCTGTCTGAAGTTGTACTGC
AAAACCAGCGAGGACTAGAAATTGTTTTTCT--GAAAGAAGGTGGGCTCTGTGCAGCCCT
CAAGGAACAGTGTTGCTTTTACG-CTGACCATT-CAGGA-ATAGTTCAAGACTCTATGGC
-AAAACT-TAGAGAAAGATTAGATAAACGACAAAAAG-----AAAGAGAGTCTCAACAAA
ATTGGTTTGAAAG-TTGGTATAA-CCAGT-CCCCTTGGTTTAGCACCTTAGTCTCCACCA
TCCTAGGTCCTCTGATCCTGCTCATGCTCATCCTGACTTTCGGGCCGTGCATACTTAACC
GCCTGCTC-ACCCTAATCAGAGATAGATTAAA---------TGCTATGGTCCTGACCCAA
CAATACCAGGCACTC-AGGACTGAAGAAGAGGCTCAAAGATTGAGCCTTTGAGTCACAGA
AAGAGGAGGGAATGAAAATAGG-CC-----------------------------------
------------------------------------------------------------
------------------------------------------------------------
------------------------------------------------------------
------------------------------------------------------------
------------------------------------------------------------
------------------------------------------------------------
------------------------------------------------------------
------------------------------------------------------------
------------------------------------
>gi|2246459|gb|U85505.1|STU85505 Simian endogenous retrovirus, complete genome
GTCCGGAGCTGCGCGCCCCGGCCATAGCAAAATAATAATTAATGATTAAACGCCCGAGCT
CAATTCCTTTCCACCTTATACCTCCTCCCTAGATTTGTTGTTTCTCTTTTGTATCAATAC
C-TCAT--------AAAAGATGGCGCTCTTCCTGTTTTTTCTTCACCTGTTTTTCCCCCC
GCGTG-GCGAAAATTGTTACTTTGTAGCGCAGGCACCATCCTGCGCCCGGGAAAATTACC
AACTGACAGCGCAGGTGCAACATGACGTCCGACCAGAGAAACCAATACCTACCTAGCCAC
ACCCTCCGCGATCAGATCATCTCTGCCTCTGGCCCAACCCCCTCCACTCCAAGTGTATAT
AAGGCATTGCATTACCGCCATTAAACGAGACTTGATCAGAGCACTGTCTTGTCTCCATTT
CTCGTGTCTCTTGTCCCCC-AAATTCCCACTCCCTCCTCCAGGGCCTGCTTCGACGATCC
CGCGGGCCGGGATACGTGGCGCCCGAACA-GGGACCTGGAAACGAGGGACTCCGTGAGGA
AGAGGACGCCAAAGGACGGTCGACCGCTAACCCAGACAAAAGGAGTAAAACTCTTCCGAT
CACCGCGGGAACCTGCCGCGTCTGAATCGAAGGTGAGTGGCGCGTCCGAAATGGGACAAG
AATTAAGTCAGCATCAGATCTATGTAGGACAATTAAAAGAGGCTTTAAAGATACGAGGAG
TAAAGGTTAAAGGTAATGATTTGTTTAAGTTTTTTGATTTTGTAAAAGACACTTGCCCTT
GGTTCCCACAGGAAGGAACTATTGATATTAAAAGATGGCGTAGAGTAGGGGATTGTTTTC
AGGACTATTATAATACTTTTGGGCCAGAAAAAATTCCTGTGACCGCCTTCTCTTATTGGA
ACCTCATTAGAGATTTAATAGATAAGAAAGAGGCCGATCCGCAAGTCATGGCTGCGGTCG
CTCAGACAGAGCATATTTTAAAGGTTAGCTCCCGCTCTAACCTCGCAAAGCCTCCGCAAG
ATACGGAGGAGGATCTCATTTCCCTCGAAAGTGATCATGAGGAAATTAAGTCTCCTTCAG
TAACAGATAAAGAAATGCCACACGAAAACAAACCAAA-AAAA--TACCCAATTTTACAGA
TGCTTCAAAAAGAGGAGGAAATTAATAAGCCTAATCAATCAGACATAAATTGGGATGATT
TAAAGGAAGAGGCAGCTAAATATCACAACCCTGATCTGCCTCCCTTTACTTCATACCCGC
CCCCATATAATAAGACATATAATGAGGCTTCTGCGCCCATTGTTATGGCAGCAATAGATC
CCAAAGAAGAATTAAAACAAAAAATTGCTCAACTAGAAGAGCAAATTAAACTTGAAGAGT
TACATCAATCATTGATAATTAGGCTCCAAAAGCTAAAAACAGGAAATGAAAAAATACCCA
ACTCAGACGCTATGGAGGGTTCCTTGCGCCCACCTCAGCGGCCTGGACAACATGTTCCAA
GAGGGGGGTTGGTTGCTAGCCGACGTAAAGAAAACTCCTCCCCCAAAGACGTTTTTCCAG
TCACTGAAACCACAGATGAACAGGGACAGGCTTGGAGACATCATACTGGGTTTGACTTTA
CTATTATAAAAGAGTTAAAGACTGCTGCCTCTCATTATGGGGCTACTGCTCCATATACTC
TTGCTATAGTAAAATCTGTGGCTAATAATTGGCTCACTCCTACAGACTGGAATACCTTAG
TTAGGGCAGTTCTTTCTGGGGGAGACCACTTAATTTGGAAGTCAGAGTTCTTTGAAAATT
GTAGAGATACAACTAAAAAAAATCAACAGGCAGGAAACGGTTGGGATTTTGATATGTTAA
CTGGTTCAGGTAATTATGCAAACACTCGGGCCCAAATGCAATATGATCCTGGATTGTTCT
CACAAATCCAGGCTGCTGCTACAAAAGCCTGGAGAAAACTTCCCGTTAAAGGAGATCCAG
GGGCCTCACTCACGGCAGTTAAACAAGGACCCAATGAGCCATTTTCAGACTTTGTGCATA
GACTTATGACCACGGCAGGTAGAATTTTTGGAAATGCAGAAACGGGTGTAGATTATGTTA
AACAGTTAGCTTATGAAAACGCTAACCCCGCCTGCCAAGCGGCAATCAGACCTTATCGAA
AGAAAACAGATTTAACAGGATACATTCGCCTTTGTTCAGATATTGGGCCCTCATATCAAC
AAGGCCTAGCAATGACCGCCGCTTTTAGCGGCCAAACAGTAA-GAGACTTCCTCATTAAC
AAAGGTAAAGATAAAGGGGGA-TGTTTTAGGTGCGGTAAAAGGGGACACTTTGCAAAAGA
TTGCCATGAAAACCAAAATAAAAATCCAGAAGCGAAAATCCCAGGCCTTTGCCCAAGGTG
TAAAAGAGGAAGGCACTGGGCAAACGAATGTAAATCTAAAACTGACAGTCAAGGAAATCC
TTTATCTCCCAGGCAGGGAAACGGGATGAGGGGCCAGCCCCAGGCCCCGAAACAAGCATA
TGGGGCAGTCAGCTTTGTTCCAGCCAGCAACAGCAATACATTTCAAAGCTTAGTAGAGCA
ACCCCAGGAAGTGCAGGACTGGACCTCAGTTCCACCTCCCACACAGTACTAACACCTGAA
ATGGGACCACAAACCTTAAATACTGGAATATATGGACCCTTACCACCTAACACTTTTGGG
CTACTTTTAGGAAGAAGTAGTGTCACCATGAGAGGCTTACAAGTCCTCCCTGGAGTTATC
GATAATGATTATGAGGGAGAAATTAAAATTATGGCCAGAGCTATTGATAATATTATTACT
GTCCCTCAAGGAGTTAGAATAGCTCAGTTAATCCTACTACCTTTGGTTAAAACAGATAAT
AATATCCAACACTCTAATAGAAATATAAAAGGTTT-CGGATCATCAGATATATATTGGGT
GC--AACCAATTACAAATCAAAAACCCTCTCTAACCTTATGGTTAGACGGGAAGGCATTC
ACTGGGCTAATAGACACAGGGGCCGATGTAACTATCATTAAACAAGAAGATTGGCCCTCT
CATTGGCCTACCACAGAGACTTTAACTCACTTGAGAGGAATTGGGCAAAGCAGTAATCC-
TAAACAAAGTTCTAAATACCTAACATGGACAGATAAAGAAAACAATTCAGGCCTCATTAA
GCCATTTGTCATCCCTTACCTACCTGTTAACCTGTGGGGGCGAGATCTGCTCGCTCAAAT
GAAAATTATAATGTGTAGTCCAAATGATATAGTTATTGCACAAATGTTAACTCAAGGATA
CACCCCTGGTAAAGGTCTTGGAAAAAGAGAAAACGGTATCCCACAGCCTATACTAGTTTC
AGGACAATTTGATAAAAAGGGGTTTGGAAATTTTTAGCTCAGGCCACTGACATACCTGCA
CCCCAAAGGTGCGCTGACCCCATTACTTGGAAGTCAGATGAGCCCGTTTGGGTTGATCAG
TGGCCTTTACTCAATGATAAATTAAGTGCCGCCCAACAGTTACTGCAGGAACAACTGGAA
GCAGGACATATTATAGAAAGTAATTCTCCTTGGAATACACCTATTTTTGTTATTAAAAAG
AAGTCTGGTAAATGGAGACTCTTACAAGATTTAAGAGCAGTAAATATCACTATGGTCCTT
ATGGGTGCCTTACAACCAGGATTGCCTTCACCGGTTGCGATTCCTCAAAAATATTTTAAA
ATCATTATTGATCTTAAAGATTGCTTTTTTACAATTCCCCTTCACCCTGCTGACCAAAAA
AGATTTGCCTTTAGTCTTCCATCTACAAATTTTAGACAACCAATGAAGCGCTATCAATGG
AAAGTCTTACCTCAGGGTATGGCCAATAGTCCTACCTTGTGTCAAAAATATGTAGCTGCT
GCTATAGAGCCAGTCAGAAAAACATGGACACAAATGTATATTATACATTATATGGATAAT
ATTTTAATAGCAGGAAAAATTGGCGAACAAGTCTTACAGTGTTTTGCCCAACTCAAACAA
AAGTTAACAGCAGCCGGACTACAAATAGCCCCAGAAAAGGCACAATTACAAGATCCATAC
ACCTATCTTGGTTTCCAAATTAATGG-ACCCAAAATCATTAATCAAAAGGCC-GTTATAC
GTCATGATCATTTAAAAACTTTAAATGATTTCCAAAAATTACTGGGAGACATAAATTGGC
TTCGGCCGTATTTAAAGCTCACTACAG-GAGAGTTAAAACCTCTTTTCGATATATTAAAA
GGAGACTCTAATCCAAAATCTCCCAGGTCCATTACCAAAAAAACATTAATAACACTCCAA
CAGGTAAAACATGCCATTGCAACACAATTTGTTACCAGTATTGATTATTCTCAGCCATTA
ATATTCATTATTTTTAGCACAACAATAACCCCTACTGGTTTATTCTGGCAGAACAATCCC
ATTATGTGGGTACACCTACCC--TCCTCCCCTAAAAAGGTTTTGTTGCCTTATTATGATG
CAATAGCTGATCTAATTATCTTGGGAAGAGAAAACAGTAGAAAATACTTTGGAATAGAAC
CCTCTACCATTATACAGCCCTACACTCAATCACACATTCATTGGCTGTTACAAAATACGG
AAGCCTGGCCAATTGCTTGCGCTTCTTACACTGGCACAATTGACAACCATTACCCACCTA
ACAAACTCATTCAATTTTGCAAACTTCATGCGTTTGTGTTTCCCCATATTACCAGTAAAG
AACCTCTCAATGACGCATTACTAATTTTCACTGATGGATCTTCCACAGGGCTTGCCGCTT
ACACCTACAATGATGTAATCGTTAAATTCCAGACCACTTATACATCAGCTCAACTGGTCA
AATTGCAAGCTATAATTGCAGCATTATCAGCTTTTCCTTGTCAGCCACTTAACATTTACA
CAGACAGCGCCTACCTGGCTCATTCAATACCCCTCTTAGAGACCGTGCCTCAAATTAAAC
ATATTTCAGACACAGCTAACCTATTTTTACAATGTCAACAACTTATTC-AAAAAAGGACT
ACTCCCTTTTTCCTTGGGCATATTAGAGCACATTCAAGGATTACCGGGACCTTTAACACA
AGGTAACGCAACAGCCGACACGGCAACAAAAACCATAGCCACAGTCACTATAGACAATTT
ACAACAAGCAACAAAAAGCACACGCCTTACATCATTTAAACGCCCAAACCTTAAGGCTCA
TGTTTAAACTTACCAGAGAACAAGCTCGACAAATAGTTAAACAATGCGCCAACTGCATAA
CGTATTTACCTGTTCCTCATTTAGGAGTTAACCCCCGAGGACTCATCCCCAACGAAATTT
GGCAAATGGACGTTACTCACCACTCAGAATTCGGTCAATTAAAATATATCCATGTATGCA
TAGACAC-CTATAGTGGGTTCATTATTGCAACTCT-CCAAACAGGAGAGGCCACCAAACA
TGTCATAGCTCATTTATTACACTGCTCTTCTATCTTAGGAATACCCAAACAAATCAAAAC
AGATAATGGCCCTGGTTATATAGCCAAAGCCTTTTTACAATTCTGTAATACCCTACAAAT
TAAACATACCACAGGCATTCCCTACAATCCCCAAGGACAAGGTATAGTAGAAAGAGCCCA
TCTGTCATTAAAAACTGTTATCACAAAATTAAAAGGGGGGAGCTGGTACCCCGTGAAGGG
TACCCCCAGAAACATACTCAATCATGCCCTGTTTATCCTTAATTTTTTAAATTTGGACAG
TCATGGAAAATCGGCTGCCGATCGTTTCTGGCATCCCGAATCTCAAAAACAGTTCGCAAT
GGTAAAATGGAAAGATCCACTTGATAATTCATGGCATGGCCCCGATCCAGTTTTAATTTG
GGGAAGAGGCTCAGTATGCATCTTCTCGCAAAAAAA-TGATGCAGCCAGATGGCTGCCTG
AAAGATTGGTAAGACAAATAAATCATAACCATTGTCAGTCCAGGGAAGATAAATCTCCCT
GAGAAGTTTCTTCCTTTTTGTTTTTCAGAAAATGAAGCCTAAAATGAGATTCCTTTGGAA
AATAATCGCTCTATATAGCATAGTGACAGTCTATGCAGGTTTTGATGACCCTCGTAAAGC
GAGAGAATTAATACGAAAACAATACGGCCAGCCTTGTGACTGCAGCGGAGGACAAATATC
TGAACCTCCGTCAGACAGAATCACCCAGGTGACTTGCTCGGGCAAGACAGCGTACTTAAT
GCCAGACCAGTCGTGGAAATGTAAGTCTACCCCAAGAGACACCTCCCCTAGCGGGCCGCT
CCTAGAATGCCCTTGTAGCTCTTTTCAATCTTCTATACATAGTTCCTGTTATACCTCCTA
TCAACAATGCAAATCAGGCAATAAGACATACTATACGGCCACGTTACTAAAAACACAAAC
TGGAGGTACCAATGACGTACAAGTATTAGGATCCACTAATAAACTTGTACAATCTCCTTG
TAACGGCCAAAAAGGAAAGCCTGTTTGTTGGAGCACTACCGCTCCCATTCACATTTCTGA
TGGAGGAGGCCCATTAGATACTGCAAGAATTAAAACCGTCCAGAGAAAA-TTAGAAGAGA
TTCACAAAGCTCTATATCCTGAACTTCAATATCACCCCTTAGCCCTGCCTGAGATTAGAG
ATAATTTTAGGCTCGATGCTCAAACTTTTGATATCCTCAATGCTACTTAAAATTTACTTC
AAATGTCCAATACAAGCCTAGCCCACAATTGTTGGCTTTGTCTTAAAATGGGCCCCCCTA
TTCCTCTAGCTATACCTAACCTTTTGTCGTCCTATGTCAATTACCCAAATGAATCCTTGG
TAAATAATTCCTGTCCTATTATTTCTCCCCTCTTAGTTCAACCGATGACGTTTTCTAATT
CCTCTTGTCTCTTTTCACCGTCATATAATAACATGAAAGAAATTGATCTAGGCTATGTTG
TGTTTGACAACTGTGCCTCCATAATCAATGCCACTAACCCTTTGTGTGCTGTAAATGGCT
CGGTTTTCGTCTGTGGAAACAACATGGCATATACTTATCTACCTACAAATTGGACAGGGC
TTTGTGTTCTGGCCACTCTTCTCCCCGACATTGATATCATCCCTGGAGATGAACCTATCC
CCATCCCCACTATCGAACATTTTATTTATAGACCAAAACGAGCCATACAATTTATTCCCT
TGTTGGCCGGACTAGGAATCACCACTGCTTTTACTACAGGAGCCACAGGCCTAGGAGTCT
CACTAACCCAATATACCAAATTATCCAATCAATTAATTTCAGATGTACAGACCTTATCCA
GTACTATACAAGATTTACAAGATCAAGTAGATTCATTAGCAGAAGTAGTTCTCCAAAATA
GAAGAGGTCTAGATTTGCTAACGGCAGAACAGGGAGGGATCTGTTTGGCTTTACAGGAAA
AGTGCTGTTTTTACGCCAACAAATCCGGAATCGTCAGAGATAAGATAAAAACG-TTACAA
GAAGAACTAGAAAAGCGCAGAAAAGGCCTGGCCGCCAATCCCTTGTGGACTGGACTCGAT
GGACTTCTCCCCTATCTCCTGCCATTCCTTGGTCCTTTACTTACTCTTCTACTCTTTCTC
ACTCTCCGGCCTATAATCCTTAATAAGCTTATGGCGTTTGTTAGACAACAAATCGAGGCC
TTCCAGGCCAAGCCTATACAGGTCCATTATCATCGCCTTGAGATGACGGAAAATGGTGAG
TCTTATTTACCTTAATAAGACCACCTCCCCTGTGTGCTGAACTGGACAGTCAATGACGGG
TAAGAGGACACTATCCCCATCGGAGCCTAAGACAGGAGGGCCGCCC--------------
---CATGACGGGCCTAGAAGATGGGGATGAGATGACCCAACCTAAGACAGGCGCAGTTCC
CGAGGGGTCATTT-CTTATCATAAAA-TAATAAAAAGGGGGACCTGTCCGGAGCTGCGCG
CCCCGGCCATAGCAAATAATAAT----GATTAAATGCCCGAGCTCTATTCCTTTCCACCT
TCTACCTCCTCCCTAGATTTGTTGTTTCTCTTTTGTATCAATACCTCATAA--------A
AGATGGCGCTCTTCCTGTTTTTTCTTCACCTTGTTTTTCCCCC--GCCGGGCGAAAATTG
TTACTTTGTAGCACAGGCACCATCCTGCGTCCGGGAAAATTACCAACTGACAGCGCAGGC
GCAACATGACGTCCCACCAGAGAAACCAATACCTACCTAGCCACACCCTCCGCGATGAGA
TCATCTCCGCCTCTGGCCCAACCCCCTCCCCTCCAAGTGTATATAAGGCATTGCATTACC
GCCATTAAACGAGACTTGATCAGAGCGCTGTCTTGTCTCCATTTCTCGTGTCTCTTGTC-
CCCCAAATTCCCACTCCCTCCTCCAGGGCCTGCTTCGACGATCCCGCGGGCCGGGATA
>NC_037687.1 Theropithecus gelada isolate Dixy chromosome 19, Tgel_1.0-A
GTCCAGAGCTGCGTGCCCCGGCCATAGCAAA-TAATAATTAATGATTAAATGCCCGAGCT
CTATTCCTTTCCACCTTCTACCTCCTCCCTAGATTTGTTGTTTCTCTTTTGTATCAATAC
C-TCAT--------AAAAGATGGCGCTCTTCCTGTTTTTTCTTCACCTGTTTTTCCCCC-
ACGCA-GCGAAAATTGTTACTTTGTAGCGCAGGCCCCATCCTGCGTCCGGGAAAATTACC
AACTGACAGCGCAGGCCCAACATGACCTCCGACCAGAGAAACCAATACCTACCTAGCCAC
ACCCTCCGCGATGAGATCATCTCCGCCTCTGGCCCAACCCCTTCCCCTCCAAGTGTATAT
AAGGCATTGCATTACCGCCATTAAACGAGACTTGATCAGAGCACTGTCTTGTCTCCATTT
CTCGTGTCTCTTGTCCCCC-AAATTCCCACTCCCTCCTCCAGGGCCTGCTTCGACGATCC
CGCGGGCCGGGATACGTGGCGCCCGAACA-GGGACCTGGAAACGAGGGACTCCGTGAGGA
AGAGGACGCCAAAGGACGGTCGACTGCTAACTCAGACAAAAGGAGTAAAGCTCTTCCGAT
CTCCGCGGGAACCTGCCGCGTCAGAATCGAAGGTAAGTGGCGCGTCCGAAATGGGACAAG
AATTAAGTCAGCATCAGATCTATGTAGGACAATTAAAAGAGGCTTTAAAGATACGAGGAG
TAAAGGTTAAAGGTAATGATTTGTTTAAGTTTTTTGATTTTGTAAAAGACACTTGCCCTT
GGTTCCCACAGGAAGGAACTATTGATATTAAAAGATGGCGTAGAGTAGGGGATTGTTTTC
AGGACTATTATAATACTTTTGGGCCAGAAAAAATTCCTGTGACCGCCTTCTCTCATTGGA
ACCTCATTAGAGATTTAATAGATAAGAAGGAGGCCGATCCGCAAGTCATGGCTGCGGTCG
CTCAGACAGAGCATATTTTAAAGGTTAGCTCCCGCTCTAACCTTACAAAGCCTCCGCAAG
ATATGGAGGAGGATCTCATTTCCCTCGAAAGTGATCATGAGGAAATTAAGTCTCCGTCAG
TAACAGATAAAGAAATGCCACACGAAAACAAACCAAA-AAAA--TACCCAATTTTGCAGA
TGCTTCAAAAAGAGGAGGAAGTTAATAAGCCTAATCAATCAGACATAAATTGGGATGATT
TAGAGGAAGAGGCAGCTAAATATCACAACCCTGATCTGCCTCCCTTTACTTCATACCCGC
CCCCATATAATAAGACATATAATGAGGCTTCTGCACCCATTGTTATGGCAGCAATAGATC
CCAAAGAAGAATTAAAACAAAAAATTGCTCAACTAGAAGAGCAAATTAAACTTGAAGAGT
TACATCAATCATTGATAATTAGGCTCCAAAAGCTAAAAACAGGAAATGAAAAAATACCCA
ACTCAGACGCTATGGAGGGTTCCTTGCGCCCACCTCAGCGGCCTGGACAGCATGTTCCAA
GAGGGGGGTTGGTTGCTAGCCGACGTAGAGAAGACTCCTCCCCCAAAGACGTTTTTCCGG
TCACTGAAACCATAGATGAACAGGGACAGGCTTGGAGACATCATACTGGGTTTGACTTTA
CTATTATAAAAGAGTTAAAGACTGCTGCCTCTCAGTATGGGGCTACTGCTCCATATACTC
TTGCTATAGTAGAATCTGTGGCTGATAATTGGCTCACTCCTATAGACTGGAATACCTTAG
TTAGGGCAGTTCTTTCTGGGGGAGACCACTTAATTTGGAAGTCAGAGTTCTTTGAAAATT
GTAGAGATACAGCTAAAAGAAATCAACAGGCAGGAAACGGTTGGGATTTTGATATGTTAA
CTGGTTCAGGTAATTATGCAGACACTCGGGCCCAAATGCAATATGATCCTGGATTGTTCT
CACAAATCCAGGCTGCTGCTACAAAAGCCTGGAGAAAACTTCCCGTTAAAGGAGATCCAG
GGGCCTCACTCACGGCAGTTAAACAAGGACCCGATGAGCCATTTTCAGACTTTGTGCATA
GACTTATGACCACGGCAGGTAGAATTTTTGGAAATGCAGAAACGGGTGTAGATTATGTTA
AACAGTTAGCTTATGAAAACGCTAACCCCGCCTGCCAAGCGGCAATCAGACCTTATCGAA
AGAAAACAGATTTAACAGGATACATTCGCCTTTGTTCAGATATTGGGCCCTCATATCAAC
AAGGCCTAGCAATGGCCGCCGCTTTTAGCGGCCAAACAGTAA-GAGACTTCCTCATTAAC
AAAGGTAAAGATAAAGGGGGA-TGTTTTAGGTGCGGTAAAAGGGGACACTTTGCAAAAGA
TTGCCATGAAAACCAAAATAAAAATCCAGAAGCGAAAATCCCAGGCCTTTGCCCAAGGTG
TAAAAGAGGAAGGCACTGGGCAAATGAATGTAAATCTAAAACTGACAGTCAAGGAAATCC
TTTATCTCCCAGGCAGGGAAACGGGATGAGGGGCCAGCCCCAGGCCCCGAAACAAGCATA
TGGGGCAGTCAGCTTTGTTCCAGCCAGCAACAGCAATCCATTTCAAAGCTTAGTAGAGCA
ACCCCAGGAAGTGCAGGACTGGATCTCAGTTCCACCTCCCACACAGTACTAACACCTGAA
ATGGGACCACAAACCTTAAATACTGGAATATATGGACCTTTACCACCTAACACTTTTGGG
CTACTTTTAGGAAGAAGTAGTGTCACCATGAGAGGCTTACAAGTCCTCCCTGGAGTTATC
GATAATGATTATGAGGGAGAAATTAAAATTATGGCCAGAGCTATTGATAATATTATTACT
GTCCCTCAAGGAGTTAGAATAGCTCAGTTAATCCTACTACCTTTGGTTAAAACAGATAAT
AATATCCGACACTCTAATAGAAATATAAAAGGTTT-CGGATCATCAGATATATATTGGGT
GC--AACCAATTACAAATCAAAAACCCTCTCTAACCTTATGGTTAGACGGGAAGGCATTC
ACTGGGCTAATAGACACAGGGGCCGATGTAACTATCATTAAACAAGAAGATTGGCCCTCT
CATTGGCCTACCACAGAGACTTTAACTCACTTGAGAGGAATTGGGCAAAGCAGTAATCC-
TAAACAAAGTTCTAAATACCTAACATGGACAGATAAAGAAAGCAATTCAGGCCTCATTAA
GCCATTTGTCATCCCTTACCTACCTGTTAACCTGTGGGGGCGAGATCTGCTCGCTCAAAT
GAAAATTATAATGTGTAGTCCAAACGATATAGTTACTGCACAAATGTTAACTCAAGGATA
CACCCCTGGTAAAGGTCTTGAAAAAGGAAAAAACGGTATCCCACAGCCTATACTGGTTTC
AGGACAACTTGATAAAAAGGGGTTTGGAAATTTTTAGCTCAGGTCACTGACATACCTGCA
CCCCAAAGGTGCGCTGACCCCATTACTTGGAAGTCAGATGAGCCCGTTTGGGTTGATCAG
TGGCCTTTACTCAATGATAAATTAAGTGCCGCCCAACAGTTAGTGCAGGAACAACTGGAA
GCAGGACATATTGTAGAAAGTAATTCTCCTTGGAATACACCTATTTTTGTTATTAAAAAG
AAGTCTGGTAAATGGAGACTCTTACAAGATTTAAGAGCAGTAAATATCACTATGGTCCTT
ATGGGTGCCTTACAACCAGGATTGCCTTCACCGGTTGCGATTCCTCAAAAATATTTTAAA
ATCATTATTGATCTTAAAGATTGCTTTTTTACAATTCCCCTTCACCCTGCTGACCAAAAA
AGATTTGCCTTTAGTCTTCCATCTACAAATTGTAAGCAACCAATGAAGCGCTATCAATGG
AAAGTCTTACCTCAGGGTATGGCCAATAGTCCTACCTTGTGTCAAAAATATGTAGCTGCT
GCTATAGAGCCAGTCAGAAAAACATGGACACAAATGTATATTATACATTATATGGATGAT
ATTTTAATAGCAGGAGAAATTGGCGAACAAGTCTTACAGTGTTTTGCCCAACTCAAACAA
AAGTTAACAGTAGCCGGACTACAAATAGCCCCAGAAAAAGTACAATTACAAGATCCATAC
ACCTATCTTGGTTTCCAAATTAATGG-ACCCAAAGTCGTTAATCAAAAGGCC-GTTATAC
GTCGTGATCATTTAAAAACTTTAAATGATTTCCAGAAATTACTGGGAGACATAAATTGGC
TTCGGCCGTATTTAAAGCTCACTACAG-GGGAGTTAAAACCTCTTTTCGATATATTAAAA
GGAGACTCTAATCCAAAATCTCCCAGGTCCATTACCAAAGAAGCATTAATAGCACTCCAA
CAGGTAGAGCATGCCATTGCAACACAATTTGTTACCAGTATTAATTATTCTCAGCCATTA
ATATTCATTATTTTTAACACAACAATAACCCCTACTGGTTTATTCTGGCAGAACAATCCC
ATTATGTGGGTACACCTACCC--TCCTCCCCTAAAAAGGTTTTGTTGCCTTATTATGATG
CAATAGCTGATCTAATTATCTTGGGAAGAGAAAACAGTAGAAAATACTTTGGAATAGAAC
CCTCTACCATTATACAGCCCTGCACTCAATCACACATCCATTGGCTGTTACAAAATACGG
AAGCCTGGCCAATTGCTTGCGCTTCTTACACTGGCACAATTGACAACCATTACCCACCTA
ACAAACTCATTCAATTTTGCAAACTTCATGCGTTTGTGTTTCCCCATATTACCAGTAAAG
AACCTCTCAATGACGCATTACTAATTTTCACTGATGGATCTTCCACAGGGCTTGCCGCTT
ACACCTACAATGATGTAATCATTAAATTCCAGACCACTTATACATCAGCTCAGCTGGTCG
AATTGCAAGCTATAATTGCAGCATTATCAGCTTTTCCTTGTCAGCCACTTAACATTTACA
CAGACAGCGCCTACCTGGCTCATTCAATACCCCTCTTAGAGACCGTGCCTCAAATTAAAC
ATATTTCAGACACAGCTAACCTATTTTTACAATGTCAACAACTTATTC-AAAAAAGGACT
ACTCCCTTTTTCCTTGGGCATATTAGAGCACATTCA-GGATTACCGGGACCTTTAACACA
AGGTAACGCAACAGCCGACACGGCAACAAAAACCATAGCCACAGTCACTATAGACAATTT
ACAACAAGCA-CAAAAAGCACACGCCTTACATCATTTAAACGCCCAAACCTTAAGGCTCA
TGTTTAAACTTACCAGAGAACAAGCTCGACAAATAGTTAAACAATGCGCCAACTGCATAA
CGTATTTACCTGTTCCTCATTTAGGAGTTAACCCCCGAGGACTCATCCCCAACGAAATCT
GGCAAATGGACGTTACTCACCACTCAGAATTCGGTCAATTAAAATATATCCATGTATGCA
TAGACAC-CTATAGTGGGTTCATTATTGCAACTCT-CCAAACAGGAGAGGCCACCAAACA
TGTCATAGCTCATTTATTACACTGCTTTTCTATTTTAGGAATACCCAAACAAATCAAAAC
AGATAATGGCCCTGGTTATATAGCCAAAGCCTTTTTACAATTCTGTAATACCCTACAAAT
TAAACATACCACAGGCATTCCCTACAATCCCGAAGGACAAGGTATAGTAGAAAGAGCCCA
TCTGTCATTAAAAACTGTTATCACAAAATTAAAAGGGGGGAGCTGGTACCCCGTGAAGGG
TACCCCCAGAAACATACTCAATCATGCCCTGTTTATCCTTAATTTTTTAAATTTGGACAG
TCATGGAAAATCGGCTGCCGACCGTTTCTGGCATCCTGAATCTCAAAAACAGTTCGCAAT
GGTAAACTGGAAAGATCCACTTGATAATTCATGGCATGGCCCCGATCCAGTTTTAATTTG
GGGAAGAGGCTCAGTATGCATCTTCTCACAAAAAAA-TGATGCAGCCAGATGGCTGCCTG
AAAGATTGGTAAGACAAATAAATCATAACCATTGTCAGTCCAGGGAAGATAAATCTCCCT
GAGAAGTTTCTTCCTTTTTGTTTTTCAGAAAATGAAGCCTAAAATGAGATTCCTTTGGAA
AATAATCGCTCTATATAGCGTAGTGACAGTCTATGCAGGTTTTGGTGACCCTCGTAAAGC
GAGAGAATTAATACGAAAACAATACGGCCAGCCTTGTGACTGCAGCGGAGGACAAATATC
TGAACCTCCGTCAGACAGAATCACCCAGGTGACTTGCTCGGGCAAGACAGCTTACCTAAT
GCCAAACCAGTTATGGAAATGTAAGTCTACCCCAAGAGACACCTCACCTAGCGGGCCGCT
CCTAGAATGCCCTTGTAGCTCTTTTCAATCTTCTATACATAGTTCCTGTTACACCTCCTA
TCAACAATGCAAATCAGGCAATAAGACATACTATACGGCCACGTTACTAAAAACACAAAC
TGGAGGTACCAATGACGTACAAGTATTAGGATCCACTAATAAACTTGTACAATCTCCTTG
TAACGGCCAAAAAGGAAAGCCTGTTTGTTGGAGCACTACCGCTCCCATTCACATTTCTGA
TGGAGGAGGCCCATTAGATACTGCAAGAATTAAAACCGTCCAGAGAAAA-TTAGAAGAGA
TTCATAAAGCTCTATATCCTGAACTTCAATATCACCCCTTAGCCCTGCCTGAGATTAGAG
ATAATTTTAGGCTTGATGCTCAAACTTTTGATATCCTCAATGCTACTTACAATTTACTTC
AAATGTCCAATAGAAGCCTAGCCCACGATTGTTGGCTTTGTCTTAAAATGGGCCCCCCTA
TTCCTCTAGCTATACCTAACCTTTTGTCGTCCTATGTCAATTACTCAAATGAATCCTTGG
TAAATAATTCCTGTCCTATTATTTCTCCCCTCTTAGTTCAACCGATGACGTTTTCTAATT
CCTCATGTCTCTTTTCACCGTCATATAATAACACGAAAGAAATTGATCTAGGCTATGTTG
TGTTTGACAACTGTGCCTCCATAATCAATGCCACTAACCCTTTGTGTGCTGTAAATGGCT
CGGTTTTCGTCTGTGGAAACAACATGGCATATACTTATCTACCTACAAATTGGACAGGGC
TTTGTGTTCTGGCCACTCTTCTCCCCGACATTGATA---TCCCTGGAGATGAACCTATCC
CCATCCCCACTATCGAACATTTTATTTATAGACCAAAACGAGCCATACAATTTATTCCCT
TGTTGGCCGGACTAGGAATCACCACTGCTTTTACTACAGGAGCCACAGGCCTAGGAGTCT
CACTAACCCAATATACCAAATTATCCAATCAATTAATTTCAGATGTACAGACCTTATCCA
GTACTATACAAGATTTACAAGATCAAGTAGATTCATTAGCAGAAGTAGTTCTCCAAAATA
GAAGAGGTCTAGATTTGCTAACGGCAGAACAGGGAGGGATCTGTTTGGCTTTACAGGAAA
AGTGCTGTTTTTACGCCAACAAATCCGGAATCGTCAGAGATAAGATAAAAACG-TTACAA
GAAGAACTAGAAAAGCGCAGAAAAGGCCTGGCCACCAATCCCTTGTGGACTGGACTCGAT
GGACTTCTCCCCTATCTCCTGCCATTCCTTGGTCCTTTACTTACTCTTCTACTTTTTCTC
ACTCTCGGGCCTATAATCCTTAATAAGCTTACAGCGTTTGTTAGACAACAAATCGAGGCC
TTCCAGGCCAAGCCTATACAGGTCCATTATCATCGCCTTGAGATGACGGAAAATGGTGAG
TCTTATTTGCCTTAATAAGACCACCTCCCCTGTGTGCTGAACTGGACAGTCAATGATGGG
TAAGAGGACACTATCCCCATCGGAGCCTAAGACAGGAGGGCCGCCCTTGCTGCTGCCTTG
TCCCATGACGGGCCTAGAAGATGGGGATGAGATGACCCAACCTAAAACAGGCGCAGTTCC
CGAGGGGTCATTT-CTTATCATAAAA-CAATAAAAAGGGGGACCTGTCCAGAGCTGCGTG
CCCCGGCCATAGCAAATAATAATTAATGATTAAATGCCCGAGCTCTATTCCTTTCCACCT
TCTACCTCCTCCCTAGATTTGTTGTTTCTCTTTTGTATCAATACCTCATAA--------A
AGATGGCGCTCTTCCTGTTTTTTCTTCACCT-GTTTTTCCCCC--ACGCAGCGAAAATTG
TTACTTTGTAGCGCAGGCCTCATCCTGCGCCCGGGAAAATTACCAACTGACAGCGCAGGC
CCAACATGACCTCCGACCAGAGAAACCAATACCTACCTAGCCACACCCTCCGCGATGAGA
TCATCTCCGCCTCTGGCCCAACCCCTTCCCCTCCAAGTGTATATAAGGCATTGCATTACC
GCCATTAAACGAGACTTGATCAGAGCACTGTCTTGTCTCCATTTCTCGTGTCTCTTGTC-
CCCCAAATTCCCACTCCCTCCTCCAGGGCCTGCTTCGACGATCCCGCGGGCTGGGATA
>NC_037687.1 Theropithecus gelada isolate Dixy chromosome 19, Tgel_1.0-B
GTCCGGAGCTGCGCGCCCCGGCCATAGCAAA-TAATAATTAATGATTAAACGCCCGAGCT
CTATTCCTTTCCACCTTCTACCTCCTCCCTAGATTTGTTGTTTCTCTTTTGTATCAATAC
C-TCAT--------AAAAGATGGCGCTCTTCCTGTTTTTTCTTCACCTGTTTTTCCCCC-
GCGCC-GCGAAAATTGTTACTTTGTAGCGCAGGCACCATCCTGCGCCCGGGAAAATTACC
AACTGACAGCGCAGGCGCAACATGACGTCCGACCAGAGAAACCAATACCTACCTAGCCAC
ACCCTCCGCGATGAGATCATCTCCGCCTCTGGCCCAACCCCTTCCCCTCCAAGTGTATAT
AAGGCATTGCATTACCGCCATTAAACGAGACTTGATCAGAGCACTGTCTTGTCTCCATTT
CTCGTGTCTCTTGTCCCCC-AAATTCCCACTCCCTCCTCCAGGGCCTGCTTCGACGATCC
CGCGGGCCGGGATACGTGGCGCCCGAACA-GGGACCTGGAAACGAGGGACTCCGTGAGGA
AGAGGACGCCAAAGGACGGTCGACCGCTAACCCAGACAAAAGGAGTAAAACTCTTCCGAT
CTCCGCGGGAACCTGCCGCGTCAGAATCGAAGGTAAGTGGCGCGTCCGAAATGGGACAAG
AATTAAGTCAGCATCAGATCTATGTAGGACAATTAAAAGAGGCTTTAAAGATACGAGGAG
TAAAGGTTAAAGGTAATGATTTGTTTAAGTTTTTTGATTTTGTAAAAGACACTTGCCCTT
GGTTCCCACAGGAAGGAACTATTGATATTAAAAGATGGCGTAGAGTAGGGGATTGTTTTC
AGGACTATTATAATACTTTTGGGCCAGAAAAAATTCCTGTGACCGCCTTCTCTTATTGGA
ACCTCATTAGAGATTTAATAGATAAGAAAGAGGCCGATCCGCAAGTCATGGCTGCGGTCG
CTCAGACAGAGCATATTTTAAAGGTTAGCTCCCGCTCTAACCTCGCAAAGCCTCCGCAAG
ATACGGAGGAGGATCTCATTTCCCTCGAAAGTGATCATGAGGAAATTAAGTCTCCTTCAG
TAACAGATAAAGAAATGCCACACGAAAACAAACCAAA-AAAA--TACCCAATTTTACAGA
TGCTTCAAAAAGAGGAGGAAATTAATAAGCCTAATCAATCAGACATAAATTGGGATGATT
TAGAGGAAGAGGCAGCTAAATATCACAACCCTGATCTGCCTCCCTTTACTTCATACCCGC
CCCCATATAATAAGACATATAATGAGGCTTCTGCGCCCATTGTTATGGCAGCAATAGATC
CCAAAGAAGAATTAAAACAAAAAATTGCTCAACTAGAAGAGCAAATTAAACTTGAAGAGT
TACATCAATCATTGATAATTAGGCTCCAAAAGCTAAAAACAGGAAATGAAAAAATACCCA
ACTCAGACGCTATGGAGGGTTCCTTGCGCCCACCTCAGCGGCCTGGACAACATGTTCCAA
GAGGGGGGTTGGTTGCTAGCCGACGTAGAGAAGACTCCTCCCCCAAAGACGTTTTTCCGG
TCACTGAAACCATAGATGAACAGGGACAGGCTTGGAGACATCATACTGGGTTTGACTTTA
CTATTATAAAAGAGTTAAAGACTGCTGCCTCTCAGTATGGGGCTACTGCTCCATATACTC
TTGCTATAGTAGAATCTGTGGCTGATAATTGGCTCACTCCTACAGACTGGAATACCTTAG
TTAGGGCAGTTCTTTCTGGGGGAGACCACTTAATTTGGAAGTCAGAGTTCTTTGAAAATT
GTAGAGATACAGCTAAAAGAAATCAACAGGCAGGAAACGGTTGGGATTTTGATATGTTAA
CTGGTTCAGGTAATTATGCAGACACTCGGGCCCAAATGCAATATGATCCTGGATTGTTCT
CACAAATCCAGGCTGCTGCTACAAAAGCCTGGAGAAAACTTCCCGTTAAAGGAGATCCAG
GGGCCTCACTCACGGCAGTTAAACAAGGACCCGATGAGCCATTTTCAGACTTTGTGCATA
GACTTATGACCACGGCAGGTAGAATTTTTGGAAATGCAGAAACGGGTGTAGATTATGTTA
AACAGTTAGCTTATGAAAACGCTAACCCCGCCTGCCAAGCGGCAATCAGACCTTATCGAA
AGAAAACAGATTTAACAGGATACATTCGCCTTTGTTCAGATATTGGGCCCTCATATCAAC
AAGGCCTAGCAATGGCCGCCGCTTTTAGCGGCCAAACAGTAA-GAGACTTCCTCATTAAC
AAAGGTAAAGATAAAGGGGGA-TGTTTTAGGTGCGGTAAAAGGGGACACTTTGCAAAAGA
TTGCCATGAAAACCAAAATAAAAATCCAGAAGCGAAAATCCCAGGCCTTTGCCCAAGGTG
TAAAAGAGGAAGGCACTGGGCAAACGAATGTAAATCTAAAACTGACAGTCAAGGAAATCC
TTTATCTCCCAGGCAGGGAAACGGGATGAGGGGCCAGCCCCAGGCCCCGAAACAAGCATA
TGGGGCAGTCAGCTTTGTTCCAGCCAGCAACAGCAATCCATTTCAAAGCTTAGTAGAGCA
ACCCCAGGAAGTGCAGGACTGGACCTCAGTTCCACCTCCCACACAGTACTAACACCTGAA
ATGGGACCACAAACCTTAAATACTGGAATATATGGACCCTTACCACCTAACACTTTTGGG
CTACTTTTAGGAAGAAGTAGTGTCACCATGAGAGGCTTACAAGTCCTCCCTGGAGTTATC
GATAATGATTATGAGGGAGAAATTAAAATTATGGCCAGAGCTATTGATAATATTATTACT
GTCCCTCAAGGAGTTAGAATAGCTCAGTTAATCCTACTACCTTTGGTTAAAACAGATAAT
AATATCCAACACTCTAATAGAAATATAAAAGGTTT-CGGATCATCAGATATATATTGGGT
GC--AACCAATTACAAATCAAAAACCCTCTCTAACCTTATGGTTAGACGGGAAGGCATTC
ACTGGGCTAATAGACACAGGGGCCGATGTAACTATCATTAAACAAGAAGATTGGCCCTCT
CATTGGCCTACCACAGAGACTTTAACTCACTTGAGAGGAATTGGGCAAAGCAGTAATCC-
TAAACAAAGTTCTAAATACCTAACATGGACAGATAAAGAAAGCAATTCAGGCCTCATTAA
GCCATTTGTCATCCCTTACCTACCTGTTAACCTGTGGGGGCGAGATCTGCTCGCTCAAAT
GAAAATTATAATGTGTAGTCCAAATGATATAGTTACTGCACAAATGTTAACTCAAGGATA
CACCCCTGGTAAAGGTCTTGGAAAAGGAGAAAACGGTATCCCACAGCCTATACTGGTTTC
AGGACAACTTGATAAAAAGGGGTTTGGAAATTTTTAGCTCAGGTCACTGACATACCTGCA
CCCCAAAGGTGCGCTGACCCCATTACTTGGAAGTCAGATGAGCCCGTTTGGGTTGATCAG
TGGCCTTTACTCAATGATAAATTAAGTGCCGCCCAACAGTTAGTGCAGGAACAACTGGAA
GCAGGACATATTGTAGAAAGTAATTCTCCTTGGAATACACCTATTTTTGTTATTAAAAAG
AAGTCTGGTAAATGGAGACTCTTACAAGATTTAAGAGCAGTAAATATCACTATGGTCCTT
ATGGGTGCCTTACAACCAGGATTGCCTTCACCGGTTGCGATTCCTCAAAAATATTTTAAA
ATCATTATTGATCTTAAAGATTGCTTTTTTACAATTCCCCTTCACCCTGCTGACCAAAAA
AGATTTGCCTTTAGTCTTCCATCTACAAATTTTAAGCAACCAATGAAGCGCTATCAATGG
AAAGTCTTACCTCAGGGTATGGCCAATAGTCCTACCTTGTGTCAAAAATATGTAGCTGCT
GCTATAGAGCCAGTCAGAAAAACATGGACACAAATGTATATTATACATTATATGGATGAT
ATTTTAATAGCAGGAGAAATTGGCGAACAAGTCTTACAGTGTTTTGCCCAACTCAAACAA
GAGTTAACAGCAGCCGGACTACAAATAGCCCCAGAAAAGGTACAATTACAAGATCCATAC
ACCTATCTTGGTTTCCAAATTAATGG-ACCCAAAGTCATTAATCAAAAGGCC-GTTATAC
GTCGTGATCATTTAAAAACTTTAAATGATTTCCAAAAATTACTGGGAGACATAAATTGGC
TTCGGCCGTATTTAAAGCTCACTACAG-GAGAGTTAAAACCTCTTTTCGATATATTAAAA
GGAGACTCTAATCCAAAATCTCCCAGGTCCATTACCAAAGAAGCATTAATAGCACTCCAA
CAGGTAGAGCATGCCATTGCAACACAATTTGTTACCAGTATTGATTATTCTCAGCCATTA
ATATTCATTATTTTTAACACAACAATAACCCCTACTGGTTTATTCTGGCAGAACAATCCC
ATTATGTGGGTACACCTACCC--TCCTCCCCTAAAAAGGTTTTGTTGCCTTATTATGATG
CAATAGCTGATCTAATTATCTTGGGAAGAGAAAACAGTAGAAAATACTTTGGAATAGAAC
CCTCTACCATTATACAGCCCTGCACTCAATCACACATCCATTGGCTGTTACAAAATACGG
AAGCCTGGCCAATTGCTTGCGCTTCTTACACTGGCACAATTGACAACCATTACCCACCTA
ACAAACTCATTCAATTTTGCAAACTTCATGCGTTTGTGTTTCCCCATATTACCAGTAAAG
AACCTCTCAATGACGCATTACTAATTTTCACTGATGGATCTTCCACAGGGCTTGCCGCTT
ACACCTACAATGATGTAATCGTTAAATTCCAGACCACTTATACATCAGCTCAGCTGGTCG
AATTGCAAGCTATAATTGCAGCATTATCAGCTTTTCCTTGTCAGCCACTTAACATTTACA
CAGACAGCGCCTACCTGGCTCATTCAATACCCCTCTTAGAGACCGTGCCTCAAATTAAAC
ATATTTCAGACACAGCTAACCTATTTTTACAATGTCAACAACTTATTC-AAAAAAGGACT
ACTCCCTTTTTCCTTGGGCATATTAGAGCACATTCA-GGATTACCGGGACCTTTAACACA
AGGTAACGCAACAGCCGACACGGCAACAAAAACCATAGCCACAGTCACTATAGACAATTT
ACAACAAGCA-CAAAAAGCACACGCCTTACATCATTTAAACGCCCAAACCTTAAGGCTCA
TGTTTAAACTTACCAGAGAACAAGCTCGACAAATAGTTAAACAATGCGCCAACTGCATAA
CGTATTTACCTGTTCCTCATTTAGGAGTTAACCCCCGAGGACTCATCCCCAACGAAATTT
GGCAAATGGACGTTACTCACCACTCAGAATTCGGTCAATTAAAATATATCCATGTATGCA
TAGACAC-CTATAGTGGGTTCATTATTGCAACTCT-CCAAACAGGAGAGGCCACCAAACA
TGTCATAGCTCATTTATTACACTGCTTTTCTATCTTAGGAATACCCAAACAAATCAAAAC
AGATAATGGCCCTGGTTATATAGCCAAAGCCTTTTTACAATTCTGTAATACCCTACAAAT
TAAACATACCACAGGCATTCCCTACAATCCCCAAGGACAAGGTATAGTAGAAAGAGCCCA
TCTGTCATTAAAAACTGTTATCACAAAATTAAAAGGGGGGAGCTGGTACCCCGTGAAGGG
TACCCCCAGAAACATACTCAATCATGCCCTGTTTATCCTTAATTTTTTAAATTTGGACAG
TCATGGAAAATCGGCTGCCGACCGTTTCTGGCATCCTGAATCTCAAAAACAGTTCGCAAT
GGTAAAATGGAAAGATCCACTTGATAATTCATGGCATGGCCCCGATCCAGTTTTAATTTG
GGGAAGAGGCTCAGTATGCATCTTCTCGCAAAAAAA-TGATGCAGCCAGATGGCTGCCTG
AAAGATTGGTAAGACAAATAAATCATAACCATTGTCAGTCCAGGGAAGATAAATCTCCCT
GAGAAGTTTCTTCCTTTTTGTTTTTCAGAAAATGAAGCCTAAAATGAGATTCCTTTGGAA
AATAATCGCTCTATATAGCATAGTGACAGTCTATGCAGGTTTTGGTGACCCTCGTAAAGC
GAGAGAATTAATACGAAAACAATACGGCCAGCCTTGTGACTGCAGCGGAGGACAAATATC
TGAACCTCCGTCAGACAGAATCACCCAGGTGACTTGCTCGGGCAAGACAGCTTACCTAAT
GCCAAACCAGTTATGGAAATGTAAGTCTACCCCAAGAGACACCTCACCTAGCGGGCCGCT
CCTAGAATGCCCTTGTAGCTCTTTTCAATCTTCTATACATAGTTCCTGTTATACCTCCTA
TCAACAATGCAAATCAGGCAATAAGACATACTATACGGCCACGTTACTAAAAACACAAAC
TGGAGGTACCAATGACGTACAAGTATTAGGATCCACTAATAAACTTGTACAATCTCCTTG
TAACGGCCAAAAAGGAAAGCCTGTTTGTTGGAGCACTACCGCTCCCATTCACATTTCTGA
TGGAGGAGGCCCATTAGATACTGCAAGAATTAAAACCGTCCAGAGAAAA-TTAGAAGAGA
TTCATAAAGCTCTATATCCTGAACTTCAATATCACCCCTTAGCCCTGCCTGAGATTAGAG
ATAATTTTAGGCTCGATGCTCAAACTTTTGATATCCTCAATGCTACTTACAATTTACTTC
AAATGTCCAATACAAGCCTAGCCCACGATTGTTGGCTTTGTCTTAAAATGGGCCCCCCTA
TTCCTCTAGCTATACCTAACCTTTTGTCGTCCTATGTCAATTACTCAAATGAATCCTTGG
TAAATAATTCCTGTCCTATTATTTCTCCCCTCTTAGTTCAACCGATGACGTTTTCTAATT
CCTCTTGTCTCTTTTCACCGTCATATAATAACACGAAAGAAATTGATCTAGGCTATGTTG
TGTTTGACAACTGTGCCTCCATAATCAATGCCACTAACCCTTTGTGTGCTGTAAATGGCT
CGGTTTTCGTCTGTGGAAACAACATGGCATATACTTATCTACCTACAAATTGGACAGGGC
TTTGTGTTCTGGCCACTCTTCTCCCCGACATTGATATCATCCCTGGAGATGAACCTATCC
CCATCCCCACTATCGAACATTTTATTTATAGACCAAAACGAGCCATACAATTTATTCCCT
TGTTGGCCGGACTAGGAATCACCACTGCTTTTACTACAGGAGCCACAGGCCTAGGAGTCT
CACTAACCCAATATACCAAATTATCCAATCAATTAATTTCAGATGTACAGACCTTATCCA
GTACTATACAAGATTTACAAGATCAAGTAGATTCATTAGCAGAAGTAGTTCTCCAAAATA
GAAGAGGTCTAGATTTGCTAACGGCAGAACAGGGAGGGATCTGTTTGGCTTTACAGGAAA
AGTGCTGTTTTTACGCCAACAAATCCGGAATCGTCAGAGATAAGATAAAAACG-TTACAA
GAAGAACTAGAAAAGCGCAGAAAAGGCCTGGCCGCCAATCCCTTGTGGACTGGACTCGAT
GGACTTCTCCCCTATCTCCTGCCATTCCTTGGTCCTTTACTTACTCTTCTACTCTTTCTC
ACTCTCGGGCCTATAATCCTTAATAAGCTTATGGCGTTTGTTAGACAACAAATCGAGGCC
TTCCAGGCCAAGCCTATACAGGTCCATTATCATCGCCTTGAGATGACGGAAAATGGTGAG
TCTTATTTACCTTAATAAGACCACCTCCCCTGTGTGCTGAACTGGACAGTCAATGACGGG
TAAGAGGACACTATCCCCATCGGAGCCTAAGACAGGAGGGCCGCCCTTGCTGCTGCCTTA
TCCCATGACGGGCCTAGAAGATGGGGATGAGATGACCCAACCTAAGACAGGCGCAGTTCC
CGAGGGGTCATTT-CTTATCATAAAA-TAATAAAAAGGGGGACCTGTCCGGAGCTGCGCG
CCCCGGCCATAGCAAATAATAATTAATGATTAAACGCCCGAGCTCTATTCCTTTCCACCT
TCTACCTCCTCCCTAGATTTGTTGTTTCTCTTTTGTATCAATACCTCATAA--------A
AGATGGCGCTCTTCCTGTTTTTTCTTCACCT-GTTTTTCCCCC--GCGCGGCGAAAATTG
TTACTTTGTAGCGCAGGCACCATCCTGCGCCCGGGAAAATTACCAACTGACAGCGCAGGC
GCAACATGACGTCCGACCAGAGAAACCAATACCTACCTAGCCACACCCTCCGCGATGAGA
TCATCTCCGCCTCTGGCCCAACCCCTTCCCCTCCAAGTGTATATAAGGCATTGCATTACC
GCCATTAAACGAGACTTGATCAGAGCACTGTCTTGTCTCCATTTCTCGTGTCTCTTGTC-
CCCCAAATTCCCACTCCCTCCTCCAGGGCCTGCTTCGACGATCCCGCGGGCCGGGATA
>NC_037687.1 Theropithecus gelada isolate Dixy chromosome 19, Tgel_1.0-C
GTCTGGAGCTGCACACCCCGGCCATAGCGAA-TAATAATTGATGATTAAATGCCCGAGCT
CTATTCATTTCCACCTCATACCTCCTCCCAAGATTTACC-TTTTTCCC-TGTTCTGCTGT
C-TCATACGCCAGTACAGAATGGCGCTCTTCCTGGTTCTTCATCACCCATTTTCCC----
GCACCTGGGAAAATGATCAACTTGCAGCGCAGGCACCATCCCGCGCCCGCGAAAATTACT
ACCTGACAGCGCAGGCGCAACATGACGTCCGACCTGAGAAACTGAAACCTACTTGGCCAC
GCCCTCCACGATGAGATCATTTCCGCCT-TGGCCCAACCCCTTCCCCTCCAAGTGTATAT
AAGGCATTGCATTACCGCCATTAAACGAGACTTGATCAGAGCACTGTCTTGTCTCCATTT
CTCGTGTCTCTTGTTCCCC-AAATTCCCACTCCCTCCTCCAGGCCCTGCATTGACGATCC
CACGGGCCGGGATACATGGCGCCCGA-CGTGGGGCCTGGAAACGAGGGACTCCGTGAGGA
AGAGGACGCCAAAGGACGGTCGACCGTTAACAAAGACAATAGAAAGTAAACTCTTCTGAT
CACCGTGGGAACCTGCTGCATCAGAATCGAAGGTAAGTGGCGCGTCTGAAATGGGACAAG
AATTAAGTCAGCATCAGATCTATGTAGGACAATTAAAAGAGGCTTTAAAGATACGAGGAG
TAAAGGTTAAAGGTAATGATTTGTTTAAATTTTTTGATTTTGTAAAAGACACTTGCCCTT
GGTTCCCACAGGAAGGAACCATTGATATTAAAAGATGGCGTAGAGTAGGGGATTGTTTTC
AGGACTATTATAATACTTTTGGGCCAGAAAAAATTCCTGTGACCGCCTTCTCTTATTGGA
ACCTCATTAGAGATTTAATAGATAAGAAGGAGGCCGATCCACAAGTCATGGCTGCGGTCG
CTCAGACAGAACATATTTTAAAGGTTAGCTCCCGCTCTAACCTCACAAAGCCTCCGCAAG
ATACGGAGGAGGATCTCATTTCCCTCAAAAGTGATCATGAGGAAATCAAGTCTCCTTCTG
TAACAGACAAAGAAATGCCACATGAAAACAAACCAAA-AAAA--TACCCAATTTTGCAGA
TGCTTCAAAAAGAGGAGGAAGTTAATAAGCCTAATCAATCAGACATAAATTGGGATGATT
TAGAGGAAGAGGCGGCTAAATATCACAACCCTGATCTGCCTCCCTTTACTTCATACCCGC
CCCCATATAATAAGACACTTAATGAGGCTTCTGCGCCCATTGTTATGGCAGCAATAGATC
CCAAAGAAGAATTAAAACAAAAAATTGCTCAACTAGAAGAGCAAATTAAACTTGAAGAGT
TACATCAATCATTGATAATTAGGCTCCAAAAGCTAAAAACAGGAAATGAAAAAATACCCA
ACTCAGACGCTATGGAGGGTTCCTTGCGCCCACCTCAGCGGCCTGGACAACATGTTCCAA
GAGGGGGGTTAGTTGCTAGCCGACATAGAGAAGACTCCTCCCCCAAAGAC-TTTTTCCGG
TCACTGAAACCATAGATGAACAGGGACAGGCTTGGAGACATCATACTGGGTTTGACTTTA
CTATTATAAAAGAGTTAAAGACTGCTGCCTCTCAGTATGGGGCTACTGCTCCATATACTC
TTGCTATAGTAGAATCTGTAGCCGATAATTGGCTCACTCCTACAGACTGGAATACCTTAG
TTAGGGCAGTCCTTTCTAGGGGGGATCACTTAATTTGGAAGTCAGAGTTCTTTGAAAATT
GTAGAGATACAGCCAAAAGAAATCAACAGGCAGGAAACGGTTGGGATTTTGATATGTTAA
CTGGTTCAGGTAACTATGCAGACACTCGGGCCCAAATGCAATATGACCCTGGATTGTTCT
CACAAATCCAGGCTGCTGCTACAAAAGCCTGGAGAAAACTTCCCATTAAAGGAGATCCAG
GGGCCTCGCTCACAGCGGTTAAACAAGGACCCGATGAGCCATTTTCAGACTTTGTGCATA
GACTTATGATCACGGCAGGTAGAATCTCTGGAAATGCACAAACGGGTGTAGATTATGTTA
AACAGTTAGCTTATGAAAACGCTAACCCCACCTGCCAAGCGGCAATCAGACCTTATCGAA
AGAAAACGGATTTAACAGGATACATTCGCCTTTGTTCAGATATTGGGCCCTCATATCAAC
AAGGCCTAGCAATGGCCGCCGCCTTTAGCGGCCAAACAGTAA-GAGACTTCCTCATTAAC
AAAGGTAAAGATAGAGGGGGA-TGTTTTAAATGTGGTAAAAGGGGACACTTTGCAAAAGA
TTGCCACGAAAACCAAAATAAAAATCCAGAAGTAAAAATCCCAGGCCTTTGCCCAAGGTG
TAAAAGAGGAAGGCACTGGGCAAACGAATGTAAATCTAAAACTGACAGTCAAGGAAATCC
TTTACCCCCCAGGCAGGGAAACGGGATGAGGGGCCAGCCCCAGGCCCAGAAACAAGCATA
TGGGGCAGTCAGCTTTGTTCCAGCCAGCAACAGCAATCCATTTCAAAGCTTAGTAGAGCA
ACCCCAGGAAGTGCAGGACTGGACCTCAGTTCCACCTCCCACACAGTACTAACACCTGAA
ATGGGACCGCAAACCTTAAATACCGGAATATATGGACCTTTACCACCTAACACTTTTGGG
CTACTTTTAGGAAGAAGTAGTGTCACCATGAGAGGCTTACAAGTCCTCCCTGGAGTTATC
GATAATGATTATGAAGGGGAAATTAAAATCATGGCCAGAGCTATTAAAAACATTATTACT
GTCCCTCAAGGGGTTAGAATAGCACAGTTAGTTTTCCTACCCTTAGTTAAAACAGGTAAT
AATATCCAACCCTCTAATAGAAATATAAAAGGTTT-CGGATCATCAGAGATATATTGGGT
GC--AACCAATTACAAATCAAAAACCCTCTCTAACCTTATGGTTAGACGGGAAGGCATTT
ACTGGGCTAATAGACACAGGGTCTGACGTAACTATCATTAAACAAGAAGATTGGCCCTCT
CATTGGCCTACTACAGAGACTTTAACTCACCTGAGAGGAATTGGGCAAAGCAGTAATCC-
TAAACAAAGTTCTAAATACCTAACATGGACAGATAAAGAAAACAATTCAGGCCTTATTAA
GCCATTTGTTATCCCTCACCTACCTGTTAACCTTTGGGGGCGAGATCTGCTCTCTCAAAT
GAAAATTATAATGTGTAGTCCAAATGATATAGTTACTGCACAAATGTTAACTCAAGGATA
CACCCCTGGTAAAGGTCTTGGAAAAGGAGAAAACGGTATTTCACAGCCTATACTGGTTTC
AGGACAACTTGATAAAAAGGGGTTTGGAAATTTTTAGCTCAGGCCACTGACATACCTGCA
CCCCAAGGGTGCGCTGACCCCATTACTTGGAAGTCAGATGAGCCCGTTTGGGTTGATCAG
TGACCTTTACTCAATGATAAACTAAGTGCTGCCCAACAGTTGGTGCAGGAACAACTGGTA
GTAGGACATATTGCGGAAAGTAATTCTCCTTGGAATACACCTATTTTTGTTATTAAAAAG
AAGTCTGGCAAATGGAGACTCTTACAAGATCTAAGAGCAGTAAATATCACTATGGTCCTT
ATGGGTGCCTTACAACCAGGATTGCCTTCACTGGTTGCGATTCCTCAAAAATATTTTAAA
ATCATTATTGACCTTAAAGACTGCTTTTTTACAATTCCCCTTCACCCTGCTGACCAAAAA
AGATTTGCCTTTAGTCTTCCATCTACAAATTTTAGACAACCAATGAAGCACTATCAATGG
AAAGTCTTACCTCAGGGTATGGCCAATAGTCCTACCTTGTGTCAAAAATATGTAGCTGCC
GCTATAGAGCCAGTCAGAAAAACATGGACACAAATGTATATTATACATTATATGGATGAT
ATTTTAATAGCAGGAGAAATTGGCGAACAAGTCTTACAGTGCTTTGCCCAACTCAAACAG
GAGTTTACAGCAGCTGGACTACAAATAGCCCCAGAAAAAGTACAATTACAAGATCCATAC
ACCTATCTTGGTTTTCAAATTAATGG-ACCCCAAATCATTAATCAAAAGGCC-GTTATAC
ATCGTGATCATTTAAAAACTTTAAATGATTTCCAAAAATTACTAGGAGACATAAATTGGC
TTCGGCCATATTTAAAACTCACTACAG-GAGAGTTAAAACCTCTTTTCGATATATTAAAA
GGAGACTCTAACCCAAAATCCCCCAGGTCCATTACTAAAGAAGCATTAATAGCACTCCAA
CAGGTAGAACATGCCATTGCAACACAATTTGTTACCAGTATTGATTATTCTCAGCCATTA
ATATTCATTATTTTTAACACAACAATGACCTCTACTGGCTTATTCTGGCAGAACAATCCC
ATTATGTGGGTACACCTGCCC--TCCTCCCCTAAAAAGGTTTTGTTGCCTTATTATGATG
CCATAGCTGATCTAATTATCTTGGGAAGAGAAAACAGTAGAAAATACTTTGGAATAGAAC
CCTCTACCATTATACAGCCCTACACTCAATCACACATCCATTGGCTGTTACAAAATACAG
AAGCCTGGCCAATTGCTTGCGCTTCTTACACTGGCACAATTGACAACCATTACCCACCTA
ACAAACTCATTCAATTTTGCAAACTTCATGCGTTTGTGTTTCCCCATATTACCAGCAAAG
AACCTCTCAATGACGCATTACTAATTTTCACTGATGGATCTTCTACAGGACTCGCCGCGT
ACACTTACAATAATGTAATCATTAAATTCCAGACCACTTATACATCAGCTCAGCTGGTCG
AATTGCAAGCTATAATTGCAGCATTATCACCTTTTCCTTGTCAGCCACTTAACATTTACA
CAGACAGCGCCTACCTGGCTCATTCAATACCCCTCTTAGAGACTGTGCCTCAAATTAAAC
ATATTTCAGACACAGCTAACCTATTTTTACAATGTCAACAACTTATTC-AAAAAAGGACT
ACTCCCTTTTTCCTTGGGCATATTAGAGCACATTCA-GGATTACCGGGACCTTTAACACA
AGGTAACGCAACAGCCGACACGGCAACAAAAACCATAGCCACAGTCACTACAGACAATTT
GCAACAAGCA-CAAAAAGCACATGCCTTACATCATTTAAACGCCCAAACCTTAAGACTTA
TGTTTAAACTTACCCGAGAACAAGCTCGACAAATAGTTAAACAATGCGCCAACTGCATAA
CGTATTTACCTGTTCCTCATCTAGGAGTTAACCCCCGAGGACTCATCCCCAAAGAAATTT
GGCAAATGGACGTTACTCACCACTTAGAATTTGGTCAACTAAAATATATCCATGTATGCA
TAGACAC-CTATAGTGGATTCATTATTGCAACTCT-CCAAACAGGAGAGGCCACCAAACA
TGTCATAGCTCATTTATTACACTGCTTTTCTATCTTAGGAATACCCAAACAAATCAAAAC
AGATAATGGCCCTGGTTATATAGCCAAAACCTTTTTACAATTCTGCAATACCCTACAAAT
TAAACATACCACAGGCATTCCCTACAATCCCCAAGGACAAGGTATAGTAGAAAGAGCTCA
TCTGTCATTAAAAACTGTTATCACAAAATTAAAAGGGGGAAGCTGGTACCCCGTGAAGGG
TACCCCCAGAAACATACTCAATCATGCCCTGTTTATCCTTAATTTTTAAAATTTGGACAG
TCATGGAAAATCTGCTGCCGATCGTTTCTGGCATCCTGAATCTCAAAAACAGTTTGCAAT
GGTAAAATGGAAAGATCCACTTGATAATTCATGGCATGGCCCCGATCCAGTTTTAATTTG
GGGAAGAGGCTCAGTATGCATCTTCTCACAAAAAAA-TGGTGCAGCCAGATGGCTGCCTG
AAAGATTGGTAAGACATATAAATCATAACCATTGTCAGTCCAGGGAAGATAAATCTCCCT
GAGAAGTTTCTTCCTTTTTGTTTTTCAGAAAACGAAGCCTAATATGAGATTCCTTTGGAA
AATAATCACTCTATATAGCATAGTGACAGTCTATGCAGGTTTTGGTGACCCTTGTAAAGC
AATAGAATTAATACAAAAACGATACGGCCAGCCTTGTGACTGCAGCGGGGGACAAATATC
TGAACCTCCGTCAGACAGAATCACCCAGGTGACTTGCTCGGGCAAGACAGCTTACCTAAT
GCCAAACCAGTTATGGAAATGTAAGTCTACCCCAAGAGACACCTCTCCTAGCGGGCCGCT
CCTAGAATGCCCTTGTAGCTCTTTCCAATCTTCTATACATAGTTCTTGTTATACCTCCTA
TCAACAATGCAAATCAGGCAATAAAACATACTATACGGCCACGTTACTAAAAACACAAAC
TGGAGGTACCAATGACGTACAAGTATTAGGATCCACTAATAAACTTGTACAATCTTCTTG
TAACGGCCAAAAAGGAAAGCCTGTTTGTTGGAGCACTACCACCCCCATTCATATTTCTGA
TGGAGGAGGCCCATTAGATATTGCAAGAATTAAAACCGTCCAGAAAAAA-TTAGAAGAGA
TTCATAAAGCTCTATATCCTGAACTTCAATATCACCCTTTAGCCCTGCCTGAGCTTAGAG
ATAATTTTAGGCTCGATTCTCAAACTTTTGATATCCTCAATGCTACTTACAATTTACTTC
AAATGTCCAATACAAGCCTAGCCCACGATTGTTGGCTTTGTCTTAAAATGGGCCCCCCTA
TTCCTCTAGCTATACCTAACCTTTTGTCGTCCTATGTCAATTACTCAAATGAATCCTTGG
TAAATAATTCCTGTCCTATTATCTCCCCCCTCTTAGTTCAACCGATGACGTTTTCTAATT
CCTCTTGCCTCTTTTCACCATCATATAATAGCACTAAAGAAATTGATCTAGGCTATGTTG
TGTTTGACAACTGTGCCTCCATAATCAATGCCACCAACCCTTTGTGTGCTGTAAATGGCT
CGGTTTTTGTCTGTGGAAACAACATGGCATATACTTATCTACCTACAAATTGGACAGGGC
TTTGCGTTCTGGCCACTCTTCTCCCCGACATTGATATCATCCCTGGAGATGAACCTATCC
CCATCCCCGCTGTTGAACATTTTATTTATAGACCGAAACGAGCCATACAATTTATTCCCT
TATTGGCTGGACTAGGAATCACCACTGCATTTGCAACAGGAACCACAGGCCTAGGGGTCT
CACTAACCCAATATACTAAATTATCCAACCAATTAATTTCAGATATACAGACCTTATCCA
GTACTATACAAGATTTACAAGACCAAGTAGACTCATTAGCTGAAGTAGTTCTCCAAAATA
GAAGAGGTCTAGATTTATTAACAGCAGAGCAGGGAGGGATCTGTTTGGCTTTACAGGAAA
AGTGCTCTTTTTACGCCAGCAAATCTGGAATCGTCAGAAATAAGATAAAGACT-TTACAA
GAAGAACTAGAAAAGCGCAGGAAAGGCTTGGCCACCAATCCATTGTGGACTGGACTCGAT
GGACTTCTCCCCTATCTCCTGCCATTTCTTGGTCCTTTACTTACTCTTCTACTCTTCCTC
ACTCTCGGGCCTATAATCCTCAATAAGCTTATGGCATTCGTCAGACAACAAATCGAGGCC
TTCCAGGCCAAACCTATACAGGTCCATTATCATCGCCTTGAGATGACTGAAAATGGTGAG
TCTTATCTGCCTTAATAAGACCACCTCCCCTGTGAGCTGAACTGGACAGTCAATGACGGG
TAAGAGGACACTATCTCCATCAGAGCCTAAGACAGGAGGGCCGCCCTTGCTGCTGCCTTA
TCCCATGACGGGCCTAGAAGGTGGGGATGAGTTGACCCAACCTAAGACAGGCGCAGTTCC
CGAAGGGTCGTTTTCTTATCATAAAA-CAATAAAAAGGGGGACCTGTCCGGAGCTGCGCG
CCCCGGCCATAGCGAATAATAATTGACGATTAAACGCCCGAGCTCTATTCATTTCCACCT
CATACCTCCTCCCTAGATTTACCTTTTT--CCCTGTTCTGCTGTCTCATACGCCAGTACA
GAATGGCGCTCTTCCTGGTTCTTCATCACCC-ATTTT-CCCAC---GCCCGGGAAAATGA
TCAACTTACAGCGCAGGCGCCATCCCGCGCCCGCGAAAATTACTACCTGACAGCGCAGGC
GCAACATGACGTCCGACCTGAGAAACCGAAACCTACTTGGCCACGCCCTCCGCGATGAGA
TCATTTCCGCCT-TGGCCCAACCCCTTCCCCTCCAAGTGTATATAAGGCATTGCATTACC
GCCATTAAACGAGACTTGATCAGAGCACTGTCTTGTCTCCATTTCTCGTGTCTCTTGTT-
CCCCAAATTCCCACTCCCTCCTCCAGGGCCTGCATTGACGATCCCGCGGGCCGGGATA
>NC_023658.1 Chlorocebus sabaeus isolate 1994-021 chr. 17, Chlorocebus_sabeus 1.1-A
GTCCGGAGCTGCGCGCCCCGGCCATAGCGAG-TAATTATTGACGATTAGATGCCTGAGCT
CTATTCATTTCCACCTCTCACCTCCTTCCCAGATTTGTC-TTTTTCCC-TGTATTAAATA
CCTCGC--------ACAAGATGGCGCTCTTCCTGCTTCTTCTTCACCCATCTTTCCC---
GCGCGCGTGAAAATTGTTACTTCGTAGC-----------------------AAAATTGTT
ACTTCCTAGCGCAGGCGCAACATGACGACCGACCGTTGAAACCGAAACCTGCCTGGCCGC
GCCCTCTGAAATGAGATCATTTCCGCCT-TGGCCCAACCCCTTCCTCTCCAAGTGTATAT
AAGGCACTGCATTACTGCCATTAAACGAGACTTGATCAGAGCACTGTCTTGTCTCCATTT
CTCGTGTCTCTTGTTCCCC-AAATTCCCACTCCCTCCTCCAGGGCCTGCTTCGACAATCC
CGTGGGCCGGGATACGTGGCGCCCGAACA-GGGACCTAGAAACGAGGGACTCCGTGAGGA
AGAGGACGCCAAAGGACGGTCGACCGCTAACGAAGACAAAAGAAAGTGAACTCTTCCGAT
CACCGCGGGAACCTGCCGCGTCAGAATCGAAGGTAAGTGACGCGTCCGAAATGGGACAAG
AATTAAGCCAACATCAGATCTATGTAGGACAATTAAAAGAGGCTTTAAAGATACGAGGAG
TAAAGGTTAAAGGTAATGATTTGTTTAAATTTTTTGATTTTGTAAAAGACACTTGCCCTT
GGTTCCCACAGGAAGGAACTATTGATATTAAAAGATGGCGTAGAGTAGGGGATTGTCTTC
AGGACTATTATAATACTTTTGGGCCAGAAAAAATTCCTGTGACTGCCTTCTCTTATTGGA
ACCTCATTAGAGATTTAATAGATAAGAAGGAGGCCGATCCGCAAGTCATGGCTGTGGTCG
CTCAGACAGAGCATATTTTAAAGGTTAGCTCCCGCTCTAACCTTACAAAGCCTCCGCAAG
ATACGGAGGAGGATCTCATTTCCCTCGAAAGTGATCATGAGGAAATCAAGTCTCCTTCTG
TAACAGATAAAGAAATGCCACACGAAAACAAACCAAA-AAAA--TACCCAATTTTACAGA
TGCTTCAAAAAGAGGAGGAAATTAATAAGCCTAATCAATCAGACATAAATTGGGATGATT
TAGAGGAAGAGGCGGCTAAATATCACAACCCTGATTTGCCTCCCTTTACTTCATACCCGC
CCCCATATAATAAGACACATAATGAGGCTTCTGCGCCCATTGTTATGGCAGCAATAGATC
CCAAAGAAGAATTAAAACAAAAAATTGCTCAACTAGAGGAACAAATTAAACTTGAAGAGT
TACATCAATCATTGATAATTAGGCTCCAAAAGCTAAAGACAGGAAATGAAAAAATACCCA
GCTCAGATGCTATGGAGGGTTCCTTGCGCCCACCTCAGCGGCCTGGACAACATGTTCCAA
AAGGGGGGTTAGTTGTTAGCCGACATAGAGAAGACTCCTCCCCCAAAGACGTTTTTCCGG
TCACTGAAACCATAGATGAACGGGGACAGGCTTGGAGGCATCATGCTGGATTTGACTTTA
CTATTATAAAAGAGTTAAAGACTGCTGCCTCTCAGTATGGGGCTACTGCTCCATATACTC
TTGCTATAGTGGAATCTGTAGCTGAGAATTGGCTCACTCCTACAGACTGGAATACCTTAG
TTAGGGCAGTCCTTTCTGGGGGAGACCATTTAATTTGGAAGTCAGAGTTCTTTGAAAATT
GTAGAGACACGGCTAAAAGAAATCAACAGGCAGGAAACGATTGGGATTTTGATATGTTAA
CTGGTTTAGGTAATTATGCAGACACTCAGGCCCAAATGCAATATGATCCTGGACTGTTCT
CACAAATCCAGGCTGCCGCTACAAAAGCCTGGAGAAAACTTCCCGTTAAAGGAGATCCAG
GGGCCTCGCTCACGGCGGTTAAACAAGGACCCGATGAGCCATTTTCAGACTTTGTGCATA
GACTTATGACCACGGCAGGTAGAATCTTTGGAAATGCAGAAACGGGTGTAGATTATGTTA
AACAGTTAGCTTATGAAAACGCTAACCCCGCCTGCCAAGCGGCAATCAGACCTTATCAAA
AGAAAACAGATTTAACAGGATACATTCGCCTTTGTTCAGATATTGGGCCCTCATATCAAC
AAGGCCTAGCAATGGCCGCCGCTTTTAGCAGCCAAACAGTAA-GAGACTTCCTTGTTAAC
AAAGGTAGAGATAAAGGGGGA-TGTTTTAGATGCGGTAAAAGGGGACACTTTGCAAAAGA
TTGCCATGAAAACCAAAATAAAAATCCAGAAGCAAAAATTCCAGGCCTTTGCCCAAGGTG
TAAAAGAGGAAGGCACTGGGCAAACGAATGTAAATCTAAAACTGACAGTCAAGGAAATCC
TTTATCCCCTAGGCAGGGAAACGGGATGAGGGGCCAGCCTCAGGCCCCGAAACAAGCATA
TGGGGCAGTCAGCTTTGTTCCAGCCAGCAACAGCAATCCATTTCAAAACTTAGTAGAGCA
ACCCCAGGAAGTGCAGGAGTGGACCTCAGTTCCACCTCCCACACAGTACTAACACCTGAA
ATGGGACCACAAACCTTAAATACTGGAATATATGGACCTTTACCACCTAACACTCTTGGG
CTGCTTTTGGGAAGAAGTAGTGTCACCATGAGAGGCTTGCAAGTCCTCCCTGGAGTTATC
GATAATGATTATGAAGGAGAAATTAAAATTATGGCCAGAGCTATTGATAATATTATTACT
GTCCCTCAAGGAGTTAGAATAGCTCAGTTAATCCTGCTACCTTTGGTCAAAACAAATAAT
AATATCCAACACTCTAATAGAAATATAAAAGGTTT-CGGATCATCAGACATATATTGGGT
GC--AACCAATTACAAATCAAAAACCCTCTCTAACCTTATGGTTAGACGGGAAGGCATTC
ACTGGACTAATAGACACAGGGGCTGATGTAACTATCATTAAACAGGAAGACTGGCCCTCT
CATTGGCCTACTACAGAGACTTTAACTCACTTGAGAGGAATTGGACAAAGCAGTAATCC-
TAAACAAAGTTCTAAGTACCTAACATGGACAGATAAAGAAAACAATTCAGGCCTTATTAA
GCCATTTGTCATCCCTTACCTACCTGTTAACCTTTGGGGGCGAGATCTGCTCTCTCAAAT
GAAAATTATAATGTGTAGTCCAAATGATATAGTTACTGCACAAATGTTAACTCAAGGATA
CACCCCTGGTAAAGGTCTTGGAAAAGGAGAAAACGGTATTCCACAACCTATCCTGGTTTC
AGGACAACTTGATAAAAAGGGGTTTGGAAATTTTTAGCTCAGGCCACTGACATACCTGCA
CCCCAAAGGTGCGCTGACCCCATTACTTGGAAGTCAGATGAGCCCGTTTGGGTTGATCAG
TGGCCTTTACTCAATGATAAACTAAGTGCTGCCCAACAGTTAGTGCAGGAACAACTGATA
GCAGGACATATTGTGGAAAGTAATTCTCCTTGGAATACACCTATTTTTGTTATTAAAAAG
AAGTCTGGCAAATGGAGACTCTTACAAGATTTAAGAGCGGTAAATATCACTATGATCCTT
ATGGGTGCCTTACAACCAGGATTGCCTTCACCAGTTGCGATTCCTCAAAAATATTTTAAA
ATCATTATTGACCTTAAAGACTGCTTTTTTACAATTCCCCTTCACCCTGCTGACCAAAAA
AGATTTGCCTTTAGTCTTCCATCTACAAATTTTAAACAACCAGTGAAGCGCTATCAATGG
AAAGTCTTACCTCAGGGTATGGCCAATAGTCCTACCTTGTGTCAAAAATATGTAGCTGCT
GCTATAGAGCCAGTCAGAAAAACATGGACACAAATGTATATTATACACTATATGGATGAT
ATTTTAATAGCAGGGGAAATTGGCGAACAAGTCTTACAGTGCTTTGCCCAACTCAAACAA
GAGTTAACAGCAGTCGGACTACAAATAGCCCCAGAAAAGGTACAACTACAAGATCCATAC
ACCTATCTTGGTTTTCAAATTAATGG-GCCTAAAATCATTAATCAAAAGGCC-GTTATAC
GTCGTGATCATTTAAAAACTTTAAATGATTTCCAAAAATTACTGGGAGACATAAATTGGC
TTCGGCCATACTTAAAACTCACTACAG-GAGAGTTAAAACCTCTTTTCGATATATTAAAA
GGAGACTCTAATCCAAAATCCTCCAGGTCCATTACTAAAGAAGCATTAATAGCACTCCAA
CAGGTGGAATATGCCATTGCAACACAATTTGTTACCAGTATTGATTATTCTCAGCCCTTA
ATATTCATTATTTTTAACACAACAATAACCCCTACTGGCTTATTCTGGCAGAGCAATCCC
ATTATGTGGGTACACCTACCC--TCCTCCCCTAAAAAGGTTTTGTTGCCTTATTATGATG
CCATAGCTGATCTAATTATCTTGGGAAGAGAAAACAGTAGAAAGTACTTTGGAATAGAAC
CCTCTACCATTATACAGCCCTACACTCAATCACACATCCATTGGCTGTTACAAAATACGG
AAGCCTGGCCAATTGCTTGCGCTTCTTACACTGGCACCATTGACAACCATTACCCACCTA
ACAAACTCATTCAATTTTGCAAACTTCATGCATTTGTGTTTCCCCATATTACCCATAAAG
AACCTCTCAGTGACGCATTACTAATTTTCACTGATGGATCTTCCACAGGACTTGCCGCTT
ACACCTACAATAATGTAGTCATTAAATTCCAGACCACTTATACATCAGCTCAGCTAGTCG
AATTGCAAGCTATAATTGCAGCATTATCAGCTTTTCCTTGTCAGCCACTTAACATTTACA
CAGACAGCGCCTACCTGGCTCATTCAATACCCCTCTTAGAGACCGTGCCTCAAATTAAAC
ATATTTCAGACACAGCTAACTTATTTTTACAATGTCAACAACTTATTCAAAAAAAGGACT
ACTCCCTTTTTTCTTGGGCATATCAGAGCACATTCA-GGATTACCGGGACCTTTAACACG
AGGTAACGCAACAGCCGACATGGCAACAAAAACCATAGCCACAGTCACTACAGACAATTT
ACAGCAAGCG-CAAAAAGCACATGCCTTACATAATTTAAACGCCCAAACCTTAAGACTCA
TGTTTAAACTTACTAGAGAACAAGCTCGACAAATAGTTAAACAATGCGCCAACTGCATAA
CGTATTTACCTGTTCCTCATTTAGGAATTAACCCCCGAGGACTCATCCCCAACGAAATTT
GGCAAATGGACATTACTCACCACTTAGAATTTGGTCAACTAAAATATATCCATGTATGCA
TAGACAC-CTATAGTGGATTCCTTAGTGCAACTCT-CCAAACAGGAGAGGCCACCAAACA
TGTCGTAGCTCATTTATTACACTGCTTTTCTATTTTAGGAATACCCAAACAAATTAAAAC
AGATAATGGCCCTGGTTATATAGCCAAAACCTTTTTACAATTCTGCAATACCCTACAAAT
TAAACATACCACAGGCATTCCCTACAATCCCCAAGGACAAGGTATAGTAGAAAGAGCCCA
TCTGTCATTAAAAACTGTTATCACAAAATTAAAAGGGGGGAGCTGGTACCCCGTGAAGGG
TACCCCCAGAAACATACTCAATCATGCCCTGTTTATCCTTAATTTTTTAAATTTGGACAG
TCATGGAAAATCTGCTGCCGACCGTTTCTGGCATCCTGAATCTCAAAAACAGTTCACAAT
GGTAAAATGGAAAGATCCACTTGATAATTCATGGCATGGCCCCGATCCAGTTTTAATCTG
GGGAAGAGGCTCAGTATGCATCTTCTCACAAAAGAA-TGATGCAGCCAGATGGCTGCCTG
AAAGATTGGTAAAACAAATAAATCATAACCATTGTCAGTCCAGGGAAGATAAATCTCCCT
GAGAAGTTTCTCCCTTTTTGTTTTTCAGGAAATGAAGCCTAACATGAGATTCCTTTGGAG
AATAATCGCTCTACATAACATAGTGACAGTCTATGCAGGTTTTGGTGACCCTCGTAAAGC
AAGAGGATTACTACGAAAACAATACGGCCAGCCTTGTGACTGCAGAGGGGGACAAATATC
TGAACCTCCGTCAGATAGAATCACCCAGGTGACTTGCTCGGGCAAGACAGCGTACTTAAT
GCCAGACCAGTCGTGGAAATGTAAGTCTACCCCAAAAGACACCTCGCCTAATGGGCCGCT
CCTAGAATGCCCTTGTAGCTCTTTCCAATCTTCTGTACATAGTTCCTGTTATACCTCCTA
TCAACAATGCAAATCAGGCAATAAAACATACTATACGGCCACGTTACTAAAAACACAAAC
TGGAAGTACCAATGACGTACAAGTATTAGGAACCACTAATAAACTTGTACAATCTTCTTG
TAACGGCCAAAAAGGAAAGCCTGTTTGTTGGAGCACTACTGCTCCCATTCATATTTCTGA
TGGAGGAGGCCCATTAGATATTGCAAGAATTAAAACCGTCCAAAAAAAAATTAGAAAAGA
TTCATAAAGCTCTATATCCTGAACTTCAATATCACCCCTTAGCCCTGCCTGAGATTAGAG
ATAATTTTAGGCTCGATGCTCAAACTTTTGATATCCTCAATGCTACTTACAATTTACTTC
AAATGTCCAATACAAGCCTAGCCCACGATTGTTGGCTTTGTCTTAAAATGGGCCCCCCTA
TTCCTCTAGCTATACCTAACTTTTTGTTGTCCTATGTCAATTACTCAAATGAATCCTTGG
TAAATAATTCCTGTCCTATTATCTCTCCCCTCTTAGTTCAACCTATGACGTTTTCTAATT
CCTTTTGCCTCTTTTCACCATCGTATAAAAGCACTAAAGAAATTGATCTAGGCTATGTTG
TGTTTGACAACTGTACCTCCATAATCCATGCCACCGACCCTTTGTGTGCTGTAAATGGCT
CGGTCTTCGTCTGTGGAAACAACATGGCATATACTTATCTACCTACAAATTGGACAGGGC
TTTGTGTTCTGGCCACTCTTCTCCCCGACATTGATATCATTCCTGGAGATGAACCTATCC
CCATCCCCGCTATTGAAGATTTTATTTATAGACCGAAACGAGCCATACAATTTATTCCCT
TATTGGCTGGACTAGGAATCACCACTGCTTTTACAACAGGAGCCACAGGCCTAGGGGTCT
CACTAACCCAATATACTAAATTATCCAACCAATTAATTTCAGATGTACAGACCTTATCCA
GTACTATACAAGATTTACAAGACCAAGTAGACTCATTAGCTGAAGTAGTTCTCCAAAATA
GAAGAGGTCTAGATTTATTAACAGCAGAACAGGGAGGGATCTGTTTGGCTTTACAGGAAA
AGTGCTGTTTTTACACCAACAAATCCGGAATTGTGAGAGATAAGATAAAGACT-TTACAA
GAAGAACTAGAAAAGCGCAGAAAGGGCCTGGCCGCCAATCCATTGTGGACGGGACTCGAT
GGACTTCTCCCCTATCTCCTGCCATTTCTTGGTCCTTTACTTACTCTTCTACTCTTCCTC
ACTCTCGGGCCTATAATCCTTAATAAGCTTATGGCATTCATCAGACAACAAATCGAGGCC
TTCCAGGCCAAACCTATACAGGTCCATTATCATCGCCTTGAGATGACTGAAAATGGTGAG
TCTTATTTACCTCAATAAGACCACCTCCCCTGTGTGCTGAACTGGACAGTCAATGACGGG
TAAGAGGACACTATCTCCACCGGAGCCTAAGACAGGAGGGCCGCCTTTGCTGCTGCCTTA
TCCCATGACGGGCCTAGAAGGTGGGGATGAGTTGACCCAACCTAAGACAGGCGCAGTTCC
CGGGGGGTCATTTTCTTGTCATAAAA-CAATAAAAAGGGGGACCTGTCCGGAGCTGCGCG
CCCCGGCCATAGCGAGTAATTATTGACGATTAGATGCCTGAGCTCTATTCATTTCCACCT
CTCACCTCCTTCCCAGATTTGTCTTTTT--CCCTGTATTAA------ATAC-CTCGCACA
AGATGGCGCTCTTCCTGCTTCTTCTTCACCC-ATCTTTCCCGC---GCGCGTGAAAATTG
TTACTTCGTAGC-----------------------AAAATTGTTACTTCCTAGCGCAGGC
GCAACATGACGACCGACCGTTGAAACCGAAACCTGCCTGGCCGCGCCCTCTGAAATGAGA
TCATTTCCGCCT-TGGCCCAACCCCTTCCTCTCCAAGTGTATATAAGGCACTGCATTACT
GCCATTAAACGAGACTTGATCAGAGCACTGTCTTGTCTCCATTTCTCGTGTCTCTTGTT-
CCCCAAATTCCCACTCCCTCCTCCAGGGCCTGCTTCGACGATCCTGCGGGCCGGGATA
>NC_023658.1 Chlorocebus sabaeus isolate 1994-021 chr. 17, Chlorocebus_sabeus 1.1-B
GTCCGGAGCTGCGTGGCCCGGCCATAGCGA--TTATAACTGACGACTGA-TGCCTGAGCG
CTATACATTTCCACTTTATGCCTCCTCCCTAGATTTACT--TTCTTCCTTATTCTGCTGT
C-TCATACGCCAGTACAAAATGGCGCTCTTCCGGGTTCTTCATCACCCATTTTCCC----
GTGCCCGGGAAAATGATCAACTTACAGCGCAGGCGCCATCCCGCGCCCGGGAAAATTACC
AACCGACGGCACAGGCGCAACATGACGTCTGACCGAAGAAACCAATACCTACCTGGCCAC
GCCCACTGCAGGGCCACCATCATCACCC-TGGCCCAACCTCCACCCTTGCTGGTCTATAT
AAGGCATTACACTGCCACCAATAAACGAGACTTGATCAGGATACTGTCTTGTCTCCATTT
CTCGTGTCTCTTGTTCCCCTGAGTTCCCACTCCCTCTTCTAGGGCCTACAATGACGATCC
TGCGGGTCGGGACACGTGGCGCC-CAACGTGGGGCCTGGAAATGAGGGATTCTGTGAGGA
AGAGGACGCGAAAGAACGGTCAACCGTC----AAGG----TGAAACTAAACTCCTCCGAT
CACTGCGGGAACCTGCCGCGTCAGAATCGAAGGTAAGTGATGCGTCCGAAATGGGACAAG
AATTAAGTCAACATCAAATCTATGTAGGACAATTAAAAGAGGCTTTAAAGATACGAGGAG
TAAAGGTTAAAAGTAATGATTTGTTTAAATTTTTTGATTTTGTAAAAGACACTTGCCCTT
GGTTCCCACAGGAAGGAACTATTGATATTAAAAGATGGCGTAGAGTAGGAGATTGTTTTC
AAGATTATTATAATGCTTTTGGGCCAGAAAAAATTCCTGTGACCGCCTTCTCTTATTGGA
ATCTCATTAAAGATTTGATAGATAAAAAGGAAGCCGATCCACAAGTCATGGCCGCGGTCA
CTCAAACAGAACATATTCTAAAGGTTAGTTCTCACTCTAACCTCACAAAGCCTCCGCAAG
ATACGGAGGAGGATCTCATTTCCCTTGAGAGTGAGGATGAGGGAGTCAAGTCTCCTTCTG
TAACAGATAAAGAAATATTACACAAAAACAAACAAAC-AAAA--TATCCGGTTTTACAAA
CACTTCAAAAAGAGGAAGAAACTAATAAGTCTGATCAATTAAACATAAATTGGGATGATT
TAGAGGAAGAGGCGGCTAAATATCATAACCCCAACTGGCCTCCCTTTACTTCACGCCCGC
CCCCATATAATGGGACACGTAATGGGGCTTCTGCGCCCATTGTTATGGTACTAGTAGATC
CCAAAGAAGAATTAAAACAAAAAATTGCTCAACTAGAAGAACAAATTAAACTTGAGGAGT
TGCATCAATCGTTGATAATTAGGCTCCAAAAATTAAAAACAGGAAATGAAAAGATACCTA
ACCCAGATGTTATGGAGGGTTCCCTGCACCCACCTCAGCAGCCTGGACAGCATGTTCCAA
GAGGGAGGTTAGTTGCTAGCCGACATAGAGAAGACTCCTCCCCCAAAGACATCTTCCCAG
TTACTGAAACCACAGATGGGCAAGGACAAGCTTGGAGACATCATACTGGGTTTGATTTCA
CTATCATAAAAGAGTTAAAAACTGCTGCTTCTCAATATGGGGCTACTGCTCCATATACTC
TTGCAATAGTGGAATCTGTAGCCGATAACTGGCTCACTCCTACAGATTGGAATACCTTAG
TTAGGGCAGTTCTCTCTGGGGGAGATTATTTAATTTGGAAGTCAGAGTTTTTTGAAAATT
GTAGGGACACAGCTAAAAGAAACTAACAGGCAGGAAATGGCTGGGATTTTGATATGTTAA
CTGGTTCAGGTAACTATGCAGACACTCAGGCCCAAATGCTATATGATCCTGGCTTGTTTT
CACAAATCCAGGCAGCTGCTACAAAAGCCTGGAGGAAACTCCCTGTTAAAGGAGACCCAG
GGGCCTCACTCACGGCAGTCAAACAAGGACCAGATGAGCCGTTCTCAGATTTTGTACACA
GACTCATGACTACGGCAGGTAGAATTTTTGGAAATGCAGAAACGGGTGTAGATTATGTTA
AACAGTTGGCATATGAAAACGCCAACCC-GCCTGCCAAGCGGCAATCAGACCTTATCAAA
AGAAAACAGATTTAACAGGATATATTCGCCTTTGTTCAGATATTGGGCCCTCATATCAAC
AGGGTCTAGCAAAGGCCGCCGCCTTTAGCGGTCAAACAGTAA-GAGACTTCCTCAATAAC
AAAGGCAAAGATAAAGGGGGG-TGCTTTAAATGCGGTAAAAAAGGACACTTTGCAAAAGA
TTGCCATGAAAATCAAAATAAAAATCCAGAAACAAAAATTCCAGGCCTTTGCCCAAGGTA
TAAAAGAGGAAGGCACTGGGCCAACAAATGTAAATCTAAAATTGATAGTCAAGGAAATCC
TTTATCGTCTCAGCAGGGAAACGGGGTGAGGGGCCAGCCCCAGGCCCCAAAACAAGCATA
TGGGGCGGTCAGCTTTGTTCCAGCCAGTAGCAACAATCCATTTCAAAACTTAGTAGAGCA
ACCCCAGGAAGTGCAGGACTGGACCTCAGTTCCACCTCCCACACAGTATTAACACCTGAG
ATGGGACCACAAACCTTAAATACAGGAATATATGGGCCTTTACCACCTGTCACTTTTGGG
CTACTCTTGGGAAGAAGTAGTGTCACCATGAAAGGTTTACAAGTCCTCCCTGGAGTTATC
GATAATGATTATGAAGGAGAAATTAAAATCATGGCCAGAGCTATTAACAACATTATTACT
GTCCCTCAAGGGGTTAGAATAGCACAGTTAGTTTTGCTACCCTTAGTTAAAACAGATAAT
AATATCCAACACTCTAACAGAAATACAAAAGGTTTT-GGATCATCAGATATATATTGGGT
GC--AACCAATTACAAATCAAAAACCCTCTCTAACCTTATGGTTAGATGGTAAGGCATTT
ACTGGGCTAATAGACACAGGGGCTGATGTAACCATCATTAAACAAGAAGATTGGCCCTCT
CATTGGCCTACCACAGAGACTTTAGCTCACCTGAGAGGAATTGGACAAAGCAGTAATCC-
TAAACGAAGTTCTAAATACCTAACATGGACAGATAAAGAAAACAATTCAGGCCTCATTAA
GCCATTTATCATCCCTCACTTACCTGTTAATCTTTGGGGATGAGACCTGCTCTCCCAAAT
GAAAATTATAATGTGCAGCCCAAATGATATAGTTACTGCACAAATGCTAACTCAGGGATA
CACCCCTGGTAAAGGTCTTGGAAAAAAGGAAAACGGTATTCCACAGCCTATACCAGTCTC
AGGGCAACTTGATAAAAAAGGGTTTGGAAATTTTTAGCTCAGGCCACTGACATACCTGCA
CCCCAAAAGTGCGCTGACCCTATTACTTGGAAGTCAGATGAGCCCGTTTGGGTTGATCAG
TGGCCTTTACTTAATGATAAGCTAAGTGCTGCCCAACAGTTAGTGCAGGAACAACTGCTA
GCAGGACATATTACAGAAAGTAATTCCCCTTGGAATACACCTATCTTTGTCATTAAGAAA
AAGTCTGGCAAATGGAGACTCCTACAAGATTTAAGAGCCATAAATATCACTATGGTCCTT
ATGGGTGCCTTACAACTGGGACTGCCCTCACCAGTTGCGATTCCTCAAAAATATTTAAAA
ATCATTATTGACCTTAAAGATTGCTTCTTTACAATCCCCCTTCATCCTGCTTATCAGAAA
AGGTTTGCCTTTAGTCTTCCATCTACAAATTTTAAACAACCAATGAAACGTTACCAATGG
AAAGTCTTACCTCAGGGTATGGCCAATAGTCCTACCTTATGTCAAAAATATGTAGCCGCT
GCTATAGAACCAGTCAGAAAAATATGGACACAAATGTATATTATACACTATATGGGTGAT
ATTTTAATAGCAGGACAGATTGGTGAACAAGTCTTACAGTGCTTTGCCCAACTCAAACAA
GAGTTGACAACAGCCGGACTGCAAATAGCCCCGGAAAAAATACAACTACAAAATCCATAT
ACCTATCTTGGTTTTCAAATTAATGG-ACCCAAAATCATTAATCAAAAGGCC-GTTATAC
GCCGTGACCATCTAAAAACTTTAAATGATTTCCAAAAATTACTGGGAGACATAAATTGGC
TTCGACCATACCTAAAACTTACCACAG-GAGAGTTAAAACCTCTTTTCGATATATTGAAA
GGAAACTCTAATCCAAAATCCCCCAGGTCCATTTCCAAAGAAGCATTAACGGCACTCCAA
CGGGTAGAAGATGCCATTACAACACAATTTGTTACCAGTATTGATTACTGTCAGCCATTA
ATATTCATTATTTTTAACACAGCAATAACCCCTACTGGTTTATTCTGGCAAAACAATCCC
ATTATGTGGGTACACCTGCCC--TCCTCCCCCAAAAAGGTTTTGTTGCCTTATTATGATG
CCATAGCTGATCTAATTATCTTGGGAAGAGAAAACAGTAGAAAATACTTTGGAATAGAAC
CCTCTACCATTATACAGCCCTACACTCAATCACACATCCATTGGCTGTTACAAAATACAG
AAGCCTGGCCAATTGCTTGCACTTCTTACACTGGCACAATTGACAACCATTACCCACCTA
ACAAACTCATTCAATTTTGCAAACTTCATGCATTTGTATTTCCTCATGTTACCAGTAAGG
AACCTCTCAATGACACATTATTAATTTTCACTGATGGATCTTCCACAGGACTCGCTGCTT
ACACCTACAATAATACAATTGTCAAATTCCAAACCACTTATACATCAGCTCAGCTAGTCG
AATTACAAGCCATAATTGCAGCATTATCAGCTTTCCCTTGTCAGCCACTTAATATTTACA
CAGACAGCGCCTACCTGGCTCATTCAATACCCCTCTTAGAGACCGTGCCACAAATTAAAC
ATATTTCAGACACAGCTACCCTATTTCTACAATGTCAACAACTTGTTC-AAAAAAGGACT
ACTCCCTTTTTCCTTGGACATATTAGAGCACATTCA-GGATTACCAGGACCTTTAGTACA
AAGTAATTCAACAGCTGACATGGCAACAAAAACCATAGCCACAGTCACTACAGACAATTT
ACAACAAGCA-CAAAAAGCACATGCCCTACATCATTTAAACGCCCAGACCTTAAGACTTA
TGTTTAAAATTACTAGAGAACAAGCCCGACAAATAGTTAAACAATGTGCCAACTGCATAA
CTTATTTACCCGTTCCTCATCTAGGAGTTAACCCTCGAGGACTCATCCCCAACGAAATTT
GGCAAATGGACGTTACACATCACTCAGAACTTGGCCAACTAAAATATATTCATGTATGCA
TAGACAC-CTATAGTGGGTTCATTATTGCAACTCT-CCAGACAGGAGAGGCCACCAAACA
TGTCATAACTCATTTATTACATTGCTTTTCCATCTTAGGTATACCCAAACAAATTAAGAC
AGATAACGGTCCTGGTTACATAGCCAAAACTTTCTTACAATTCTGCAACACCCTACAAAT
TAAACATATCACAGGCATTCCCTACAATCCCCAAGGACAAGGTATAGTAGAAAGGGCCCA
TCTATCATTAAAAACTACTATCAAAAAAATAAAAGGGGGGAGCTGGTACCCCGTGAAGGG
TACCCCCAGAAACATACTTAATCATGCCCTCTTTATCCTTAATTTTTTAAATTTGGACAG
TTACGGAAAATCTGCTGCCGACCGTTTCTGGCATCCTGAATCTCAAAAACAGTTTGCAAT
GGTTAAATGGAAAGATCCACTCGATAATTCATGGCATGGCCCTGACCCAGTTTTAGTTTG
GGGAAGAGGCTCAGTATGTATTTTCTCACAAAAAAA-TGATGCAGCCAGATGGCTGCCCA
AAAGATTGGTAAGACAAATGAATCATAACCATTGTCAATCCAGGGAAAACAATCCTCCCT
GAGAAGTTTCTTCCCTTTTGTTTTTCAGAAAATGAAGCCCAACATGAGATTCTTTTGGAA
AATAATCATTTTATATAACATAGTGACAGTCTATGCAGGTTTTGATGACCCTTGTAGAGC
AATAGAACTAATACAAAAGCAACACAGCCAGCCTTGTGACTGCGGTGGGGGACAAGTATC
TGAACCTCCGTCAGACAGAATCTTCCAAGTGACTTGCTCGGGCAAGACAGCTTACTTAAT
GCCAAACCAGCTATGGAAATGTAAGTCAACCCCAAGAGACACCTCCCCTAGCGGGCTGCT
CCAAGAATGCCCCTGTAGTTCTTTCCAGTCCTCTGTACATAGTTCTTGCTACACCTCATA
TCAACAATGCAAATCAGGCAATAAAACATACTATACGGCTACGTTACTAAAAACACAAAC
TGGAGGTACCAGTGACGTACAAGTATTAGGATCCACCAATAAACTTGTACAATCTCCTTG
TAACGGCCAAAAAGGACAGCCTGTTTGCTGGAGCACTACAGCCCCTATCCACATCTCTGA
TGGGGGAGGTCCATTAGTCACCACAAGAATTAAAACTGTTCAGAAAAAA-CTAGAAGAAA
TTCATAAAGCCCTGTATCCTGAAATTCAATATCACCCTTTGGCCCTGCCTAAGGTTAGAG
ATAACCTTATGATCGAAGCTCAAACTTTTGATATCCTTAATGCCACTTACAACTTACTCC
AAATGTCCAATACAAGCCTTGCCCACGATTGTTGGCTTTGTTTAAAAATGGGTCCCCCTA
CTCCTCTCGCTATACCTAACTTTTCATTATCCTATGTCAATTACTCAGGTGAGTCCTTGG
TCAATAACTCTTGTCCAATTATCTCTCCCCTCTTAATTCAACCAATGAAGTTTTCTAATT
CTTCTTGCCTCTTTTCACCCTCTTACAATAGCACTGAAGAAATCGATCTAGGCTACGTTG
TATTCAACAACTGTACCTCCATAATCAATATCACCAGCCCCTTGTGTGCTATAAATGGCT
CGGTTTTCCTCTGTGGAAACAACATGGCATATACTTATCTACCCACAAATTGGACAGGGC
TTTGTGTTCTAGCCACTCTTCTCCCCGACATTGATACCATCCCTGGAGATGAACCTATCC
CCATCCCCGCTGTTGAGCATTTTATATATAGACCAAAACGGGCCATACAATTTATTCCCT
TGTTGGCCGGACTGGGAATCACCACTGCATTTACAACAGGAGCTACAGGCCTAGGAGTCT
CACTAACCCAATATACTAAATTATCCAATCAATTAATTTCCGATGTACAAACCTTATCCA
GTACTATACAAGATCTACAAGATCAGGTAGACTCATTAGCTGAAGTAGTTCTCCAAAATA
GAAGAGGTCTAGACTTACTAACAGCAGAACAGGGAGGGATCTGTTTGGCTTTACAGGAAA
GATGTTGTTTTTATGCTAACAAATCCGGGATCGTTAGAGACAAAATAAAGACC-TTACAA
GAAGAGCTAGAAAAACGCAGAAAAGACCTGGCCGCCAATCCGCTTTGGACTGGACTCCAC
GGACTTCTCCCTTATCTCCTACCATTTTTAGGTCCTTTACTTACCCTTCTACTCTTTCTC
ACTCTTGGGCCTATAATCCTTAATAAGCTTATGGCATTCGTCAGACGACAAATCGAGGCC
TTCCAGGCCAAGCCTATACAGGTCCATTATCATCGCCTTGAGATATCTGAACATGGTGAG
TCTTATCCGCCCTTATAAGACCACCTCCCCTGTGAGCTGAACTGGACAGTCAATGACGGG
TAAGAGGACACCACCCCCAATTGAGCCTAAGACAGGAGGGCCGCCCTTGCTGCTGCCTAA
TCCCATGACGGGCTTAAAAGGTGGGGATGAGTTGACCCAACCTAAGACAGGCACAGTTCC
CAAGGGGCCATCT-CTCATCATGAAATAATAAAAAAGGGGGACCTGTCCGGAGCTGCATG
GCCCGGCCATAGCGA-TTATAACTGACGACTGA-CGCCTGAGCTCTATACATTTCCACTT
CATGCCTCCTCCCTAGATTTACTTTCTT--CCTTATTCTGCTGTCTCATACGCCAGTACA
AAATGGCGCTCTTCTGGGTTCTTTATCACCC-ATTTTCCCGTG----CCCGGGAAAATGA
TCAACTTACAGCGCAGGCGCCATCCTGCGCCCGGGAAAATTACCAACAGACGGCGCAGGC
GCAACATGACGTCCGACCGAAGAAACCAATACCTACCTGGCCACGCCCACTGCAGGGCCA
CCATC-ATCGCCCTGGCCCAACCTCCACCCTTGCTGGTCTATATAAGGCATTACACTGCC
ACCAATAAACGAGACTTGATCAGGATACTGTCTTGTCTCCATTTCTCGTGTCTCTTGTTC
CCCCGAGTTCCCACTCCCTCTTCTAGGGCCTACATTGACGATCCCGCGGGTCGGGA--
>NC_023649.1 Chlorocebus sabaeus isolate 1994-021 chr. 8, Chlorocebus_sabeus 1.1
GTCCGGAGCTGCGTGGCCCGGCCATAGCGA--TTATAACTGACGACTGA-CGCCTGAGCT
CTATACATTTCCACTTTATGCCTCCTCCGTAGATTTACT--TTCTTCCTTGTTCTGCTGT
C-TCATACGCCAGTACAAAATGGCGCTCTTCCGGGTTCTTCATCACCCATTTTCCC----
GCGCCTGGGAAAATGATCAACTTACAGTGTAGGCGCCATCCCGCGCCCGGGAAAATTACC
AAGTGACGGCGCAGGCGCAACATGACGTCCGACCGAAGAAACCAATACCTACCTGGCCAT
GCCCACTGCAGGGCCACCATCATCGCCC-TGGCCCAACCTCCACCCTTGCTGGTCTATAT
AAGGCATTACATTGCCACCAATAAACGAGACTTGATCAGGATACTGTCTTGTCTCCATTT
CTCGTGTCTCTTGTCCCCCCGAGTTCCCACTCCCTCTTCTAGGGCCTACATTGACGATCC
CGCGGGTCGGGACACGTGGCGCCTCAACGTGGAACCTGGAAACGAGGGATTCCGTGAGGA
AGAGGACGCGAAAGAACGGTCGACCGTCGTC-AAGG----TGAAACTAAACTCCTCCGAT
CACCGCGGGAACCTGCTGCGTCAGAATCGAAGGTAAGTGACGCGTCTGAAATGGGACAAG
AATTAAGTCAACATCAAATCTATGTAGGACAATTAAAAGAGGCTTTAAAGATACGAGGAG
TAAAGGTTAAAAGTAATGATTTGTTTAAATTTTTCGATTTTGTAAAAGACACTTGCCCTT
GGTTTCCACAGGAAGGAACTATTGATATTAAAAGATGGCGTAGAGTAGGAGATTGTTTTC
AAGATTATTATAATGCTTTTGGGCCAGAAAAAATTCCTGTGACCACCTTCTCTTATTGGA
ATCTCATTAAAGATTTGATAGATAAAAAGGAAGCCGATCCACAAGTCATGGCCGCGGTCG
CTCAAACAGAACATATTCTAAAGGTTAGTTCCCGCTCTAACCTCACAAAGCCTCCGCAAG
ATACGGAGGAGGATCTCATTTCCCTTGAGAGTGATGATGAGGGAGTCAAGTCTCCTTTTG
TAACAGATAAAGAAATATTACACAAAAACAAACAAAC-AAAA--TATCCGGTTTTACAAA
CACCTCAAAAAGAGGAAGAAACTAATAAGCCTGATCAATTAAACATAAATTGGGATGATT
TAGAGAAAGAGGCGGCTAAATATCATAACCCCGACTGGCCTTCCTTTACTTCACGCCCGC
CCCCATATAATGGGACACGTAATGGGGCTTCTGCACCCACTGTTATGGCAGTAGTAGATC
CCAAAGAAGAATTAAAACAAAAAATTGCTCAACTAGAAGAACAAATTAAACTTGAGGAGT
TGCATCAATCATTGATAATTAGGCTCCAAAAATTAAAAACAGGAAATAAAAAGGTACCTA
ACCCAGACGTTATGGAGGGTTCCCTGCGCCCACCTCAGTGGCCTGGACAGCATGTTCTAA
GAGGAAGGTTAGTTGCTAGCCGACATAGAGAAGACTCCTCCCCCAAAGACATCTTCCCAG
TTACGGAAACCACAGATGGGCAAGGACAAGCTTGGAGACATCATACTGGGTTTGATTTCA
CTATCATAAAAGAGTTAAAAACTGCTGCTTCTCAATATGGGGCTACTGCTCCATATACTC
TCGCAATAGTGGAATCTGTAGCCGATAACTGGCTCACCCCTGCAGATTGGAATACCTTAG
TTAGGGCAGTTCTCTCCGGGGGAGATTATGTAATTTGGAAGTCAGAGTTTTCTGAAAATT
GTAGGGACACAGCTAAAAGAAACCAACAGGCAGGAAACGGCTGGGATTTTGATATGTTAA
CCGGTTCAGGTAACTATGCAGACACTCAGGCCCAAATGCTATATGATCCTGGCTTGTTTT
CACAAATCCAGGCAGCTGCTACAAAAGCCTGGAGGAAACTCCCAGTTAAAGGAGACCCAG
GGGCCTCACTCACGGCAGTCAAACAAGGAACGGATGAGCCGTTCTCAGATTTTGTACACA
GACTCATGACTACGGCAGGTAGAATTTTTGGAAATGCAGAAACAGGTGTAGATTATGTTA
AACAGTTGGCATATGAAAACGCCAACCCCGCCTGCCAAGCGGCAATCAGACCTTATCAAA
AGAAAACAGATTTAACAGGATATATTCGCCTTTGTTCAGATATTGGGCCCTCATATCAAC
AGGGTCTAGCAATGGCCGCCGCCTTTAGCGGTCAAACAGTAA-GAGACTTCCTCAATAAC
AAAGGCAAAGATAAAGGGGGG-TGCTTTAAATGCGGTAAAAAAGGACACTTTGCAAAAGA
TTGCCATGAAAATCAAAATAAAAATCCAGAAACAAAAATTCCAGGCCTTTGCCCAAGGTG
TAAAAGAGGAAGGCACTGGGCCAACGAATGTAAACCTAAAATTGATAGTCAAGGAAATCC
TTTATCGTCTCAGCAGGGAAACGGGGTGAGGGGCCAGCCCCAGGCCCCAAAACAAGCATA
TGGGGCAGTCAGCTTTGTTCCAGCCAGCAGCAACAATCCATTTCAAAACTTAGTAGAGCA
ACCCCAGGAAGTGCAGGACTGGACCTCAGTTCCACCTCCCACACAGTATTAACACCTGAG
ATGGGACCACAAACCTTAAATACAGGAATATATGGGCCTTTACCACCTGACACTTTTGGG
CTACTCTTGGGAAGAAGTAGTGTCACCATGAAAGGTTTACAAGTCCTCCCTGGAGTTATC
GATAATGATTATGAAGGAGAAATTAAAATCATGGCCAGAGCTATTAACAACATTATTACT
GTCCCTCAAGGGGTGAGAATAGCACAGTTAGTTTTGCTACCCTTAGTTAAAACAGATAAT
AATATCCAACACTCTAACAGGAATACAGAAGGTTTT-GGATCGTCAGATATATATTGGGT
GC--AACCAATTACAAATCAAAAACCCTCTCTAACCTTATGGTTAGATGGTAAGGCATTT
ACTGGGCTAATAGACACAGGGGCCGATGTAACCATCATTAAACAAGAAGATTGGCCCTCT
CATTGGCCTACCACAGAGACTTTAACTCACCTGAGAGGAATTGGACAAAGCAGTAATCC-
TAAACAAAGTTCTAAATACCTAACATGGACAGATAAAGAAAACAATTCAGGCCTCATTAA
GCCATTTATCATCCCTCAC----CTGTTAATCTTTGGGGACGAGACCTGCTCTCCCAAAT
GAAAATTATAATGTGCAGCCCAAATGATATAGTTACTGCACAAATGCTAACTCAGGGATA
CACCCCTGGTAAAGGTCTTGGAAAAAAGGAAAACGGTATTCCACAGCCTATACCAGTCTC
AGGACAACTTGATAAAAAGGGGTTTGGAAATTTTTAACTCAGGCCACTGACATACCTGCA
CCCCAAAAGTACACTGACCCTATTACTTGGAAGTCAGATGAGCCCGTTTGGGTTGATCAG
TGGCCTTTACTTAATGATAAGCTAAGTGCTGCCCAACAGTTAGTGCAGGAACAACTGCTA
GCAGGACATATTACAGAAAGTAATTCCCCTTGGAATACACCTATCTTTGTTATTAAGAAA
AAGTCTGGCAAATGGAGACTCTTACAAGATTTAAGAGCCATAAATATCACTATGGTCCTT
ATGGGTGCCTTACAACCGGGACTGCCCTCACCAGTTGCGATTCCTCAAAAATATTTTAAA
ATCATTATTGACCTTAAAGATTGCTTCTTTACAATCCCCCTTCATCCTGCTGATCAGAAA
AGGTTTGCCTTTAGTCTTCCATCTATAAATTTTAAACAACCAATGAAACGTTACCAATGG
AAAGTCTTACCTCAGGGTATGGCCAATAGTCCTACCTCATGTCAAAAATATGTAGCCGCT
GCTATAGAACCAGTCAGAAAAATATGGACACAAATGTATATTATACACTATATGGATGAT
ATTTTAATAGCAGGACAGACTGGTGAACAAGTCTTACAGTGCTTTGCCCAACTCAAACAA
GAGTTGACAACAGCCGGACTGCAAATAGCCCCGGAAAAAATACAACTACAAAATCCATAT
ACCTATCTTGGTTTTCAAATTAACGG-ACCCAAAATAATTAATCAAAAGGCC-GTTATAC
GCCGTGACCATCTAAAAACTTTAAATGATTTCCAAAAATTACTGGGAGACATAAATTGGC
TTCGACCATACCTAAAACTTACCACAG-GAGAGTTAAAACCTCTTTTCGATATATTGAAA
GGAGACTCTAATCCAAAATCCCCCAGGTCCATTTCCAAAGAAGCATTAACGGCACTCCAA
CGGGTAGAAGATGCCATTACAACACAATTTGTTACCAGTATTGATTATTCTCAGCCATTA
ATATTCATTATTTTTAACACAGCAATAACCCCTACTGGTTTATTCTGGCAAAACAATCCC
ATTATGTGGGTACACCTGCCC--TCCTCCCCCAAAAAGGTTTTGTTGCCTTATTATGATG
CCATAGCTGATCTAATTATCTTGGGAAGAGAAAACAGTAGAAAATACTTTGGAATAGAAC
CCTCTACCATTATACAGCCCTACAGTCAATCACACATCCATTGGCTGTTACAAAATACAG
AAGCCTGGCCAATTGCTTGCGCTTCTTACACTGGCACAATTGACAACCATTACCCACCTA
ACAAACTCATTCAATTTTGCAAACTTCATGCATTTGTATTTCCTCATATTACCAGTAAGG
AACCTCTCAATGACGCATTACTAATTTTCACTGATGGATCTTCCACAGGACTCGCTGCTT
ACACCTACAATAATATAATTGTCAAATTCCAAACCACTTATACATCAGCTCAGCTAGTCG
AATTACAAGCCATAATTGCAGTATTATCAGCTTTCCCTGGTCAGCCACTTAATATTTACA
CAGACAGCGCCTACCTGGCTCATTCAATACCCCTCTTAGAGACCGTGCCGCAAATTAAAC
ATATTTCAGACACAGCTAACCTATTTCTACAATGTCAACAACTTATTC-AAAAAAGGACT
ACTCCCTTTTTCCTTGGACATATTAGAGCACATTCA-GGATTACCGGGACCTTTAGTACA
AGGTAATTCAACAGCTGACATGGCAACAAAAACCATAGCCACAGTCACTACAGACAATTT
ACAACAAGCA-CAAAAAGCACATGCCGTACATCATTTAAATGCTCAGACCTTAAGACTTA
TGTTTAAAATTACTAGAGAACAAGCCCGACAAATAGTTAAACAATGTGCCAACTGCATAA
CTTATTTACCCGTTCCTCATCTAGGAGTTAACCCTCGAGGACTCATCCCCAACGAAATTT
GGCAAATGGATGTTACACATCACTCAGAATTTGGCCAACTAAAATATATTCATGTATGCA
TAGACAC-CTATAGTGGGTTCATTATTGCAACTCT-CCAGACAGGAGAGGCCACCAAACA
TGTCATAACTCATTTATTACATTGCTTTTCCATCTTAGGTATACCCAAACAAATTAAGAC
AGATAACGGTCCTGGTTACATAGCCAAAACTTTCTTACAATTCTGCAACACCCTACAAAT
TAAACATATCACAGGCATTCCCTACAATCCCCAAGGACAAGGTATAGTAGAAAGGGCCCA
TCTATCATTAAAAACTACTATCGAAAAAATAAAAGGGGGGAGCTGGTACCCCGTGAAGGG
TACCCCCAGAAACATACTTAATCATGCCCTCTTTATCCTTAATTTTTTAAATTTGGACAG
TTACGGAAAATCTGCTGCCGACCGTTTCTGGCATCCTGAATCTCAAAAACAGTTTGCAAT
GGTTAAATGGAAAGATCCACTCGATAATTCATGGCATGGCCCTGACCCAGTTTTAGTTTG
GGGAAGAGGCTCAGTATGTATTTTCTCACAAAAAAA-TGATGCAGCCAGATGGCTGCCCG
AAAGATTGGTAAGACAAATGAATCATAACCATTGTCAATCCAGGGAAAACAATCCTCCCT
GAGAAGTTTCTTCCCTTTTGTTTTTCAGAAAATGAAGCCCAACATGAGATTCTTTTGGAA
AATAATCATTTTATATAACATAGTGACAGTCTATGCAGGTTTTGATGACCCTCGTAGAGC
AATAGAACTAATACGAAAGCAACACGGCCAGCCTTGTGACTGCGGCGGGGGACAAGTATC
TGAACCTCCGTCAGACAGAATCTTCCAAGTGACTTGCTCGGGCAAGACAGCTTACTTAAT
GCCAAACCAGCTATGGAAATGTAAGTCAACCCCAAGAGACACCTCCCCTAGCGGGCCGCT
CCAAGAATGCCCCTGTAGTTCTTTCCAGTCCTCTGTACATAGTTCTTGCTACACCTCATA
TCAACAATGCAAATCAGGCAATAAAACATACTATACGGCTACGTTACTAAAAAAACAAAC
TGGAGGTACCAGTGACGTACAAGTATTAGGATCCACCAATAAACTTGTACAATCTCCTTG
TAACGGCCAAAAAGGACAGCCTGTTTGCTGGAGCACTACAGCCCCTATCCACATCTCTGA
TGGGGGAGGTCCATTAGACACCACAAGAATTAAAACTGTTCAGAAAAAA-CTAGAAGAAA
TTCATAAAGCCCTGTATCCTGAAATTCAATATCACCCTTTGGCCCTGCCTAAGGTTAGAG
ATAACCTTATGATCGATGCTCAAACTTTTGATATCCTTAATGCCACTTATAACTTACTCC
AAATGTCCAATACAAGCCTTGCCCACGATTGTTGGCTTTGTTTAAAAATGGGTCCCCCTA
CTCCTCTCGCTATACCTAACTTTTCATTATCCTATGTCAATTACTCAGGTGAGTCCTTGG
TCAATAACTCCTGTCCAATTATCTCTCCCCTCTTAGTTCAACCAATGAAGTTTTCTAATT
CTTCTTGCCTCTTTTCACCCTCTTACAATAGCACTGAAGAAATCGATCTAGACTACGTTG
TATTCAACAACTGTACCTCCATAATCAATATCACCAGCCCCTTGTGTGCTATAAATGGCT
CGGTTTTCCTCTGTGGAAACAACATGGCATATACTTATCTACCGGCAAATTGGACAGGGC
TTTGTGTTCTAGCCACTCTTCTCCCTGACATTGATATCATCCCTGGAGATGAACCTATCC
CCATCCCCGCTGTTGAGCATTTTATATATAGACCAAAACGGGCCATACAATTTATTCCCT
TGTTGGCCGGACTGGGAATCACCACTGCATTTACAACAGGAGCTACAGGCCTAGGAGTCT
CACTAACGCAATATACTAAATTATCCAATCAATTAATTTCCGATGTACAAACCTTATCCA
GTACTATACAAGATCTACAAGATCAGGTAGACTCATTAGCTGAAGTAGTTCTCCAAAATA
GAAGAGGTCTAGACTTACTAACAGCAGAACAGGGAGGGATCTGTTTGGCTTTACAGGAAA
GATGTTGTTTTTATGCTAACAAATCCGGGATCATTAGAGACAAAATAAAGACC-TTACAA
GAAGAGCTAGAAAAACGCAGAAATGACCTGGCCGCCAATCCGCTTTGGACTGGACTCCAC
GGACTTCTCCCTTATCTCCTACCATTTTTAGGTCCTTTACTTACCCTTCTACTCTTTCTC
ACTTTTGGGCCTATAATCCTTAATAAGCTTATGGCATTCGTCAGACGACAAATCGAGGCC
TTCCAGGCCAAGCCTATACAGGTCCATTATCATCGCCTTGAGATGTCTGAACATGGTGAG
TCTTATCCACCCTTATAAGACCACCTCCCCTGTGAGCTGAACTGGACAGTCAATGACGGG
TAAGAGGACACCACCCCCAATTGAGCCTAAGACAGGAGGGCCGCCCTTGCTGCTGCCTAA
TCCCATGACGGGCTTAAAAGGTGGGGATGAGTTGACCCAACCTAAGACAGGCGCAGTTCC
CGAGGGGCTATCT-CTCATTATGAAATAATAAAAAAGGGGGACCTGTCCGGAGCTGCGTG
GCCCGGCCATAACGA-TTATAACTGACGACTGA-CGCCTGAGCTCTATACATTTCCACTT
TATGCCTCCTCCGTAGATTTACTTTCTT--CCTTGTTCTGCTGTCTCATACGCCAGTACA
AAATGGCGCTCTTCCGGGTTCTTCATCACCC-ATTTTCCCGCA----CCCGGGAAAATGA
TCAACTTACAGCGCAGGCGCCATCCCGCGCCCGGGAAAATTACCAAGCGACGGCGCAGGC
GCAACATGACGTCCGACCGAAGAAACCAATACCTACCTGGCCATGCCCACTGCAGGGCCA
CCATC-ATCGCCCTGGCCCAACCTCCACCCTTGCTGGTCTATATAAGGCATTATATTGCC
ACCAATAAATGAGACTTGATCAGGATACTGTCTTGTCTCCATTTCTCGTGTCTCTTGTCC
CCCCGAGTTCCCACTCCCTCTTCTAGGGCCTACATTGACGATCCCGCGGGTCGGGA--
>GPS_003667849.1 Chlorocebus sabaeus isolate 1994-021 Chlorocebus_sabeus 1.0 Scaffold369
GTCCGGAGCTGCGTGGCCCGGCCATAGCGA--TAATAACTGATGACTGA-CGCCTGAGCT
CTATACATTTCCACTTCATGCCTCCTCCCTAGATTTACT--TTCTTCCTTGTTCTGCTGT
C-TCATATGCCAGTACAAAATGGCGCTCTTCCAGGTTCTTCATCACCCATTTTCCC----
CCGCCCGGGAAAATGATCAACTTACAGCGCAGGAGCCATCCCGCGCCCGGGAAAATTACC
AACTGACGCCGCAGGTGCAACATGACGTCCGACCGAAGAAACCGAGACCTACCTGGCCAC
GCCCACCGCAGGGTCACCATCATCGCCC-TGGCCCAACCTCCGCCCCTGCCGGTCTATAT
AAGGCATTACACTGCCACCAATAAATGAGACTTGATCAGGGTACTGTCTTGTCTCCATTT
CTCATGTCTCTTGTCCCCCCGAGTTCCCACTCCCTCTTCTAGGGCCTACATTGACGATCC
CTCGGGACGGGACACGTGGAGCCTCAACGTGGAGCCTGGAAACGAGGGATTCTGTGAGGA
AGAGGACGCGAAAGAACGGTCGACCGTC----AATG----TGAAACTAAACTCCTCCGAT
CACTGCGGGAACCTGCCGCGTCAGAATCGAAGGTAAGTGACGCGTCCGAAATGGGACAAG
AATTAAGTCAACATCAAATCTATGTAGGACAATTAAAAGAGGCTTTAAAGATACGAGGAG
TAAAGGTTAAAGGTAATGATTTGTTTAAATTTTTTGATTTTGTAAAAGATACTTGCCCTT
GGTTCCCACAGGAAGGAACTATTGATATTAAAAGATGGCGTAGAGTAGGGGATTGTCTTC
AGGACTATTATAATACTTTTGGGCCAGAAAAAATTCCTGTGACCACCTTCTCTTATTGGA
ATCTCATTAAAGATTTGATAGATAAAAAGGAAGTCGATCCACAAGTCATGGCCGCGGTCG
CTCAAACAGAACATATTCTAAAGGTTAGCTCCCGCTCTGACCTCACAAAGCCTCCGCAAG
ATACGGAGGAGGATCTCATTTCCCTTGAGAGCGATGATGAGGAAGTCAAGTCTCCTTCTG
TAACAGATAAAGAAATGTTACACACACACAAAAAAAAGAAAAAATACCCGGTTTTACAAA
CACCTCAAAAAGAGGAAGAAACTAATAAGCCTGATCAATTAAACATAAATTGGGATGATT
TAGAGGAAGAGGCAGCTAAATATCATAACCCTGACTGGCCTCCCTTTACTTCGCGCCCAC
CCCTATATAATGGGACACGTAACGGGGCTTCTGCGCCCACTGTTACGGCAGTAGTAGATC
CCAAAGAAGAATTAAAACAAAAAATTGCTCAACTAGAAGAAAAAATTAAACTTGAGGAGT
TGCATCAATCGTTGATAATTAGGCTCCAAAAATTAAAAACAGGAAATGAAAAGATACCTA
ACCCAGATGTTATGGAGGGTTCCCTGCGCCCACCTCAGCGGCCTGGACAGCATGTTCCAA
GAGGGGGGTTAGTTGCTAGCCGACATAGAGAAGACTCCTCCCCCAAAGACATCTTCCCAG
TTACGGAAACCACAGATGGGCAAGGACAAGCTTGGAGACATCATACTGGGTTTGATTTCA
CTATCATAAAAGAGTTAAAAACTGCTGCTTCTCAATATGGGGCTACTGCTCCATATACTC
TCGCAATAGTGGAATCTGTAGCCGATAACTGGCTCACTCCTACAGATTGGAATACCTTAG
TTAGGGCAGTTCTCTCTGGGGGAGATCATTTAATTTGGAAGTCAGAGTTTTTTGAAAATT
GTAGGGACACAGCTAAAAGAAACCAACATGCAGGAAACGGCTGGGATTTTGATATGTTAA
CTGGTTCAGGTAACTATGCAGACACTCAGGCCCAAATGCTATATGATCCTGGCTTGTTTT
CACAAATCCAGGCAGCTGCTACAAAAGCCTGGAGGAAACTCCCTGTTAAAGGAGACCCAG
GGGCCTCACTCACGGCAGTCAAACAAGGACCAGATGAGCCGTTCTCAGATTTTGTATGCA
GACTCATGACTACGGCAGGAAGAATTTTTGGAAATGCAGAAATGGGTGTAGATTATGTTA
AACAGTTGGCATATGAAAACACCAATCCCGCTTGCCAAGAGGCAATCAGACCTTATCGAA
AGAAAACAGATTTAACAGGATATATTCGCCTTTGTTCAGATATTGGGCCCTCATATCAAC
AGGGTCTAGCAATGGCCGCTGCCTTTAGCGGTCAAACAGTAA-GAGACTTCCTTAATAAC
AAAGGCAAAGATAAAGGGGGGGTGCTTTAAATGCGGTAAAAAAGGACACTTTGCAAAAGA
TTGCCATGAAAATCAAAATAAAAATCCAGAAACAAAAATTCCAGGCCTTTGCCCAAGGTG
TAAAAGAGGAAGGCACTGGGCCAACGAATGTAAATCTAAAATTGATAGTCAAGGAAATCC
TTTATCGTCTCAGCAGGGAAACGGGTTGAGGGGCCAGCCCCAGGCCCCAAAACAAGCATA
TGGGGCGGTCAGCTTTGTTCCAGCCAGCAGCAACAATCCATTTCAAAACTTAGTAGAGCA
ACCCCA---AGTGGAGGACTGGACCTCAGTTCCACCTCCCACACAGTATTAACACCTGAG
ATGGGACCACAAACCTTAAATACAGGAATATATGGGCCTTTACCACCTGACACTTTTGGG
CTACTCTTGGGAAGAAGTAGTGTCACCATGAGAGGCTTACAAGTCCTCCCTGGAGTTATC
GATAATGATTATGAAGGAGAAATTAAAATCATGGCCAGAGCTATTAACAACATTATTACT
GTCCCTCAAGGGGTTAGAATAGCACAGTTAGTTTTGCTACCCTTAGTTAAAACAGATAAT
AATATCCAACACTCTAACAGGAATACAAAAGGTTTT-GGATCGTCAAATATATATTGGGT
GC--AACCAATTACAAATCAAAAACCCTCTCTAACCTTATGGTTAGATGGTAAGGCATTT
ACTGGGCTAATAGACACAGGGGCCGATGTAACCATCATTAAACAAGAAGATTGGCCCTCT
CATTGGCCTACCACAGAGACTTTAACACACCTGAGAGGAATTAGACAAAGCAGTAATAC-
TAAACAAAGTTCTAAATACCTAACATGGACAGATAAAGAAAACAATTCAGGCCTCATTAA
GCCATTTATCATCCCTCACTTACCTGTTAATCTTTGGGGATGAGACCTGCTNTCCCAAAT
GAAAATTATAATGTGCAGCCCAAATGATATAGTTACTGCACAAATGCTAACTCAGGGATA
CACTCCTGGTAAAGGTCTTGGAAAAAAGGAAAACGGCATTCCACAGCCTATACCAGTCTC
AGGACAACTTGATAAAAAAGGGTTTGGAAATTTTTAGCTCAGGCCACTGACATACCTGCA
CCCCAAAAGTGCACTGACCCTATTACTTGGAAGGCAGATGAGCCCGTTTGGGTTGATCAG
TGGCCTTTACTTAATGATAAGCTAAGTACTGCCCAACAATTAGTGCAGGAACAACTGCTA
GCAGGACATATTACAGAAAGTAATTCCCCTTGCAATACACCTATCTTTGTCATTAAGAAA
AAGTCTGGCAAATGGAGACTTCTACAAGATTTAAGAGCCATAAATATCACTATGGTCCTT
ATGGGTGCCTTGCAACCGGGACTGCCCTCACCAGTTGCGATTCCTCAAAAATATTTTAAA
ATCATTATTGACCTTAAAGATTGCTTCTTTACAGTCCCCCTTCATCCTGCTGATCAGAAA
AGATTTGCCTTTTGTCTTCCATCTATAAATTTTAAGCAGTCAATGAAACATTACCAATGG
AAAGTCTTACCTCAGGGTATGGCCAATAGTCCTACCTTGTGTCAAAAATATGTAGCTGCT
GCTATAGAACCAGTCAGAAAAATATGGACACAAATGTATATTATACACTATATGGATGAT
ATTTTAATAGCAGAACAGATTGGTGAACAAGTCTTACAGTGCTTTGCCCAACTCAAACAA
GAGTTGACAACAGCCGGACTGCAAATAGCCCCGGAAAAAATACAACTACAAAATCCATAT
ACCTATCTTGGTTTTCAAATTAATGG-ACCCAAAATCATTAATCAAAAGGCC-GTTATAC
GCCGTGACCATCTAAAAACTTTAAATGATTTCCAAAAATTACTGGGAGACATAAATTGGC
TTCGACCATACCTAAAACTTACCACAG-GAGAGTTAAAACCTCTTTTCGATATATTGAAA
GGAGACTCTAATCCAAAATCCCCCAGGTCCATTTCCAAAGAAGCATTAACGGCACTCCAA
CGGGTAGAAGATGCCATTACAACACAATTTGTTACCAGTATTGATTATTCTCAGCCATTA
ATATTCATTATTTTTAACACAGCAATAACCCCTACTGGTTTATTCTGGCAAAACAATCCC
ATTATGTGGGTACACCTGCCCCCTCCTCCCCCAAAAAGGTTTTGTTGCCTTATTATGATG
CCATAGCTGATCTAATTATCTTGGGAAGAGAAAACAGTAGAAAATACTTTGGAATAGAAC
CCTCTACCATTATACAGCCCTACACTCAATCACACATCCATTGGCTGTTACAAAATACAG
AAGCCTGGCCAATTGCTTGCGCTTCTTACACTGGCACAATTGACAACCATTACCCACCTA
ACAAACTCATTCAATTTTGCAAACTTCATGCGTTTGTATTTCCTCATATTACCAGTAAGG
AACCTCTCAATGATGCATTACTAATTTTCACTGATGGATCTTCCACAGGACTCGCTGCTT
ACACCTACAATAATACAATTGTTAAATTCCAAACCACTTATACATCAGCTCAGCTAGTCG
AATTACAAGCTATAATTGCAGTATTATCAGCTTTCCCTTGTCAGCCACTTAATATTTACA
CAGACAGCGCCTACCTGGCTCATTCAATACCCCTCTTAGAGACCGTGCCGCAAATTAAAC
ATATTTCAGACACAGCTAACCTATTTCTACAATGTCAACAACTTATTC-AAAAAAGGACT
ACTCCCTTTTTCATTGGACATATTAGAGCACATTCA-GGATTACCGGGACCTTTAGTACA
AGGTAATTCAACAGCTGACATGGCAACAAAAACCATAGCCACAGTCACTACAGACAATTT
ACAACAAGCA-CAAAAAGCACATGCCCTACATCATTTAAACGCCCAGACCTTAAGACTTA
TGTTTAAAATTACTAGAGAACAAGCCCGACAAATAGTTAAACAATGTGCCAACTGCATAA
CTTATTTACCCGTTCCTCATCTAGGAGTTAACCCTCGAGGACTCATCCCCAACGAAATTT
GGCAAATGGATGTTACACATCACTCAGAATTTGGCCAACTAAAATATATTCATGTATGCA
TAGACAC-CTATAGTGGGTTCATTATTGCAACTCT-CCAGACAGGAGAGGCCACCAAACA
TGTCATAACTCATTTATTACATTGCTTTTCCATCTTAGGTATACCCAAACAAATTAAGAC
AGATAACGGTCCTGGTTACATAGCCAAAACTTTCTTACAATTCTGCAACACCCTACAAAT
TAAACATATCACAGGCATTCCCTACAATCCCTAAGGACAAGGTATAGTAGAAAGGGCCCA
TCTGTCATTAAAAACTACTATCAAAAAAGTAAAAGGGGGGAGCTGGTACCCCGTGAAGGG
TACCCCCAGAAACATACTTAATCATGACCTCTTTATCCTTAATTTTTTAAATTTGGACAG
TTACGGAAAATCTGCTGCCGACCGTTTCTGGCATCCTGAATCTCAAAAACAGTTTGCAAT
GGTTAAATGGAAAGATCCACTCAATAATTCATGGCATGGCCCTGACCCAGTTTTAGTTTG
GGGAAGAGGCTCAGTATGTATTTTCTCACAAAAAG--TGATGCAGTCAGATGGCTGCCCG
AAAGATTGGTTAGACAAATGAATCATAACCATTGTCAATCCAGGGAAAACAATCCTCCCT
GAGAAGTTTCTTCCCTTTTGTTTTTCAGAAAATGAAGCCCAACATGAGATTCTTTTGGAA
AATAATCATTTTATATAACATAGTGACAGTCTATGCAGGTTTTGATGACCCTCGTAAAGC
AATAGAACTAATACGAAAGCAACACGGCCAGCCTTGTGACTGCAGCGGGGGACAAGTATC
TGAACCTCCATCAGACAGAATCTTCCAAGTGACTTGCTCGGGCTAGACAGCTTACTTAAT
GCCAAACCAGATATGGAAATGTAAGTCAACCCCAAGAGACACCTCCCCTAGCGGGCCGCT
CCAAGAATGCCCCTGTAGTTCTTTCCAGTCCTCTGTACATAGTTCTTGCTACAAGTCATA
TCAACAATGCAAATCAGGCAATAAAACATACTATACGGCCACGTTACTAAAAACACAAAC
TGGAGGTACCAGTGACGTACAAGTATTAGGATCCACCAATAAACTTGTACAATCTCCTTC
TAACGGCCAAAAAGAACAGCCTGTTTGCTGGAGCACTACAGCCCCTATCCACATCTCTGA
TGGGGGAGGTCGATTAGACACCACAAGAATTAAAACTGTTCAGAAAAAA-CTAGAAGAAA
TTCATAAAGCCCTGTATCCTGAAATTCAATATCACCCTTTGGCCCTGCCTAAGGTTAGAG
ATAACCTTATGATCGATGCTCAAACTTTTGGTATCCTTAATGCCACTTACAACTTACTCC
AAATGTCCAATACAAGCCTTTCCCACGATTGTTGGCTTTGTTTAAAAATGGGTCCCCCTA
CTTCTCTCGCTATACCTAACTTTTCATTATCCTATGTCAATTACTCGGGTGAGTCCTTGG
ACAATAACTCCTGTCCAATTATCTCTCCCCTCTTAGTTCAACCAATGAAGTTTTCTAATT
CTTCTTGCCTCTTTTCACCCTCTTACAATAGCACTGAAGAAATCGATCTAGGCTACGTTG
TATTCAACAACTGTACCTCCATAATCAAGGTCACCAGCCCCTTGTGTGCTATAAATGGCT
CGGTTTTCCTCTGTGGAAAC---ATGGCATATACTTATCTACCCACAAATTGGACAGGGC
TTTGTGTTCTAGCCACTCTTCTCCTCGACATTGATATCATCCCTGGATATGAACCTATCC
CCATCCCCACTATTGAGCATTTTATATATAGACCAAAACGGGCCATACAATTTATTCTCT
TGTTGGCTGGACTGGGAATCACCACTGCATTTACAACAGGAGCTATAGGCCTAGGAGTCT
CACTAACCCAATATACTAAATTATCCAATCAATTAATTTCCGATGTACAAACCTTATCCA
GTACTATACAAGATCTACAAGATCAGGTAGACTCATTAGCTGAAGTAGTTCTCCAAAATA
GAAGAGGTCTAGACTTACTAACAGCAGAACAGGGAGGGATCTGTTTGGCTTTACAGGAAA
GATGCTGTTTTTATGCTAACAAATCCGGGATCGTTAGAAACAAAATAAAGACC-TTACAA
GAAGAGCTAGAAAAATGCAGAAAAGACCTAGCCGCCAATCCGCTTTGGACTGGACTCCAC
GGACTTCTCCCTTATCTCCTACCATTTTTAGGTCCTTTACTTACCCTTCTACTCTTTCTC
ACTCTTGGACCTATAATCCTTAATAAGCTTATGGCATTTGTCAGATGACAAATTGAGGCC
TTCCAGGCCAAGCCTATACAGGTCCATTATCATCGCCTTGAGATGTCTGAACATGGTGAG
TCTTATTCGCCCTTATAAGACCACCTCCCCTGTGAGCTGAACTGGACAGTCAATGACGGG
TAAGAGGACACCACCCCCAATTAAGCCTAAGACAGGAGGGCTGCCCCTGCTGCTGCCTAA
TCCCACGACGGGCTTAAAAGGTGGGGATGAGTTGACCCAACCTAAGACAGGTGCAGTTCC
CGAGGGGCTATCT-CTCATCATGAAATAATAAAAAAGGGGGACCTGTCCGGAGCCGCGTG
GCCCGGCCATAGCGA-TTATAACTTACAACTGA-CGCCTGAGCTCTATACATTTCCACTT
CATGCCTCCTCCCTAGGTTTACTTTCTT--CCTTGTTCTGCTGTCTCATACGCCAGTACA
AAATGGCGCTCTTCCGGGTTCTTCATCACCC-ATTTTCCCACG----CCCGGGAAAATGA
TCAACTTACAGCACAGGAGCCATCCCGCGCCCGGGAAAATTACCAACCGATGGCGCAGGT
GCAACATGACCTCCGACCGAAGAAACAGAGACCTACCTGGCCACGCCCACCGCAGGGCCA
CCATC-ATCACCCTGGCCCAACCTCCGCCCCTGCCGATCTATATAAGGCATTACACTGCC
ACCAATAAATGAGACTTGATCAGGGTACTGTCCTGTCTCCATTTCTCGTGTCTCTTGTCC
CCCTGAGTTCCCACTCCCTCTTCTAGGGCCTACATTGACGATCCCGCGGGACGGGA--
>NW_005093490.1 Macaca_fascicularis_5.0 Scaffold38
GTCCCGAGCTGCATGCCCCGGTCATAGCAAA-TAATAATTAATGGTTAAACGCCCGAGCT
CTATTCCTTTCCACCTTCTACCTCCTCCCTAGATTTGTTGTTTCTCTTTAGTATCAATAC
C-TCAT--------AATAGATGGCGGTTTTCCTGCTTCTTCTTCACTTGTTTTTCCCCC-
GCGGCCGCGAAAATTGTTACTTTGTAGCACAGGCACCATCCCGTGCCTGGGAAAATTACC
AACTGACAGCGCAGGTGCAACATGACGTTCGACCAGAGAAACCAATACCTACTTGGTCAC
GCCCTCTGCGATGAGATCATCTCCGCCTCTGGCCTAACCCCTTCCCCTCCAAGTGTATAT
AAGGCACTGCATTACCGGCATTAAACGAGACTTGATCAGAGCACTGTCTTGTCTCCGTTT
CTCGTGTCTCTTGTTCCCC-AAATTCCCACCCCCTCCTCCAGGGCCTGCTTCGACGATCC
CGTGGGCCGGGATACTTGGCGCCCCAACA-GGGACCTGGAAACGAGGGACTCCGTGAGGA
AGAGGACGCCAAAGGACGGTCGACCGCTAACGAAGATAAAAGGAGTCAAATTCTTTCGAT
CACCGCGGGAACCTGCCGCGTCTGAATCGAAGGTAAGTGACGCGTCCGAAATGGGACAAC
AATTAAGCCAACATCAAATATATGTAGGACAATTAAAAGAGGCTTTAAAGACACGAGGAG
TAAAGGTTAAAGGTAACGATTTGTTTAAATTTTT-GATTTTGTAAAAGACACTTGCCCTT
GGTTCCCACAGGAAGGAACTATTGATATTAAAAGATGGCGTAGAGTAGGGGATTGTCTTC
AGGACTATTATAATACTTTTGGGCCGGAAAAAATTCCTGTAACCGCCTTCTCTTATTGGA
ACCTCATTAGAGTTTTAATAGATAAGAAGGAGGCCGATCCGCAAGTCATGGCTGCGGTCG
CTCAGACAGAGCATATTTTAAAGGTTAGCTCCCGCCCTAACCTCGCAAAGCCTCCGCAAG
ATACGGAGGAGGATCTCATTTCCCTCGAAAGTGATCATGAGGAAATTAAGTCTCCTTCTG
TAACAGATAAAGAAATGCCACACGAAAACAAACCAAA-AAAA--TACCCAATTTTACAGA
TGCTTCAAAAAGAGGAGGAAATTAATAAGCCTAATCAATTGGATATAAATTGGGATGATT
TAGAGGAAGAGGCGGCCAAATATCACAACCCTGATTTGCCTCCCTTTACTTCATACCCAC
CCCCATATAATAAGACACATAATGAGGCTTCTGCGCCCATTGTTATGGCATCAATAGATC
CCAAAGAAGAATTAAAGCAAAAAATTGCTCAACTAGAAGAACAGATTAAACTTGAAGAGT
TACATCAATCATTGATAATTAGGCTCCAAAAGCTCAAAACAGGAAATGAAAAAATACCCA
ACTCAGACGCTATGGAGGATTCCTTGCGCCCACTTCAGCGGCCTGGACAACATGTTCCGA
GAGGGGGGTTAGTTGCTAGCCGACATAGAGAAGACTCCTCACCCAAAGACGTTTTTCCAG
TCACTGAAACCATAGATGAACAGGGACAGGCTTGGAGGCATCATACTGGATTTGATTTTA
CTATTATAAAAGAGTTAAAGACTGCTGCCTCTCAGTATGGGGCTACTGCTCCATATACTC
TTGCTATAGTGGAATTTGTAGCTGAGAATTGGCTCACTCCTACAGACTGGAATACCTTAG
TCAGGGCAGTTGTTTCTGGGGGAGACCACTTAATTTGGAAGTCAGAGTTCTTTGAAAATT
GTAGAGATACAGCTAAAAGAAATCAACAGGCAGGAAACGGTTGGGATTTTGATATGTTAA
CTGGTTCAGGTAATTATGCAGACACTCAGACCCAAATGCAATATGACCCTGGACTGTTCT
CACAAATCCAGGCTGCTGCTACAAAAGCCTGGAGAAAACTTCCCGTTAAAGGAGATCCAG
GGGCTTCGCTCACAGTGGTTAAACAAGGACCCGATGAGGCATTTTCAGACTTTGTGCATA
GGCTTATGACCACGGCAGGTAGAATCTTTGGAAATGCAGAAACGGGTGTAGATTATGTTA
AACAGTTAGCTTATGAAAATGCTAACCCCGCCTGCCAAGCGGCAATCAGACCTTATCGAA
AGAAAACAGATTTAACAGGATACATTCGCCTTTGTTCAGATATTGGGCCCTCATATCAAC
AAGGCCTAGCAATGGCCGCCGCTTTTAGCGGCCAAACAGTAAAGAGATTTCCTCATTAAC
AAAGGTAAAGATAAAGGGGGA-TGTTTTAGATGCGGTAAAAGGGGACACTTTGCAAAAGA
TTGCTGTGAAAACCAAAATAAGAGTCCAGAAGCAAAAATCCCAGGCCTTTGCCCAAGGTG
TAAAAGAGGAAGGCACGGGGCAAACGAATGTAAATCTAAAACTGACAGTCAAGGAAATCC
TTTACCCCCCAGGCAGGGAAACGGGATGAGGGGCCAGCCTCAGGCCCCGAAACAAGCATA
TGGGGCAGTCAGCTTTGTTCCAGCCAGCAACAGCAATCCATTTCAAAACTTAGTAGAGCA
ACCCCAGGAAGTGCGGGATTGGACCTCAGTTCCACCTCCCACACAGTACTAACACCTGAA
ATGGGACCACAGACCTTAAATACCGGAATATATGGACCCTTACCACCTAACACTTTTGGG
CTACTTTTAGAAAGAAGTAGTGTCACCATGAGAGGCTTACAAGTCCTCCCTGGAGTTATC
GATAATGATTATGAAGGAGAAATTAAAATTATGGCCAGAGCTATTGATAGTATTATTACT
GTCCCTCAAGGAGTTAGAATAGCTCAGTTACTCCTGCTACCTTTGGTTAAAACAGATAAT
AATATCCAATACTCTAATAGAAATATAAAAGGTTT-CGGATCATCAGAGATATATTGGGT
GC--AACCAATTACAAATCAAAAACCCTCTCTAACCTTATGGTTAGACGGGAAGGCATTC
ACTGGACTAATAGACACAGGGGCTGATGTAACAATCATTAAACAGGAAGATTGGCCCTCT
CATTGGTCTACCACAGAAACTTTACCTCACTTGAGAGGAATTGGACAAAGCAGTAATCC-
TAAACAAAGTTCTAAATACCTAACATGGACAGATAAAGAAAACAATTCAGGCCTCATTAA
GCCATTTGTCATTCCTCACCTACCTGTTAACCTTTGGGGGCGAGATCTGCTCTCTCAAAT
GAAAATTATAATGTGTAGTCCAAATGATATAGTTACTGCACAAATGTTAACTCAAGGATA
CACCCCTGGTAAAGGTCTTGGAAAAGGAGAAAACGGTATCCCACAGCCTATACTGGTTTC
AGGACAACTTGATAAAAAGGGGTTTGGAAATTTTTAGCTCAGGCCACTGACATACCTGCA
CCCCAAAGGTGTGCTGACCCCATTACTTGGAAGTCAGATGAGCCCGTTTGGGTTGATCAG
TGGCCTTTACTCAATGATAAACTAAGTGCTGCCCAACAGTTAGTGCAGGAACAACTGATA
GCAGGGCATATTGTGGAAAGTAATTCTCCTTGGAATACACCTATTTTTGTTATTAAAAAG
AAGTCTGGTAAATGGAGACCCTTACAAGATTTAAGAGCAGTAAATATCACTATGATCCTT
ATGGGTGCCTTACAACCAGGATTGCCTTCACCGGTTGCGATTCCTCAAAAATATTTTAAA
ATCATTATTGACCTTAAAGATTGCTTTTTTACAATTCCCCTTCACCCTGCTGACCAAAAA
AGATTTGCCTTTAGTCTTCCATCCACAAATTTTAAACAACCAATGAAGCGTTATCAATGG
AAAGTTTTACCTCAGGGTATGGCTAATAGTCCTACCTTGTGTCAAAAATATGTAGCTGCC
GCTATAGAGCCAGTCAGAAAAACATGGGCACAGATGTATATTATACATTATATGGATGAT
ATTTTAATAGCAGGAGAAATTGGCGAACAAGTCTTACAGTGTTTTCCCCAACTTAAACAA
GAGTTAACAGCAGCCGGACTACAAATAGCCCCAGAAAAGGTACAATTACAAGATCCATAC
ACCTATCTTGGTTTCCAAATTAATGG-ACCCAAAATCATTAATCAAAAGGCC-GTTATAC
ATTGTGATCATTTAAAAACTTTAAATAATTTCCAAAAATTACTGGGAGACATAAATTGGC
TTCGGCCGTACTTAAAGCTCACCACAG-GAGAGTTAAAACCTCTTTTCGATATATTAAAA
GGAGACTCTAATCCAAAATCCCCCAGGTCCATTACTAAAGAAGCATTAATAGCACTCCAA
CAGGTAGAACATGCCATTGCAACACAATTTGTTACCAGCATTGATTATTCTCAGCCATTA
ATATTCATTATTTTTAACACAACAATAACCCCTACTGGCCTATTTTGGCAGAACAATCCC
ATTATGTGGGTACACCTGCCC--TCCTCCCCTAAAAAGGTTTTGTTGCCTTATTATGATG
CAATAGCTGATCTAATTATCTTGGGAAGAGAAAACAGTAGAAAATACTTTGGAATAGAAC
CCTCTACTATTATACAATCCTACACTCAATCACGCATCCATTGGCTGTTACAAAATACGG
AAGCCTGGCCAATTGCTTGCGCTTCTTTCACTGGCGTGATTGACAACCATTACCCACCTA
ACAAACTCATTCAATTTTGCAAACTTCATGCATTTGTATTTCCCCATATTACCAGTAAAG
AACCTCTCAATGACGCATTACTAATTTTCACTGATGGGTCTTCCACAGGACTTCCCGCTT
ACACCTACAATAATGTAGTCATTAAATTCCAGACCACTTATACATCAGCTCAGCTGGTCG
AATTGCAAGCTATAATTGCAGCACTATCAGCTTTTCCTTGTCAGCCACTTAACATTTATA
CAGACAGCGCCTACCTGGCTCATTCAATACCCCTCTTAGAGACCGTGTCTCAAATTAAAC
ATATTTCAGACACAGCTAACCTATTTTTACAATGCCAACAACTTATTC-AAAAAAGGACT
ACTCCCTTTTTTCTTGGGCATATTAGGGCACATTCA-GGATTACCGGGACCTTTAACTCA
AGGTAACGCAACAGCTGACACGGCAACAAAAACCATAGCCACAGTCACTACAGACAATTT
GCAACAAGTG-CAAAAAGCACATGCCTTACATCATTTAAACGCCCAAACCTTAAGGCTTA
TGTTTAAACTTACCAGAGAACAAGCTCGACAAATAGTTAAACAATGCGCCAACTGCATAA
CATATTTACCTGTTCCCCATCTAGGAGTTAAGCCCTGAGGACTCATCCCCAACGAAATTT
GGCAAATGGACGTTACTCACCACTTAGAATTCGGTCAACTAAAATATATCCATGTATGCA
TAGACAC-CTATAGTGGATTCATCAGTGCAACTCT-CCAAACAGGAGAGGCCACCAAACA
TGTCATAGCTCATTTATTACACTGCTTTTCTCTTTTAGGAATACCCAAACAAATCAAAAC
AGATAATGGCCCTAGTTATATAGCCAAAACCTTCTTACAATTTTGTAATACCCTACAAAT
TCAACATACCACAGGCATTCCCTATAATCCCCAAGGACAAGGTATAGTAGAAAGAGCTCA
TCTGTCATTAAAAACTATTATCACAAAATTAAAAGGGGGGAGCTGGTACCCCGTGAAGGG
TACCCCCAGAAACATACTCAATCATGCCCTGTTTATCCTTAATTTTTTAAATTTGGACAG
TCATGGAAAATCGGCTGCCAACCGTTTCTGGCATCCTGAATCTCAAAAACAGTTTGCAAT
GGTAAAATGGAAAGATCCACTTGATAATTCATGGCATGGCCCCGATCCAGTTTTAATTTG
GGGAAGAGGCTCAGTATGCATCTTCTCACAAAAAAA-TGATGCAGCCAGATGGCTGCCTG
AAAGATTGGTAAGACAAATAAATCATAACCATTGTCAGTCCAGGGAAGATAAATCTCCCT
GAGAAGTTCTTTCCTTCTAGTTTTTCAGAAAATGAAGCCTAACATGAGATTCCTTTGGGG
AATAATCGCTCTATATAGGATAGTGGCAGTCTATGCAGGTTTTGGTGACCCTCGTAAAGC
AAGAGAATTATTACGAAAACAATACGGCCAGCCTTGTGATTGCAGAGGGGGACAAGTATC
TGAACCTCCGTCAGACAGAATCACCCAGGTGACTTGCGTGGGCAAGACAGCTTACCTAAT
GCCAAACCAGTTATGGAAATGTAAGTCTACCCCAAGAGATACCTCACCTAGCGGGCCGCT
CCTAGAATACCCTTGTAGCTCTTTCCAATCTTCTGTACATAGTTCCTGTTATACCTCCTA
TCAACAATGCAAATCAGGCAATAGAACATATTATACGGCCACGTTACTAAAAACACAAAC
TGGAGGCATTAATGACGTACAAGTATTGGGATCCACTAATAAACTTGTACAATCGCCTTG
TAACGGCCAAAAAGGAAAGCCTGTTTGTTGGAGCACTACCGCCCCCATTCACATTTCTGA
TGGAGGAGGCCCATTAGATACTGCAAGAATTAAAACCGTCCAGAAAAAA-TTAGAAGAAA
TTCATAAAGCTCTATATCCGGAACTTCAATATCACCCTTTAGCCCTGCCTGAGCTTAGAG
ATAATTTTAGGCTGGATGCTCAAACCTTCGATATCCTCAACGCTACTTACAATTTACTTC
AAATGTCCAATACAAGTCTGGCCCATGATTGTTGGCTTTGCCTTAAGATGGGCCCCCCTA
TTCCTCTAGCTATACCTAACCTTTCATTGTCCTATGTCAATTACTCAAATGAATCCTTAG
TAAATAATTCCTGTCCTATTATCCCCCACCTCTTAGTTCAACCGATGACGTTTTCTAATT
CCACTTGCCTCTTTTCACCATCATATAATAACACTAAAGAGATCGATTTAGGCTATGTTG
TGTTTGACAACTGTACCTCCATAATCAATGCCACCAACCCTTTGTGTGCTGTAAATGGCT
CGGTTTTCGTTTGTGGAAACAACATGGCATATACTTATCTACCTACACATTGGACAGGGC
TTTGTGTTCTGGCCACTCTTCTCCCCGACATTGATATCATCCCTGGAGATGAACCTATCC
CCATCCCCGCTATTGAACATTTTATTTATAGACCAAAACGAGCCATACAATTTATTCCCT
TGTTGGCAGGACTAGGAATCACCACTGCTTCTACTACAGGAGCCACAGGCCTAGGAGTCT
CACTAACCCAATATACCAAATTATCCAATCAATTAATTTCAGATGTACAGACCTTATCCA
GTACTATACAAGATTTACAAGACCAAGTAGATTCATTAGCAGAAGTAGTTCTCCAGAATA
GAAGAGGTCTAGATTTGTTAACGGCAGAAAAGGGAGGGATATGTTTGGCTTTACAGGAAA
AGTGCTGTTTTTACGCCAACAAATCCGGAATCTTCAGAGATAAGATAAAAACG-TTACAA
GAAGAACTAGAAAAGCGTAGAAAAGGCCTGGCCACCAATCCCTTGTGGACTGGACTCGAT
GGACTTCTCCCCTATCTCCTGCCATTTCTTGGTCCTTTACTTACTCTTCTACTCTTCCTC
ACTCTTGGGCCTATAATCCTTAATAAGCTGATGGCATTTGTCAGACAACAAATCGAGGCC
TTCCAGGCCAAACCTATACAGGTCCATTATCATCACCTTGAGATGACTGAAAATGGTGAG
TCTTATTTACCTTAATAAGACCACCTCTCCTGCGTGCTGAACTGGACAGTCAATGACGGG
TAAGAGGACACTATCTCCATCGGAGCCTAAGACAGGAGGGCCGCCCTTGCTGCTGCCTTA
TCCCATGACAGGCCTAGAAGATGGGGATGTGTTGACCCAACCTAAGACAGGCGCAGTTCC
CGAGGGGTCATTT-CTTATCATAAAA-TAATAAAAAGGGGGACCTGTCCAGAGCTGCACG
CCCCGGCCATAGCAAATAATAATTAATGATTAAACGCCCGAGCTCTATTCCCTTCCACCT
TCTACCTCCTCCCTAGATTTGTTGTTTCTCTTTTGTATCAATACCTCATAA--------T
AGATGGCGCTCTTCCTGCTTCTTCTTCACTT-GTTTTTCCCCC-GCGGCAGCGAAAATTG
TCACTTTGTAGCACAGGCACCATCCCGTGCCCGGGAAAATTACCAACTGACAGTGCAGGT
GCAACATGACGTTCGACCAGAGAAACCAATACCTACTTGGTCACGCCCTCTGCGATGAGA
TCATCTCCGCCTCTGGCCCAACCCCTTCCCCTCCAAGTGTATATAAGGCACTGCATTACC
GCCATTAAACGAGACTTGATCAGAGCACTGTCTTGTCTCCATTTCTCGTGTCTCTTGTT-
CCCCAAATTCCCACCCCCTCCTCCAGGGCCTGCTTCGACTATCCCGCGGGCCGGGATA
>NW_005093489.1 Macaca_fascicularis_5.0 Scaffold37
GTCCGGAGCTACGTGGCCCGGCCATAGCGA--TTATAACTGACGACTGA-TGCCTGAGCT
CTATACATTTCCACTTTATGCCTCCTCCCTAGATTTACT--TTCTTCCCTGTTCTGCTGT
C-TCATATGCCAGTACAAAATGGCGCTTTTCCTGGTTCTTCATCACCCATTTTCCC----
ATGCCCGGGAAAATGATCAACTTACAGCGCAGGCGCCATCCCGTGCCAGGGAAAATTACC
AACCGATGGCGCAGGCGCAACATGACATCCGACCGAAGAAACCGAGACCTACCTGGCCAT
ACCCACCGCAGAGCCACCTTCATCGCCC-TGGCCCAACCTCC-CCCCTGCTGGTCTATAT
AAGGCATTACACTGCCACCAATAAACGAGACTTGATCAGGATACTGTCTTGTCTCCATTT
CTCGTGTCTCTTGTCCCCCCGAGTTCCCACTCCCTCTTCTAGGGCCTACATTGACGATCC
CGCGGGACGGGACACGTGGCGCCTCAACGTGGAGCCTGGAAATGAGGGATTCCGTGAGGA
AGAGGACGCGAAAGAACGGTCGACTGTC----AAGC----TGAAACTAAACTCCTCCGAT
CACCGCGGGAACCTGCCGCGTCAGAATCGAAGGTAAGTGACGCGTCCGAAATGGGACAAG
AATTAAGTCAACATCAAATCTATGTAGGACAATTAAAAGAGGCTTTAAAGATACGAGGAG
TAAAGGTTAAAGGTAATGATTTGTTTAAATGTTTTGATTTTGTAAAAGACACTTGCCCTT
GGTTCCCACAGGAAGGAACTATTGATATTAAAAGATGGCGTAGAGTAGGAGATTGTTTTC
AAGATTATTATAATACTTTTGGGCCAGAAAAAATTCCTGTGACCACCTTCTCTTATTGGA
ATCTCATTAAAGATTTGATAGATAAAAAGGAGGTCGATCCACAAGTCATGGCCGCGGTCG
CTCAAACAGAACATATTCTAAAGGTTAGTTCCTGCTCTAACCTCACAAAGCCTCCGCAAG
ATATGGAGGAGGATCTCATTTCCCTTGAGAGCGATGATGAGGAAGTCAAGTCTCCTTCTG
TAACATATAAAGAAATGTTACACAAAAACAAACAGAA-AAAA---ATCCAGTTTTACAAA
CGCCTCAAAAAGAGGAAGAAACTAATAAGCCTGATCAATCAGACATAAATTGGGATGATT
TAGAGGAAGAGGCGGCTAAATATCATAACCCCGACTGGCCTCCCTTTACTCCACGCCCAC
CCCCATATAATGGGACACGTAATGGGGCTTCTGCGCCCATTGTTATGGCAGTAGTAGATC
CCAAAGAAGAATTAAAACAAAAAATTGCTCAACTAGAAGAACAAATTAAACTTGAGGAGT
TGCATCAATCACTGATAATTAGGCTCCAAAAATTTAAAACAGGAAATGAAAAGATACCTA
ACCCAGATGTTATGGAGGGTTCCCTGCGCCCACTTCAGCGGCCTGGACAGCATGTTCCAA
GAGGGGGGTTAGTTGCTAGCTGACATAGAGAAGACTCCTCCCCCAAAGACATCTTCCCAG
TTACTGAAACCACAGATGGGCAAGGACAAGCTTGGAGACATCATACTGGGTTTGATTTCA
CTATCATAAAAGAGTTAAAAACTGCTGCTTCTCAATATGGGGCTACTGCTCCATATACTC
TCGCAATAGTGGAATCTGTAGCCGATAACTGGCTCACCCCTACAGATTGGAATACCTTAG
TTAGGGCAGTTCTTTCTGGGGGAGATCATTTAATTTGGAAGTCAGAGTTTTTTGAAAATT
GTAGGGACACAGCTAAAAGAAACCAACAGGCAGGAAACGGCTGGGATTTTGATATATTAA
CTGGTTCAGGTAACTATGCAGACACTCAGGCCCAAATGCAATATGATCCTGGCTTGTTTT
CACAAATCCAGGCAGCTGCTACAAAAGCCTGGAGGAAACTCCCTGTTAAAGGAGACCCAA
GGGCCTCACTCACGGCAGTCAAACAAGGACCAGATGAGCCGTTCTCAGATTTTGTACATA
GACTCATGACCACGGCAGATAGAATTTTTGGAAATGCAGAAACGGGTGTAGATTATGTTA
AACAGTTGGCATATGAAAACGCCAACCCCGCCTGTCAAGCGGCAATCAGACCTTATTGAA
AGAAAACAGATTTAACAGGATATATTCGCCTTTGTTCAGATATTGGGCCCTCATATCAAC
AGGGTCTAGCAATGGCCGCCGCCTTTAGCGGTCAAACAGTAA-GAGACTTCCTCAATAAC
AAAGGTAAAGATAAAGGGGGA-TGCTTTAAATGCTGTAAAAAAGGACACTTTGCAAAAGG
TTGCCATGAAAACCAAAATAAAAATCCAGAAACAAAAATTCCAGGCCTTTGCCCAAGGTG
TAAAAGAGGAAGGCACTGGGCCAACGAATGTAAATCTAAAACTGATAGTCAAGGAAATCC
TTTATCGTCTCAGCAGGGAAATGGGGTGAGGGGCCAGCCCCAGGCCCCAAAACAAGCATA
TGGGGCGGTCAGCTTTGTTCCAGCCAGCAGCAACAATCCATTTCAAAACTTAGTAGAGCA
ACCCCAGGAAGTGCAGGACTGGACCTCAGTTCCACCTCCCACACAGTATTAACACCTGAG
ATGGGACCACAAACCTTAAATACAGGAATATATGGGCCTTTACCACCTGACACTTTTGGG
CTACTCTTGGGAAGAAGTAGTGTCACCATGAAAGGTTTACAAGTCCTCCCTGGAGTTATC
GATAATGATTATGAAGGAGAAATTAAAATCATGGCCAGAGCTATTAACAACATTATTACT
GTCCCTCAAGGGCTTAGAATAGCACAGTTAGTTTTGCTACCCTTAGTTAAAACAGATAAT
AATATCCAACACTCTAACAGGAATACAAAAGGTTTT-GGATCGTCAAATATATATTGGGT
GC--AACCAATTACAAATCAAAAACCCTCTCTAACCTTATGGTTAGATGGTAAGGCATTT
ACTGGGCTAATAGACACAGGGGCCGATGTAACCATCATTAAACAAGAAGATTGGCCCTCT
CATTGGCCTGCCACAGAGACTTCAACTCACCTGAGAGGAATTGGACAAAGCAGTAATCC-
TAAACAAAGTTCTAAATACCTAACATGGACAGATAAAGAAAACAATTCAGGCCTCATTAA
GCCATTTATCATCCCTCACTTACCTGTTAATCTTTGGGGACGAGACCTGCTCTCCCAAAT
GAAAATTATAATGTGCAGCCCAAATGATATAGTTACTGCACAAATGCTAACTCAGGGATA
CACCCCTGGTAAAGGTCTTGGAAAAAAGGAAAACGGTATTCCACAGCCTATACCGGTCTC
AGGACAACTTGATAAAAAAGGGTTTGGAAATTTTTAGCCCAGGCCACTGACATACCTGCA
CCCCAAAAGTGCGCTGACCCCATTACTTGGAAGTCAGATGAGCCCGTTTGGGTTGATCAG
TGGCCTTTACTTAATGATAAGCTAAGTGCTGCCCAACAGTTAGTGCAGGAACAACTGCTA
GCAGGACATATTACAGAAAGTAATTCCCCTTGGAATACACCTATCTTTGTCATTAAGAAA
AAGTCTGGCAAATGGAGACTCTTACAAGATTTAAGAGCAGTAAATATCACTATGGTCCTT
ATGGGTGCCTTAGAACCGGGACTGCCCTCACCAGTTGCGATTCCTCAAAAATATTTTAAA
ATCATTATTGACCTTAAAGATTGCTTCTTTACAATCCCCCTTCATCCTGCTGATCAGAAA
AGGTTTGCCTTTAGTCTTCCATCTACAAATTTTAGGCAGCCAATGAAACGTTACCAATGG
AAAGTCTTACCTCAGGGTATGGCCAATAGTCCTACCTTATGTCAAAAATATGTAGCCGCT
GCTATAGAACCAGTCAGAAAAATATGGACACAAATGTATATTATACATTATATGGATGAT
ATTTTAATAGCAGGACAAATTGGTGACCAAGTCTTACAGTGCTTTGCCCAACTCAAACAA
GAGTTGACAACAGCCGGACTGCAAATAGCCCCAGAAAAAATACAACTACAAAATCCATAC
ACCTATCTTGGTTTTCAAATTAATGG-ACCCAAAATCATTAATCAAAAGGCC-GTTATAC
GTCGTGACCATCTAAAAACTTTAAATGATTTCCAAAAATTACTGGGAGACATAAATTGGC
TTCGACCATACTTAAAACTTACCACAG-GAGAGTTAAAACCTCTTTTCGATATATTAAAA
GGAGACTCTAAACCGAAATCCCCCAGGTCCCTTTCAAAAGAAGCATTAACGGCCCTCCAA
CAGGTAGAAAATGCCATTACAACACAATTTGTTACCAGTATTGATTATTCTCAGCCATTA
ATATTCATCATTTTTAACACAGCAATGACCCCTACTGGTTTATTCTGGCAAAACAATCCC
ATTATGTGGGTACACCTGCCC--TCCTCCCCCAAAAAGGTTTTGTTGCCTTATTATGATG
CCATAGCTGATCTAATTATCTTGGGAAGAGAAAACAGTAGAAAATACTTTGGAATAGAAC
CCTCTACCATTATACAGCCCTACACTCAATCACACATCCATTGGCTGTTACAAAATACAG
AAGCCTGGCCAATTGCTTGCGCTTCTTACACTGGCACAATTGACAACCATTACCCACCTA
ACAAACTCATTCAATTTTGCAAACTTCATGCGTTTGTATTTCCTCATATTACCAGTAAGG
AACCTCTCAATGACGCATTACTAATTTTCACTGATGGATCTTCCACAGGACTCGCTGCTT
ACACCTACAATAATACAATTGTCAAATTCTAAACCACTTATACATCAGCTCAGCTAGTCA
AATTACAAGCCATAATTGCAGCATTATCAGCTTTCCCTTGTCAGCCACTTAATATTTACA
CAGACAGCGCCTACCTGGCTCATTCAATACCCCTCTTAGAGACCGTGCCACAAATTAAAC
ATATTTCAGACACAGCTAACCTATTTCTACAATGTCAACAACTTATTC-AAAAAAGGACT
ACTCCCTTTTTCCTTGGACATATTATAGCACATTCA-GGATTACCGGGACCTTTAGCACA
AGGTAATTCAACAGCTGACATGGCAACAAAAACCATAGCCACAGTCACTACAGACAATTT
ACAACAAGCA-CAAAAAGCACATGCCCTACATCATTTAAACGCCCAGACCTTAAGACTTA
TGTTTAAAATTACTAGAGAACAAGCCCGACAAATAGTTAAACAATGTGCCAACTGCATAA
CTTATTTACCCGTTCCTCATCTAGGAGTTAACCCTCGAGGACTCATCCCCAACGAAATTT
GGCAAATGGACGTTACGCATCACTCAGAATTTGGCCAACTAAAATATATTCATGTATGCA
TAGACAC-CTATAGTGGGTTCATTATTGCAACTCT-CCAGACAGGAGAGGCCACCAAACA
TGTCATAACTCATTTATTACATTGCTTTTCCATCTTAGGTATACCCAAACAAATTAAGAC
AGATAACGGTCCTGGTTACATAGCCAAAACTTTCTTACAATTCTGCAACACCCTACAAAT
TAAACATATCACAGGCATTCCCTACAATCTCCAAGGACAAGGTATAGTAGAAAGGGCCCA
TCTGTCATTAAAAACTACTATCGAAAAAATAAAAGGGGGGAGCTGGTACCCCGTGAAGGG
TACCCCCAGAAACATACTTAATCATGCCCTCTTTATCCTTAATTTTTAAAATTTGGACAG
TCACGGAAAATCTGCTGCCGACCGTTTCTGGCATCCTGAATCTCAAAAACAGTTCGCAAT
GGTAAAATGGAAAGATCCACTCGATAATTCATGGCATGGCCCTGACCCAGTTTTAATTTG
GGGAAGAGGCTCAGTATGTATTTTCTCACAAAAAAA-TGATGCAGCCAGATGGCTGCCCA
AAAGATTGGTAAGACAAATGAATCATAACCATTGTCAATCCAGGGAAAACAATCCTTCCT
GAGAAGTTTCTTCTCTTTTGTTTTTCAGAAAATGAAGCCCAACATGATATTCTTTTGGAA
AATAATCATTTTATATAACATAGTGACAGTCTATGCAGGTTTTGATGACCCTCGTAAAGC
AATAGAACTAATACGAAAGCAACACGGCCAGCCTTGTGACTGCAGCGGGGGACAAGTATC
TGAACCTCCGTCAGACAGAATCTTCCAAGTGACTTGCTCGGGCAAGACAGCTTACTTAAT
GCCAAACCAGCTATGGAAATGTAAGTCAACCCCAAGAGACACCTCCCCTCGTGGGCCACT
CCAAGAATGCCCCTGTAGTTCTTTCCAGTCCTCTGTACATAGTTCTTGCTACATCTCATA
TCAACAATGCAAATCAGGCAATAAAACATACTATACGGCTACATTACTAAAAACACAAAC
TGGAGGTACCAGTGACGTACAAGTATTAGGATCCACCAATAAACTTGTACAATCTCCTTG
TAACGGCCAAAAAGGACAGCCTGTTTGCTGGAGCACTACAGCCCCTATCCACATCTCTGA
TGGGGGAGGTCCATTAGACACCACAAGAATTAAAACTGTTCAGAAAAAA-CTAGAAGAAA
TTCATAAAGCCCTGTATCCTGAAATTCAATATCACCCTTTGGCCCTGCCTAAGGTTAGAG
ATAACCTTATGATCGATGCTCAAACTTTTGATATCCTTAATGCCACTTACAACTTACTCC
AAATGTCCAATACAAGCCTTGCCCACGATTGTTGGCTTTGTCTAAAAATGGGTCCCCCTA
CTCCTCTCGCTATACCTAACTTTTCATTATCCTATGTCAATTGCACGGGTGAGTCCTTGG
TCAGTAACTCTTGTCCAATTATTTCTCCCCTCTTAGTTCAACCAATGAAGTTTTCTAACT
CCTCTTGCCTCTTTTCACCCTCTTACAATAGCACTGAAGAAATCGATCTAGGCTACGTTG
TATTCAACAACTGTACCTCCATAATCAATGTCACCAGCCCGTTGTGTGCTATAAATGGCT
CAGTTTTCCTCTGTGGAAACAACATGGCATATACTTATCTACCCACAAATTGGACAGGGC
TTTGTGTTCTAGCCACTCTTCTCCCCGACATTGATATCATCCCTGGAGATGAACCTATCC
CCATCCC-GCTATTGAGCATTTTATATATAGACCAAAACGGGCCATCCAACTTATTCCCT
TGTTGGCTGGACTGGGAATCACCACTGCATTTACAACAGGAGCTACAGGCCTAGGAGTCT
CACTAACCCAATATACTAAATTATCCAATCAATTGATTTCAGATGTACAAACCTTATCCA
GTACTATACAAGATCTACAAGATCAGGTAGACTCATTAGCTGAAGTAGTTCTCCAAAATA
GAAGAGGTCTAGACTTACTAACAGCAGAACAGGGAGGGATCTGTTTGGCTCTACAGGAAA
GATGCTGTTTTTATGCTAACAAATCCGGGATCGTTAGAGATAAAATAAAGACC-TTACAA
GAAGAGCTAGAAAAACACAGAAAAGATCTGGCTGCCAATCCACTTTGGACTGGACTCCAC
GGACTTCTCCCTTATCTCCTACCATTTTTGGGTCCTTTACTTACCCTTCTACTCTTTCTC
ACTCTTGGGCCTATAATCCTTAATAAGCTTATGGCATTCGTCAGACGACAAATCGAGGCC
TTCCAGGCCAAGCCTATACAGGTCCATTATCATCGCCTTGAGATGTCTGAACATGGTGAG
TCTTATCTGCCCTTATAAGACCACCTCCCCTGTGAGCTGAACTGGACAGTCAATGACGGG
TAAGAGGACACCACCCCCAATTGAGCCTAAGACAAGAGGGCCGCCCTTGCTGCTGCCTAA
TCCCGTGATGGGCTTAAAAGGTGGGGATGAGTTGACCCAACCTAAGACAGGCGCAGTTCC
CGAGGGGCTATCT-CTCATCATGAAATAATAAAAAAGGGGGACCTGTCCGGAGCTGCGTG
GCCCGGCCATAGCAA-TTATAACTGACGACTGA-CGCCTGAGCTCTATACATTTCCACTT
TATGCCTCCTCCCTAGATTTACTTTCTT--CCCTGTTCTGCTGTCTCATACGCCAGTACA
AAATGGCGCTCTTCCTGGTTCTTCATCACCC-ATTTTCCCGTG----CCCGGGAAAATGA
TCAACTTACAGCGCAGGCGCCATCCCGCACCCGGGAAAATTACCAACCGACGGCGCAGGT
GCAACATGACCTCCGACCGAAGAAACCGAGACCTACCTGGCCACGCCCACCGCAGGGCCA
CCATC-ATCGCCCTGGCCCAACCTCTGCCCCTGCTGGTCTATATAAGGCATTACAATGCC
ACCAATAAATGAGACTTGATCAGGATACTGTCTTGTCTCCATTTCTCGTGTCTCTTGTCC
CCCCGAGTTCCCACTCCCTCTTCTAGGGCCTACATTGATGATCCCGCGGGACGGGA--
>NC_027895.1 Macaca mulatta isolate 17573 chromosome 3, Mmul_8.0.1-A
GTCCGGAGCTGCGTGCCCCGGCCATAGCAAA-TAATAATTAATGATTAAACGCCCGAGCT
CTATTCCTTTCCACCTTCTACCTCCTCCCTAGATTTGTTGTTCCTCTTTTGTATCAATAC
C-TCAT--------AATAGATGGCGCTCTTCCTGCTGCTTCTTCACTTGTTTTTCCCCCC
GCGGCTGCGAAAATTGTTACTTTGTAGCACAGGCACCATCCCGTGCCCGGGAAAATTACC
AACTGACAGCGCAGGTGCAACATGACGTTTGACCAGAGAAACCAATACCTACTTGGTCAC
GCCCTCTGCGATGAGATCATCTCTGCCTCTGGCCCAACCCCTTCCCCTCCAAGTGTATAT
AAGGCACTGCATTACCGCCATTAAATGAGACTTGATCAGAGCACTGTCTTGTCTCCATTT
CTCGTGTCTCTTGTCCCCC-AAATTCCCACTCCCTCCTCCAGGGCCTGCTTCGACGATCC
CGCGGGCCGGGATACGTGGCGCCCGAACA-GGGACCTGGAAATGAGGGACTCCGTGAGGA
AGAGGACGCCAAAGGACGGTCGACCGCTAACGAAGACAAAAGGAGTCAAACTCTTCCGAT
CACCGCGGGAACCTGCCGCGTCAGGATCGAAGGTAAGTGACGCGTCCGAAATGGGACAAG
AATTAAGCCAACATCAAATATATGTAGGACAATTAAAAGAGGCTTTAAAGATACGAGGAG
TAAAGGTTAAAGGTAATGATTTGTTTAAATTTTTTGATTTTGTAAAAGACACTTGCCCTT
GGTTCCCACAGGAAGGAACTATTGATATTAAAAGATGGCGTAGAATAGGGGATTGTCTTC
AGGACTATTATAATACTTTTGGGCCAGAAAAAATTCCTGTAACCGCCTTCTCTTATTGGA
ACCTCATTAGAGATTTAATAGATAAGAAGGAGGCCAATCCGCAAGTCATGGCTGCGGTCG
CTCAGACAGAGCATATTTTAAAGGTTAGCTCCCGCCCTAACCTCGCAAAGCCTCCGCAAG
ATACGGAGGAGGATCTCATTTCCCTCGAAAGTGATCATGAGGAAATTAAGTCTCCTTCTG
TAACAGATAAAGAAATGCCACACGAAAACAAACCAAA-AAAA--TACCCGATTTTACAGA
TGCTTCAAAAAGAGGAGGAAATTAATAAGCCTAATCAATTGGACATAAATTGGGATGATT
TAGAGGAAGAGGCAGCTAAATATCACAACCCTGATTTGCCTCCCTTTACTTCATACCCAC
CCCCATATAATAAGACACATAATGAGGCTTCTGCGCCCATTGTTATGGCAGCAATAGATC
CCAAAGAAGAATTAAAGCAAAAGATTGCTCAACTAGAAGAGCAAATTAAACTTGAAGAGT
TACATCAATCATTGATAATTAGGCTCCAAAAGCTAAAAACAGGAAATGAAAAAATACCTA
ACTCAGACGCTATGGAGGGTTCCTTGCGCCCACTTCAGCGGCCTGGACAACATGTTCCAA
GAGGGGGGTTAGTTGCTAGCCGACATAGAGAAGACTCCTCCCCTAAAGACGTTTTTCCGG
TCACGGAAACCATAGATGAACAGGGACAGGCTTGGAGGCATCATACTGGATTTGATTTTA
CTATTATAAAAGAGTTAAAGACTGCTGCCTCTCAGTATGGGGCTACTGCTCCATATACTC
TTGCTATAGTGGAATCTGTGGCTGATAATTGGCTCACTCCTACAGACTGGAATACCTTAG
TTAGGGCAGTCCTTTCTGGGGGAGACCACTTAATTTGGAAGTCAGAGTTCTTTGAAAATT
GTAGAGATACAGCTAAAAGAAATCAACAGGCAGGAAACGGTTGGGATTTTGATATGTTAA
CAGGTTCAGGTAATTATGCAGACACTCGGGCCCAAATGCAATACGACCCTGGACTGTTCT
CACAAATCCAGGCTGCTGCTACAAAAGCCTGGAGAAAACTTCCCGTTAAAGGAGATCCAG
GGGCTTCGCTCACAGCGGTTAAACAAGGACCCGATGAGCCATTTTCAGACTTTGTGCATA
GACTTATGACCACGGCAGGTAGAATCTTTGGAAATGCAGAAACGGGTGTAGATTATGTTA
AACAGTTAGCTTATGAAAATGCTAACCCCGCCTGCCAAGCGGCAATCAGACCTTATCGAA
AGAAAACAGATTTAACAGGATACATTCGCCTTTGTTCAGATATTGGGCCCTCATATCAAC
AAGGCCTAGCAATGGCCGCCGCTTTTAGCGGCCAAACAGTAA-GAGATTTCCTCATTAAC
AAAGGTAAAGATAAAGGGGGA-TGTTTTAGATGCAGTAAAAGGGGACACTTTGCAAAAGA
TTGCTGTGAAAACCAAAATAAGAGTCCAGAAGCAAAAATCCCAGGCCTTTGCCCAAGGTG
TAAAAGAGGAAGGCACTGGGCAAACGAATGTAAATCTAAAACTGACAGTCAAGGAAATCC
TTTACCCCCCAGGCAGGGAAACGGGATGAGGGGCCAGCCTCAGGCCCCGAAACAAGCATA
TGGGGCAGTCAGCTTTGTTCCAGCCAGCAACAGCAATCCATTTCAAAACTTAGTAGAGCA
ACCCCAGGAAGTGCGGGATTGGACCTCAGTTCCACCTCCCACACAGTACTAACACCTGAA
ATGGGACCACAGACCTTAAATACCGGAATATATGGACCCTTACCACCTAACACTTTTGGG
CTACTTTTAGGAAGAAGTAGTGTCACCATGAGAGGCTTACAAGTCCTCCCTGGAGTTATC
GATAATGATTATGAAGGAGAAATTAAAATTATGGCCAGAGCTATTGATAGTATTATTACT
GTCCCTCAAGGAGTTAGAATAGCTCAGTTACTCCTGCTACCTTTGGTTAAAACAGATAAT
AATATCCAATACTCTAATAGAAATATAAAAGGTTT-CGGATCATCAGATATATATTGGGT
GC--AACCAATTACAAATCAAAAACCCTCTCTAACCTTATGGTTAGACGGGAAGGCATTC
ACTGGACTAATAAACACAGGGGCTGATGTAACGATCATTAAACAGGAAGATTGGCCCGCT
CATTGGCCTACTACAGAAACTTTAACTCACTTGAGAGGAATTGGACAAAGCAGTAATCC-
TAAACAAAGTTCTAAATATCTAACATGGACAGATAAAGAAAACAATTCAGGCCTCATTAA
GCCATTTGTCATTCCTCACCTACCTGTTAACCTTTGGGGGCGAGATCTGCTCTCTCAAAT
GAAAATTATAATGTGTAGTCCAAATGATATAGTTACTGCACAAATGTTAACTCAAGGATA
CACCCCTGGTAAAGGTCTTGGAAAAGGAGAAAACGGTATCCCACAGCCTATACTGGTTTC
AGGACAACTTGATAAAAAGGGGTTTGGAAATTTTTAGCTCAGGCCACTGACATACCTGCA
CCCCAAAGGTGCGCTGACCCCATTACTTGGAAGTCAGATGAGCCCATTTGGGTTGATCAG
TGGCCTTTACTCAATGATAAACTAAATGCTGCCCAACAGTTAGTGCAGGAACAACTAGCA
GCAGGACATATTGAGAAAAGTAATTCCCCTTGGAATACACCTATTTTTGTTATTAAAAAG
AAGTCTGGTAAATGGAGACTCTTACAAGATTTAAGAGCAGTAAATATCACTATGATCCTT
ATGGGTGCCTTACAACCAGGATTGCCTTCACCAGTTGCGATTCCTCAAAAATATTTTAAA
ATCATTATTGACCTTAAAGATTGCTTTTTTACAATTCCCCTTCACCCTGCTGACCAAAAA
AGATTTGCCTTTAGTCTTCCATCCACAAATTTTAAACAACCAATGAAGCGTTATCAATGG
AAAGTCTTACCTCAGGGTATGGCCAATAGTCCTACATTGTGTCAAAAATATGTAGCTGCC
GCTATAGAGCCAGTCAGAAAAACATGGGCACAGATGTATATTATACATTATATGGATGAT
ATTTTAATAGCAGGAGAAATTGGCGAACAAGTCTTACAGTGCTTCGCCCAACTCAAACAA
GAGTTAACAGCAGCCGGACTACAAATAGCCCCAGAAAAGGTACAATTACAAGATCCATAC
ACTTATCTTGGTTTCCAAATTAATGGGACCCAAAATCATTAATCAAAAGGCC-GTTATAC
ATCGTGATCATTTAAAAACTTTAAATGATTTCCAAAAATTACTGGGAGACATAAATTGGC
TTCGGCCGTACTTAAAGCTCACCACAG-GAGAGTTAAAACCTCTTTTCGATATATTAAAA
GGAGACTCTAATCCAAAATCTCCCAGGTCCATTACTAAAGAAGCATTAATAGCACTCCAA
CAGGTAGAACATGCCATTGCAACACAATTTGTTACCGGTATTGATTATTCTCAGCCATTA
ATATTCCTTATTTTTAACACAACAATAACCCCTACTGGCCTATTTTGGCAGATCAATCCC
ATTATGTGGGTACACCTGCCC--TCCTCCCCTAAAAAGGTTTTGTTGCCTTATTATGATG
CAATAGCTGATCTAATTATCTTGGGAAGAGAAAACAGTAGAAAATACTTTGGAATAGAAC
CCTCTACCATTATACAGCCCTACACTCAATCACGCATCCATTGGCTGTTACAAAATACGG
AAGCCTGGCCAATTGCTTGCGCTTCTTATACTGGCGCGATTGACAACCATTACCCACCTA
ACAAACTTATTCAATTTTGCAAACTTCATGCGTTTGTATTTCCCCATATTACCAGTAAAG
AACCTCTCAATGACGCATTACTAATTTTCACTGATGGATCTTCCACAGGACTTGCCGCTT
ACACTTACAATAATGTAGTCGTTAAATTCCAGACCACTTATACATCAGCTCAGCTGGTCG
AATTGCAAGCTATAATTGCAGCACTATCAGCTTTTCCTTGTCAGCCACTTAACATTTATA
CAGACAGCGCCTACCTGGCTCATTCAATACCCCTCTTAGAGACCGTGTCTCAAATTAAAC
ATATTTCAGACACAGCTAACCTATTTTTACAATGTCAACAACTTATCC-GAAAGAGGACT
ACTCCCTTTTTTCTTGGGCATATTAGGGCACATTCA-GGATTACCGGGACCTTTAACTCA
AGGTAACGCAACAGCCAACACGGCAACAAAAACCATAGCCACAGTCACTACAGACAATTT
GCAACAAGCA-CAAAAAGCACATGCCTTACATCATTTAAACGCCCAAACCTTAAGGCTTA
TGTTTAAACTTACCAGAGAACAAGCTCAACAAATAGTTAAACAATGCGCCAACTGCATAA
CATATTTACCTGTTCCCCATTT-GGAGTTAATCCCCGAGGACTCATCCCCAACGAAATTT
GGCAAATGGACGTTACTCACCACTTAGAATTCGGTCAACTAAAATATATCCATATATGCA
TAGACAC-CTATAGTGGATTCATCAGTGCAACTCT-CCAAACAGGAGAGGCCACCAAACA
TGTCATAGCTCATTTATTACACTGCTTTTCTATTTTAGGAATACCCAAACAAATCAAAAC
AGATAATGGCCCCGGTTATATAGCCAAAACCTTTTTACAATTCTGTAATACTCTACAAAT
TAAACATACCACAGGCATTCCCTATAATCCCCAAGGACAAGGTATAGTAGAAAGAGCTCA
TCTGTCATTAAAAACTGTTATCACAAAATTAAAAGGGGGGAGCTGGTACCCCGTGAAGGG
TACCCCCAGAAACATACTCAATCATGCCCTGTTTATCCTTAATTTTTTAAATTTGGACAG
TCATGGAAAATCGGCTGCCGACCGTTTCTGGCATCCTGAATCTCAAAAACAGTTTGCAAT
GGTAAAATGGAAAGATCCACTTGACAGTTCATGGCATGGCCCCGATCCAGTTTTAATTTG
GGGAAGAGGCTCAGTATGCATCTTCTCACAAAAAAA-TGATGCAGCCAGATGGCTGCCTA
AAAGATTGGTAAGACAAATAAATCATAACCATTGTCAGTCCAGGGAAGATAAATCTCCCT
GAGAAGTTCTTTCCTTCTTGTTTTTCAGAAAATGAAGCCTAACATGAGATTCCTTTGGGG
AATAATCGCTCTATATAGCATAGTGGCAGTCTATGCAGGTTTTGGTGACCCTCGTAAAGC
AAGAGAATTATTACGAAAACAATACAGCCAGCCTTGTGATTGCAGAGGGGGACAAGTATC
TGAACCTCCGTCAGACAGAATCACCCAGGTGACTTGCGTGGGCAAGACAGCTTACCTAAT
GCCAAACCAGTTATGGAAATGTAAGTCTACCCCAAGAGATACCTCACCTAGCGGGCTGCT
CCTAGAATGCCCTTGTAGCTCTTTCCAATCTTCTGTACATAGTTCCTGTTATACCTCCTA
TCAACAATGCAAATCAGGCAATAGAACATATTATACGGCCACGTTACTAAAAACACAAAC
TGGAGGCATTAATGACGTACAAGTATTAGGATCCACTAATAAACTTGTACAATCTCCTTG
TAACGGCCAAAAAGGAAAGCCTGTTTGTTGGAGCACTACCGCCCCCATTCACATTTCTGA
TGGAGGAGGCCCATTAGATACTGCAAGAATTAAAACCGTCCAGAAAAAA-TTAGAAGAAA
TTCATAAAGCTCTATATCCGGAACTTCAATATCACCCCTTAGCCTTGCCTGAGCTTAGAG
ATAATTTTAGGCTCGATGCTCAAACCTTCGATATCCTCAATGCTACTTACAATTTACTTC
AAATGTCCAATACAAGCCTGGCCCACGATTGTTGGCTTTGTCTTAAAATGGGCCCCCCTA
TTCCTCTAGCCATACCTAACCTTTCATTGCCCTATGTCAATTACTCAAATGAATCCTTAG
TAAATAATTCCTGTCCTATTA---CCCCCCCCTTAGTTCAACCGATGACGTTTTCTAATT
CCTCTTGCCTCTTTTCACCATCATATAATAACACTAAAGAAATTGATTTAGGCTATGTTG
TGTTTGACAACTGTACCTCCATAATCAATGCCACCAACCCTTTGTGTGCTGTAAATGGCT
CGGTTTTCGTTTGTGGAAACAACATGGCATATACTTATCTACCTACACATTGGACAGGGC
TTTGTGTTCTGGCCACTCTTCTCCCCGACATTGATATCATCCCTGGAGATGAACCTATCC
CCATCCCCGCTATTGAACATTTTATTTATAGACCAAAACGAGCCATACAATTTATTCCCT
TGTTGGCAGGACTAGGAATCACCACTGCTTTTACTACAGGAGCCACAGGCCTAGGAGTCT
CACTAACCCAATATACCAAATTATCCAATCAATTAATTTCAGATGTACAGACCTTATCCA
GTACTATACAAGATTTACAAGATCAAGTAGATTCATTAGCAGAAGTAGTTCTCCAGAATA
GAAGAGGTCTAGATTTGTTAATGGCAGAACAGGGAGGGATCTGTTTGGCTTTACAGGAAA
AGTGCTGTTTTTACGCCAACAAATCCGGAATCATCAGAGATAAGATAAAAACG-TTACAA
GAAGAACTAGAAAAGCGCAGAAAAGGCCTGGCCGCCAATCCCTTGTGGACTGGGCTCGAT
GGACTTCTCCCCTATCTCCTGCCATTTCTTGGTCCTTTACTTACTCTTCTACTCTTCCTC
ACTCTCGGGCCTATAATCCTTAATAAGCTTATGGCATTTGTCAGACAACAAATCGAGGCC
TTCCAGGCCAAACCTATACAGGTCCATTATCATCGCCT-GAGATGACTGAAAATGGTGAG
TCTTATTTAC-TTAATAAGACCACCTCCCCCGTGTGCTGAACTGGACAGTCAATGACGGG
TAAGAGGACACTATCCCCATCGGAGCATAAGACAGGAGGGCCGCCCTTGCTGCTGCCTTA
TCCCATGACGGGCCTAGAAGATGGGGATGAGTTGACCCAACCTAAGACAGGCGCAGTTCC
CGAGGGGTCATTT-CTTATCATAAAA-TAATAAAAAGGGGGACCTGTCCGGAGCTGCACG
CCCCGGCCATAGCAAATAATAATTAATGATTAAACGCCCGAGCTCTATTCCTTTCCACCT
TCTACCTCCTCCCTAGATTTGTTGTTCCTCTTTTGTATCAATACCTCATAA--------T
AGATGGCGCTCTTCCTGCTGCTTCTTCACTT-GTTTTTCCCCCCGCGGCTGCGAAAATTG
TTACTTTGTAGCACAGGCACCATCCCGTGCCCGGGAAAATTACCAACTGACAGCGCAGGT
GCAACATGACGTTTGACCAGAGAAACCAATACCTACTTGGTCACGCCCTCTGCGATGAGA
TCATCTCTGCCTCTGGCCCAACCCCTTCCCCTCCAAGTGTATATAAGGCACTGCATTACC
GCCATTAAACGAGACTTGATCAGAGCACTGTCTTGTCTCCATTTCTCGTGTCTCTTGTC-
CCCCAAATTCCCACTCCCTCCTCCAGGGCCTGCTTCGACGATCCCGCGGGCCGGGATA
>NC_027894.1 Macaca mulatta isolate 17573 chromosome 2, Mmul_8.0.1-B
GTCTGGAGCTGCGTGGCCTGGCCATAGCGA--TTATAACTGACGACTGA-CGCCTGAGCT
CTATACATTTCCACTTTATGCCTCCTCCCTAGATTTACT--TTCTTCCCTGTTCTGCTGT
C-TCATACGCCAGTACAAAATGGCGCTCTTCCTGGTTCTTCATCACCCATTTTCCC----
GCGCCCGGGAAAATGATCAACTTACAGCGCAGGCGCCATCCCGCGCCCGGGAAAATTACC
AACCAACGGCGCAGGCGCAACATGACGTCCGACCGAAGAAACCGAGACCTACCTGGCCAC
GCCCACCGCAGGGCCACCATCATCGCCC-TGGCCCAACCTCCGCCCCTGCCGGTCTATAT
AAGGCATTACACTGCCACCAATAAACGAGACTTGATCAGGATACTGTCTCGTCTCCATTT
CTCGTGTCTCTTGTCCCCCCGAGTTCCCACTCCCTCTTCTAGGGCCTACATTGACGATCC
CGCGGGACGGGACACGTGGCGCCTCAACGTGGAGCCTGGAAACAAGGGATTCCGTGAGGA
AGAGGACGCGAAAGAACGGTCGACCGTC----AAGC----TGAAACTAAACTCCTCCGAT
CACCGCGGGAACCTGCCACGTCAGAATCGAAGGTAAGTGACGCGTCCAAAATGGGACAAG
AATTAAGTCAACATCAAATCTATGTAGGACAATTAAAAGAGGCTTTAAAGATACGAGGAG
TAAAGGTTAAAGGTAATGATTTGTTTAAATTTTTTGATTTTGTAAAAGACACTTGCCCTT
GGTTCCCACAGGAAGGAACTATTGATATTAAAAGATGGCATAGAGTAGGAGATTGTTTTC
AAGATTATTATAATACTTTTGGGCCAGAAAAATTTCCTGTGACCGCCTTCTCTTATTGGA
ATCTCATTAAAGATTTGATAGATAAAAAGGAGGTCGATCCACAAGTCATGGCCGCGGTCG
CTCAAACAGAACATATTCTAAAGGTTAGTTCCCGCTCTAACCTCACAAAGCCTCCGCCAG
ATACGGAGGAGGATCTCATTTCCCTTGAGAGCGATGATGAGGAAGTCAAGTCTCCTTCTG
TAACAGATAAAGAAATGTTACACAAAAACAAACAGAA-AAGA--TATCCAGTTTTACAAA
CGCCTCAAAAAGAGGAAGAAACTAATAAGCCTGATCAATCAGACATAAATTGGGATGATT
TAGAGGAAGAGGTGGCTAAATATCATAACCCCGACTGGACTCCCTTTACTCCACGCCCGC
CCCCATATAATGGGACACGTAATGGGGCTTCTGCGCCCATTGTTATGGCAGTAGTAGATC
CCAAAGAAGAATTAAAACAAAAAATTGCTCAACTAGAAGAACAAATTAAACTTGAGGAGT
TGCATCAATCATTGATAATTAGGCTCCAAAAATTAAAAACAGGAAATGAAAAGATACCTA
ACCCAGATGTTATGGAAGGTTCCCTGCGCCCACCTCAGTGGCCTGGACAGCATGTTCCAA
GAGGGGGGTTAGTTGCTAGCCGACATAGAGAAGACTCCTCCCCCAAAGACATCTTCCCAG
TTACTGAAACCACAGATGGGCAAGGACAAGCTTGGAGACATCATACTGGGTTTGATTTCA
CTATCATAAAAGAGTTAAAAACTGCTGCTTCTCAATATGGGGCTACTGCTCCATATACTC
TCGCAATAGTGGAATCTGTAGCCGATAACTGGCTCACCCCTACAGATTGGAATACCTTAG
TTAGGGCCGTTCTTTCTAGGGGAGATCATTTAATTTGGAAGTCAGAGTTTTTTGAAAATT
GTAGGGACACAGCTAAAAGAAACCAACAGGCAGGAAACGGCTGGGATTTTGATATGTTAA
CTGGTTCAGGTAACTATGCAGACACTCAGGCCCCAATGCAATATGATCCTGGCTTGTTTT
CACAAATCCAGGCAGCTGCTACAAAAGCCTGGAGGAAACTCCCTGTTAAAGGAGACCCAG
GGGCCTCACTCACGGCAGTCAAACAAGGACCAGATGAGCCATTCTCAGATTTTGTACATA
GACTCATGACCATGGCAGGTAGAATTTTTGGAAATGCAGAAACGGGTGTAGATTATGTTA
AACAGTTGGCATATGAAAACGCCAACCCCGCCTGCCAAGCGGCAATCAGACCTTATCGAA
AGAAAACAGATTTAATAGGATATATTCGCCTTTGTTCAGATATTGGGCCCTCATATCAAC
AGGGTCTAGCAATGGCCGCCGCCTTTAGCGGTCAAACAGTAA-GAGACTTCCTCAATAAC
AAAGGTAAAGATAAAGGGGGA-TGCTTTAAATGCAGTAAAAAAGGACATTTTGCAAAAGG
TTGCCATGAAAACCAAAATAAAAATCCAGAAACAAAAATTCCAGGCCTTTGCCCAAGGTG
TAAAAGAGGAAGGCACTGGGCCAACGAATGTAAATCTAAAACTGATAGTCAAGGAAATCC
TTTATCGTCTCAGCAGGGAAATGGGGTGAGGGGCCAGCCCCAGGCCCCAAAACAAGCATA
TGGGGCGGTCAGCTTTGTTCCAGCCAGCAGAAACAATCCATTTCAAACCTTAGTAGAGCA
ACCCCAGGAAGTGCAGGACTGGACTTCAGTTCCACCTCCCACACAGTATTAACACCTGAG
ATGGGACCACAAACCTTAAATACAGGAATATATGGGCCTTTACCACCTGACACTTTTGGG
CTACTCTTGGGAAGAAGTAGTGTCACCATGAAAGGTTTACAAGTCCTCCCTGGAGTTATC
GATAATGATTATGAAGGAGAAATTAAAATCATGGCCAGAGCTATTAACAACATTATTACT
GTCCCTCAAGGGTTTAGAATAGCACAGTTAGTTTTGCTACCCTTAGTTTAAACAGATAAT
AATATCCAACACTCTAACAGGAATACAAAAGGTTTTTGGATCATCAAATATATATTGGGT
GC--AACCAATTACAAATCAAAAACCCTCTCTAACCTTATAGTTAGATGGTAAGGCATTT
ACTGGGCTAATAGACACAGGGGCCAATGTAACCATCATTAAACAAGAAGATTGGCCCTCT
CATTGGCCTACCACAGAGACTTTAACTCACCTGAGAGGAATTGGACAAAGCAGTAATCC-
TAAACAAAGTTCTAAATACCTAACATGGACAGATAAAGAAAACAATTCAGGCCTCATTAA
GCCATTTATCATCCCTCACTTACCTGTTAATCTTTGGGGACGAGACCTGCTCTCCCAAAT
GAAAATTATAATGTGCAGCCCAAATGATACAGTTACTGCACAAATGCTAACTCAGGGATA
CACCCCTGGTAAAGGTCTTGGAAAAAAGGAAAACGGTATTCCACAGCCTATGCCGGTCTC
AGGACAACTTCATAAAAAAGGGTTTGGAAATTTTTAGCCCAGGCCACTGACATACCTGCA
CCCCAAAAGTGCGCTGACCCCATTACTTGGAAGTCAGATGAGCCCGTTTGGGTTGATCAG
TGGCCTTTACTTAATGATAAGCTAAGTGCTGCCCAACAGTTAGTGCAGGAACAACTGCTA
GCAGGACATATTACAGAAAGTAATTCCCCTTGGAATACACCTATCTTTGTCATTAAGAAA
AAGTCTGGCAAATGGAGACTCTTACAAGATTTAAGAGCAGTAAATATCACTATGGTCCTT
ATGGGTGCCTTACAAGCGGGACTGCCCTCACCAGTTGCGATTCCTCAAAAATATTTTAAA
ATCATTATTGACCTTAAAGATTGCTTCTTTACAATCCCCCTTCATCCTGCTGATCAGAAA
AGGTTTGCCTTTAGTCTTCCATCTACAAATTTTAGGCAGCCAATGAAACGTTACCAATGG
AGAGTCTTACCTCAGGGTATGGCCAATAGTCCTACCTTATGTCAAAAATATGTAGCCGCT
GCTATAGAACCAGTCAGAAAAATATGGACACAAATGTATATTATACATTATATGGATGAT
ATTTTAATAGCAGGACAAATTGGTGACCAAGTCTTACAGTGCTTTGCCCAACTCAAACAA
GAGTTGACAACAGCCGGACTGCAAATAGCCCCAGAAAAAATACAACTACAAAATCCATAT
ACCTATCTTGGTTTTCAAATTAATGG-ACCCAAAATCATTAATCAAAAGGCC-GTTATAC
GTCGTGACCATCTAAAAACTTTAAATGATTTCCAAAAATTACTGGGAGACATAAATTGGC
TTCGACCCTACTTAAAACTTACCACAG-GAGAGTTAAAACCTCTTTTCGATATATTAAAA
GGAGACTCTAATCCGAAATCCCCCAGGTCCATTTCAAAAGAAGCATTAA-GGCACTCCAA
-GGGTAGAAAATGCCATTACAACACAATTTGTTACCAGTATTGATTATTCTCAGCCATTA
ATATTCATTATTTTTAACACAGCAATAACCCCTACTGGTTTATTCTGGCAAAACAATCCC
ATTATGTGGGTACACCTGCCC--TCCTCCCCCAAAAAGGTTTTGTTGCCTTATTATGATG
CCATAGCTGATCTAATTATCTTGGGAAAAGAAAACAGTAGAAAATACTTTGGAATAGAAC
CCTCTACCATTATACAGCCCTACACTCAATCACACATCCATTGGCTGTTACAAAATACAG
AAGCCTGGCCAATTGCTTGCGCTTCTTACACTGGCACAATTGACAACCATTACCCACCTA
ACAAACTCATTCAATTTTGCAAACTTCATGCGTTTGTATTTCCTCATATTACCAGTAAGG
AACCCCTCAATGACGCATTACTAATTTTCACTGATGGATCTTCCACAGGACTCGCTGCTT
ACACCTACAATAATACAATTGTCAAATTCCAAACCACTTATACATCAGCTCAGCTAGTCG
AATTACAAGCCATAATTGCAGCATTATCAGCTTTCCCTTGTCAGCCACTTAATATTTACA
CAGACAGCGCCTACCTGGCTCATTCAATACCCCTCTTAGAGACCGTGCCTCAAATTAAAC
ATATTTCAGACACAGCTAACCTATTTCTACAATGTCAACAACTTATTC-AAAAAAGGACT
ACTCCCTTTTTCCTTGGACATATTAGAGCACATTCA-GGATTCCTGGGACCTTTAGCACA
AGGTAATTCAACAGCTGACATGGCAACAAAAACCATAGCCACAGTCACTACAGACAATTT
ACAACAAGCA-CAAAAAGCACATGCCCTACATCATTTAAACGCCCAGACCTTAAGACTTA
TGTTTAAAATTACTAGAGAACAAGCCCGACAAATAGTTAAACAATGTGCCAACTGCATAA
CTTATTTACCCATTCCTCATCTAGGAGTTAACCCTCGAGGACTCATCCCCAACGAAATTT
GGCAAATGGACGTTACACATCACTCAGAATTTGGCCAACTAAAATATATTCATGTATGCA
TAGACAC-CTATAGTGGGTTCATTATTGCAACTCT-CCAGACAGGAGAGGCCACCAAACA
TTTCATAACTCATTTATTACATTGCTTTTCCATCTTAGGTATACCCAAACAAAATAAGAC
AGATAACGGTCCTGGTTACATAGCCAAAACTTTCTTACAATTCTGCAACACCCTACAAAT
TAAACATATCACAGGCATTCCCTACAATTCCCAAGGACAAGGTATAGTAGAAAGGGCCCA
TCTGTCATTAAAAACTACTATTGAAAAAATAAAAGGGGGGAGCTGGTACCCCATGAAGGG
TACCCCCAGAAACATACTTAATCATGCCCTCCTTATCCTTAATTTTTTAAATTTGGACAG
TCACAGAAAATCTGCTGCCGACCGTTTCTGGCATCCTGAATCTCAAAAACAGTTCGCAAT
GGTAAAATGGAAAGATCCACTCGATAATTCATGGCATGGCGCTGACCCAGTTTTAATTTG
GGGAAGAGGCTCAGTATGTATTTTCTCACAAAAAAA-TGATGCAGTCAGATGGCTGCCCG
AAAGATTGGTAAGACAAATGAATCATAACCATTGTCAATCCAGGGAAAACAATCCTCCCT
GAGAAGTTTCTTCCCTTTTGTTTTTCAGAAAATGAAGCCCAACATGAGATTCTTTTGGAA
AATAATCATTTTATATAACATAGTGACAGTCTATGCAGGTTTTGATGACCCTCGTAAAGC
AATAGAACTAATACGAAAGCAACACGGCCAGCCTTGTGACTGCAGCGGGGGACAAGTATC
TGAACCTCCGTCAGACAGAATCTTCCAAGTGACTTGCTTGGGCAAGACAGCTTACTTAAT
GCCAAACCAGCTATGGAAATGTAAGTCAACCCCAAGAGACACCTCCCCTAGCGGGCCGCT
CCAAGAATGCCCCTGTAGTTCTTTCCAGTCCTCTGTACATAGTTCTTGCTACACCTCATA
TCAACAATGCAAATCAGGCAATAAAACATACTCTACAGCTACGTTACTAAAAACACAAAC
TGGTGGTACCAGTGACGTACAAGTATTAGGATCCACCAATAAACTTGTACAATCTCCTTG
TAACGGTCAAAAAGTACAGCCTGTTTGCTGGAGCACTACAGCCCCTATCCACATCTCTGA
TGGGGGAGGTCCATTAGACACCACAAGAATTAAAACTGTTCAGAAAAAA-CTAGAAGAAA
TTCATAAAGCCCTGTATCCTGAAATTCAATATCACCCTTTGGCCCTGCCTTAGGTTAGAG
ATAACCTTATGATCGATGCTCAAACTTTTGATATCCTTAATGCCACTTACAACTTACTCC
AAATGTCCAATACAAGCCTTGCCCACGATTGTTGGCTTTGTCTAAAAATGGGTCCCTCTA
CTCCTCTCGCTATACCTAACTTTTCATTATCCTATGTCAATTGCACGGGTGACTCCTTGG
TCAGTAACTCTTGTCCAATTATTTCTCCCCTCTTAGTTCAACCAATGAAGTTTTCTAACT
CCTCTTGCCTCTTTTCGCCCTCTTACAATAGCACTGAAGAAATCGATCTAGGCTACGTTG
TATTCAACAACTGTACCTCCATAATCAATGTCACCAGCCCCTTGTGTGCTATAAATGGCT
CGGTTTTCCTCTGTGGAAACAACATGGCATATACTTATCTACCCACAAATTGGACAGGGC
TTTGTGTTCTAGCCACTCTTCTCCCCGACATTGATATCATCCCTGGAGATGAACCTATCC
CCATCCCCGCTATTGAGCATTTTATATATAGACCAAAACGGGCTATACAATTTATTCCCT
TGTTGGCTGGACTGGGAATCACCACTGCATTTACAACAGGAGCTACAGGCCTAGGAGTCT
CACTAACCCAATATACTAAATTATCCAATCAATTAATTTCAGATGTACAAACCTTATCCA
GTACTATACAAGATCTACAAGATCAGGTAGACTCATTAGCTGAAGTAGTTCTCCAAAATA
GAAGAGGTCTAGACTTACTAACAGCAGAACAGGGAGGGATCTGTTTGGCTCTATAGGAAA
GATGCTGTTTTTATGCTAACAAATCCGGGATCGTTAGAGATAAAATAAAGACCCTTACAA
GAAGAGCTAGAAAAACGCAGAAAAGACCTGGCCGCCAATCTGCTTTGGACTGGACTCCAT
GGACTTCTCCCTTATCTCCTACCATTTTTGGGTCCTTTACTTACCCTTCTACTCTTTCTC
ACTCTTGGGCCTATAATCCTTAATAAGCTTATGGCATTCGTCAGACGACAAATCGAGGCC
TTCCAGGCCAAGCCTATACAGGTCCATTATCATCACCTTGAGATGTCTGAACATGGTGAG
TCTTATCTGCCCTTATAAGACCACCTCCCCTGTGAGCTGAACTGGACAGTCAATGACGGG
TAAGAGGACACCACCCCCAACTGAGCCTAAGACAGGAGGGCCGCCCTTGCTGCTGCCTAA
TCCCATGACGGGCTTAAAAGGTGGGGATGAGTTGACCCAACCTAAGACAGGCACAGTTCC
CGAGGGGCTATCT-CTCATCATTAAATAATAAAAAAGGGGGACCTGTCCGGAGCTGCGTG
GCCCAGCCATAGCGA-TTATAACTGACGACTGA-TGCCTGAGCTCTATACATTTCCACTT
TATGCCTCCTCCCTAGATTTACTTTCTT--CCCTGTTCTGCTGTCTCATATGCCAGTACA
AAATGGCGCTCTTCCTGGTTCTTCATCACCC-ATTTTCCCGCG----CCCAGGAAAATGA
TCAACTTACAGCGCAGGCGCCATCCCGCGCCCGGGAAAATTACCAACCGACGGCGCAGGC
GCAACATGACGTCCGACCGAAGAAACCGAGACCTACCTGGCCACGCCCACCGCAGGGCCA
CCATC-ATCGCCCTGGCCCAACCTCCGCCCCTGCCGGTCTATATAAGGCATTACACTGCC
ACCAATAAACGAGACTTGATCAGGATACTGTCTTGTCTCCATTTCTCATGTCTCTTGTCC
CCCCGAGTTCCCACTCCCTCTTCTAGGGCCTACATTGACGATCCCGCGGGACAGGA--
>NC_018155.2 Papio anubis isolate 1X1155 chromosome 4, Panu_3.0-A
GTCCGGAGCTGGGCGCCCCGGCCATAGCAAA-TAATAATTAATGATTAAACGCCCGAGCT
CTATCCCTTTCCAC-TTCTACCTCCTCCCTAGATTTGTC------TCTTTGTATCAATAC
--TCAT--------AAAAGATGGCGCTCTTCCTGTTTTTTCTTCACCTGTTTTTCCCCCC
GCGCT-GCGAAAATTGTTACTTTGTAGCGCAGGCACCATCCTGCGCCCAGGAAAATTACC
AACTGACAGCGCAGGCGCAACATGACGTCCGACCAGAGAAACCAATACCTACCTAGCCAC
ACCCTCCACGATGAGATCATCTCCGCCTCTGGCCCAACTCCTTCCCCTCCAAGTGTATAT
AAGGCATTGCATTACCGCCATTAAACGAGACTTGATCAGAGCACTGTCTTGTCTCCATTT
CTCGTGTCTCTTGTCCCCC-AAATTCCCACTCCCTCCTCCAGGGCCTGCTTCGACGATCC
CGCGGGCCGGGATACGTGGCGCCTGAACA-GGGACCTGGAAACGAGGGACTCCGTGAGGA
AGAGGATGCCAAAGGACGGTCGACCGCTAACCCAGACAAAAGGAGTAAAACTCTTCCGAT
CACCGCGGGAACCTGCCGCGTCTGAATCGAAGGTAAGTGGCGCGTCCGAAATGGGACAAG
AATTAAGTCAGCATCAGATCTATGTAGGACAATTAAAAGAGGCTTTAAAGATACAAGGAG
TAAAGGTTAAAGGTAATGATTTGTTTAAATTTTTTGATTTTGTAAAAGATACTTGCCCTT
GGTTCCCACAGGAAGGAACTATTGATATTAAAAGATGGCGTAGAGTAGGGGATTGTTTTC
AGGACTATTATAATACTTTTGGGCCAGAAAAAATTCCTGTGACCGCCTTCTCTTATTGGA
ACCTCATTAGAGATTTAATAGATAAGAAAAAGGCCGATCCGCAAGTCATGGCTGCGGTCG
CTCAGACAGAGCATATTTTAAAGGTTAGCTCCCGCTCTAACCTCGCAAAGCTTCCGCAAG
ATACGGAGGAGGATCTCATTTCCCTCGAAAGTGATCATGAGGAAATTAAGTCTCCTTCAG
TAACAGATAAAGAAATGCCACATGAAAACAAACCAAA-AAAA--TACCCAATTTTACAGA
TGCTTCAAAAAGAGGAGGAAATTAATAAGCCTAATCAATCAGACATAAATTGGGATGATT
TAGAGGAAGAGGCAGCTAAATATCACAACCCTGATCTGCCTCCCTTTACTTCATACCCGC
CCCCATATAATAAGACACATAATGAGGCTTCTGCGCCCATTGTTATGGCAGCAATAGATC
CCAAAGAAGAATTAAAACAAAAAATTGCTCAACTAGAAGAGCAAATTAAACTTGAAGAGT
TACATCAATCATTGATAATTAGGCTCCAAAAGCTAAAAACAGAAAATGAAAAAATACCCA
ACTCAGACGCTATGGAGGGTTCCTTGCGCCCACCTCAGCGGCCTGGACAACATGTTCCAA
GAGGGGGGTTGGTTGCTAGCCGACGTAGAGAAGACTCCTCCCCCAAAGACGTTTTTCCGG
TCACTGAAACCATAGATGAACAGGGACAGGCTTGGAGACATCATACTGGGTTTGACTTTA
CTATTATAAAAGAGTTAAAGACTGCTGCCTCTCAGTATGGGGCTACTGCTCCATATACTC
TTGCTATAGTGGAATCTGTAGCTGAGAATTGGCTCACTCCTACAGACTGGAATACCTTAG
TTAGGGCAGTCCTTTCTGGGGGAGACCACTTAATTTGGAAGTCAGAGTTCTTTGAAAATT
GTAGAGACACGGCTAAAAGAAATCAACAGGCAGGAAACGGTTGGGATTTTGATATGTTAA
CTGGTTCAGGTAATTATGCCGACACTCGGGCCCAAATGCAATATGATCCTGGATTGTTCT
CACAAATCCAGGCTGCTGCTACAAA-GCCTGGAGAAAACTTCCCGTTAAAGGAGATCCAG
GGGCCTCACTCACGGCAGTTAAACAAGGACCCGATGAGCCATTTTCAGACTTTGTGCATA
GACTTATGACCACGGCAGGTAGAATTTTTGGAAATGCAGAAACGGGTGTAGATTATGTTA
AACAGTGAGCTTATGAAAACGCTAACCCCGCCTGCCAAGCGGCAATCAGACCTTATCGAA
AGAAAACGGATTTAACAGGATACATTCGCCTTTGTTCAGATATTGGGCCCTCATATCAAC
AAGGCCTAGCAATGGCCGCCGCTTTTAGCGGCCAAACAGTAA-GAGACTTCCTCATTCAC
AAAGGTAAAGATAAAGGGGGA-TGTTTTAGGTGCGGTAAAAGGGGACACTTTGCAAAAGA
TTGCCATGAAAACCAAAATAAAAATCCAGAAGCGAAAATCCCAGGCCTTTGCCCAAGGTG
TAAAAGAGGAAGGCACTGGGCAAACGAATGTAAATCTAAAACTGACAGTCAAGGAAATCC
TTTATCCCCCAGGCAGGGAAACGGGATGAGGGGCCAGCCCCAGGCCCCAAAACAAGCATA
TGGGGCAGTCAGCTTTGTTCCAGCCAGCAACAGCAATCCATTTCAAAGCTTAGTAGAGCA
ACCCCAGGAAGTGCAGGACTGGACCTCAGTTCCACCTCCCACACAGTATTAACACCTGAA
ATGGGACCACAAACCTTAAATACTGGAATATATGGACCCTTACCACCTAACACTTTTGGG
CTACTTTTAGGAAGAAGTAGTGTCACCATGAGAGGCTTACAAGTCCTCCCTGGAGTTATC
GATAATGATTATGAGGGAGAAATTAAAATTATGGCCAGAGCTATTGATAATATTATTACT
GTCCCTCAAGGAGTTAGAATAGCTCAGTTAATCCTACTACCTTTGGTTAAAACAGATAAT
AATATCCAACACTCTAATAGAAATATAAAAGGTTT-CGGATCATCAGATATATATTGGGT
GC--AACCAATTACAAATCAAAAACCCTCTCTAACCTTATGGTTAGACGGGAAGGCATTC
ACTGGGCTAATAGACACAGGGGCCGATGTAACTATCATTAAACAAGAAGATTGGCCCTCT
CATTGGCCTACCACAGAGACTTTAACTCACTTGAGAGGAATTGGACAAAGCAGTAATCC-
TAAACAAAGTTCTAAATACCTAACATGGACAGATAAAGAAAACAATTCAGGCCTCATTAA
GCCATTTGTCATCCCTTACCTACCTGTTAACCTGTGGGGGCGAGATCTGCTCGCTCAAAT
GAAAATTATAATGTGTAGTCCAAATGATACAGTTACTGCACAAATGTTAACTCAAGGATA
CACCCCTGGTAAAGGTCTTGGAAAAGGAGAAAACGGTATCCCACAGCCTATACTGGTTTC
AGGACAACTTGATAAAAAGGGGTTTGGAAATTTTTAGCTCAGGTCACTGACATACCTGCA
CCCCAAAGGTGCGCTGACCCCATTACTTGGAAGTCAGATGAGCCCGTTTGGGTTGATCAG
TGGCCTTTACTCAATGATAAGCTAAGTGCCGCCCAACAGTTAGTGCAGGAACAACTGGAA
GCAGGACATATTGTAGAAAGTAATTCTCCTTGGAATACACCTATTTTTGTTATTAAAAAA
AAGTCTGGTAAATGGAGACTCTTACAAGATTTAAGAGCAGTAAATATCACTATGGTCCTT
ATGGGTGCCTTACAACCAGGATTGCCTTCACCGGTTGCGATTCCTCAAAAATATTTTAAA
ATCATTATTGATCTTAAAGATTGCTTTTTTACAATTCCCCTTCACCCTGCTGACCAAAAA
AGATTTGCCTTTAGTCTTCCATCTACAAATTTTAAGCAACCAATGAAGCGCTATCAATGG
AAAGTCTTACCTCAGGGTATGGCCAATAGTCCTACCTTGTGTCAAAAATATGTAGCTGCT
GCTATAGAGCCAGTCAGAAAAACATGGACACAAATGTATATTATACATTATATGGATGAT
ATTTTAATAGAAGGAGAAATTGGCGAACAAGTCTTACAGTGTTTTGCCCAACTCAAACAA
GAGTTAGCAGCAGCCGGACTACAAATAGCTCCAGAAAAGGTACAATTACAAGATCCATAC
ACCTATCTTGGTTTCCAAATTAATGG-ACCCAAAATCATTAATCAAAAGGCC-GTTATAC
GTCGTGATCATTTAAAAACTTTAAATGATTTCCAAAAATTACTGGGAGACATAAATTGGC
TTCGGCCGTATTTAAAGCTCACTACAG-GAGAGCTAAAACCTCTTTTCGATATATTAAAA
GGAGACTCTAATCCAAAATCTCCCAGGTCCATTACCAAAGAAGCATTAATAGCACTCCAA
CAGGTAGAGCATGCCATTGCAACACAATTTGTTACCAGTATTGATTATTCTCAGCCATTA
ATATTCATTATTTTTAACACAACAATAACCCCTACTGGTTTATTCTGGCAGAACAATCCC
ATTATGTGGGTACACCTACCC--TCCTCCCCTAAAAAGGTTTTGTTGCCTTATTATGATG
CAATAGCTGATCTAATTATCTTGGGAAAAAAAAACAGTAAAAAATACTTTGGAATAAAAC
CCCCTACCATTATACAGCCCTACACTCAATCACACATTCATTGGCTGTTACAAAATACGG
AAGCCTGGCCAATTGCTTGCGCTTCTTACATTGGCACAATTGACAACCATTACCCACCTA
ACAAACTCATTCAATTTTACAAACTTCATGCGTTTGTGTTTCCCCATATTACCAGTAAAG
AACCTCTCAATGACGCATTACTAATTTTCACTGATGGATCTTCTACAGGACTCGCCGCGT
ACACCTACAATAATGTAGTCGTTAAATTCCAGACCACTTATACATCAGCTCAGCTAGTCG
AATTGCAAGCTATAATTGCAACATTATCAGCTTTTCCTTGTCAGCCACTTAACATTTACA
CAGACAGCGCCTACCTGGCTCATTCAATACCCCTCTTAGAGACCGTGCCTCAAATTAAAC
ATATTTCAGACACAGCTAACCTATTTTTACAATGTCAACAACTTATTC-AAAAAAGGACT
ACTCCCTTTTTCCTTGGACATATTAGAGCACATTCA-GGATTACCGGGACCTTTAACACA
AGGTAACGCAACAGCCGACACGGCAACAAAAACCATAGCCACAGTCACTATAGACAATTT
ACAACAAGCA-CAAAAAGCACACGCCTTACATCATTTAAATGCCCAAACCTTAAGGCTCA
TGTTTAAACTTACCAGAGAACAAGCTCGACAAATAGTTAAACAATGCGCCAACTGCATAA
CGTATTTACCTGTTCCTCATTTAGGAGTTAACCCCCGAGGACTCATC-------AAATTT
GGCAAATGGACGTTAAC--TCACTTAGAATTCGGTCAAATTAAATATATCCATGTATACA
TAATGACACTATAGTGGGTTCAT-ATTGCAACTCTTCCAAACAGGAGAGGC-ACCAAA-A
TG-CATAGCTCATTTATTACACTGCTTTTCTATCTTAGGAATACCCAAACAAATCAAAAC
AGATAATGGCCCTGGTTATATAGCCAAAGCCTTTTTACAATTCTGTAATACCCTACAAAT
TAAACATACCACAGGCATTCCCTACAATCCCCAAGGACAAGGTATAGTAGAAAGAGCCCA
TCTGTCATTAAAAACTGTTATCACAAAATTAAAAGGGGGGAGTTGGTACCCCGTGAAGGG
TACCCCCAGAAACATACTCAATCATGCCCTGTTTATCCTTAATTTTTTAAATTTGGACAG
TCATGGAAAATCGACTGCCGACCGTTTCTGGCATCCTGAATCTCAAAAACAGTTCGCAAT
GGTAAAATGGAAAGATCCACTTGATAATTCATGGCATGGCCCCGATCCAGTTTTAATTTG
GGGAAGAGGCTCAGTATGCATCTTCTCGCAAAAAAAATGATGCAGCCAGATGGCTGCCTG
AAAGATTGGTAAGACAAATAAATCATAACCATTGTCAGTCCAGTGAAGATAAATCTCCCT
GAGAAGTTTCTTCCTTTTTGTTTTTCAGAAAATGAAGCCTAAAATGAGATTCCTTTGGAA
AATAATCGCTCTATATAGCATAGTGACAGTCTATGCAGGTTTTGGTGACCCTCGTAAAGT
GAGAGAATTAATACGAAAACAATACGGCCAGCCTTGTGACTGCAGCGGAGGACAAATATC
TGAACCTCCGTCAGACAGAATCACCTAGGTGACTTGCTCGGGTAAGACAGCTTACCTAAT
GCCAAACCAGTTATGGAAATGTAAGTCTACCCCAAGAGACACCTCACCTAGCGGGCCGCT
CCTAGAATGCCCTTGTAGCTCTTTTCAATCTTCTATACATAGTTCCTGTTATACCTCCTA
TCAACAATGCAAATCAGGCAATAAGACATACTATACGGCCACGTTACTAAAAACACAAAC
TGGAGGTACCAATGACGTACAAGTATTAGGATCCACTAATAAACTTGTACAATCTCCTTG
TAATGGCCAAAAAGGAAAGCCTGTTTGTTGGAGCACTACCGCTCCCATTCACATTTCTGA
TGGAGGAGGCCCATTAGATACTGCAAGAATTAAAACCGTCCAGAGAAAA-TTAGAAGAGA
TTCATAAAGCTCTATATCCTGAACTTCAATATCACCCCTTAGCCCTGCCTGAGATTAGAG
ATAATTTTAGGCTCGATGCTCAAACTTTTGATATCCTCAATGCTACTTACAATTTACTTC
AAATGTCCAATACAAGCCTAGCCCACGATTGTTGGCTTTGTCTTAAAATGGGCCCCCCTA
TTCCTCTAGCTATACCTAACCTTTTGTCGTCCTATGTCAATTACTCAAATGAATCCTTGG
TAAATAATTCCTGTCCTATTATTTCTCCCCTCTTAGTTCAACCGATGACGTTTTCTAATT
CCTCTTGTCTCTTTTCACCGTCATATAATAACACGAAAGAAATTGATCTAGGCTATGTTG
TGTTTGACAACTGTGCCTCCATAATCAATGCCACTAACCCTTTGTGTGCTGTAAATGGCT
CGGTTTTCGTCTGTGGAAACAACATGGCATATACTTATCTACCTACAAATTGGACAGGGT
TTTGTGTTCTGGCCACTCTTTTCCC-GACATTGATATCATCCCTGGAGATGAAC-TATCC
CCATCCCCGCTATCGAACATTTTATTTATAGACCAAAACGAGCCATACAATTTATTCCCT
TGTTGGCCGGACTAGGAATCACCACTGCTTTTACTACAGGAGCCACAGGCCTAGGAGTCT
CACTAACCCAATATACCAAATTATCCAATCAATTAATTTCAGATGTACAGACCTTATCCA
GTACTATACAAGATTTACAAGATCAAGTAGATTCATTAGCAGAAGTAGTTCTCCAAAATA
GAAGAGGTCTAGATTTGCTAACGGCAGAACAGGGAGGGATCTGTTTGGCTTTACAGGAAA
AGTGCTGTTTTTACGCCAACAAATCTGGAATCATCAGAGATAAGATAAAAACG-TTACAA
GAAGAACTAGAAAAGCGCAGAAAAGGCCTGGCCGCCAATCCCTTGTGGACTGGACTCGAT
GGACTTCTCCCCTATCTCCTGCCATTCCTTGGTCCTTTACTTACTCTTCTACTCTTTCTC
ACTCTCGGGCCTATAATCCTTAATAAGCTTATGGCGTTTGTTAGACAACAAATCGAGGCC
TTCCAGGCCAAGCCTATACAGGTCCATTATCATCGCCTTGAGATGACAGAAAATGGTGAG
CCTTATTTACCTTAATAAGATCACCTCCCCTGTGTGCTGAACTGGACAGTCAATGACGGG
TAAGAGGACACTATCCCCATCGGAGCCTAAGACAGGAGGGCCGCCCTTGCTGCTGCCTTA
TCCCATGACGGGCCTAGAAGATGGGGATGAGATGACCCAACCTAAGACAGGCGCAGTTCC
CAAGGGGTCATTT-CTTATCATAAAA-TAATAAAAAGGGGGACCTGTCCGGAGCTGCGCA
CCCCGGCCATAGCAAATAATAATTAATGATTAAACGCCCGAGCTCTATTCCTTTCCACCT
TCTACCTCCTCCCTAGATTTGTTGTTTCTCTTTTGTATCAATACCTCATAA--------A
AGATGGCGCTCTTCCTGTTTTTTCTTCACCT-GTTTTTCCCCCCCGCGCTGGGAAAATTG
TTACTTTGTAGCGCAGGCACCATCCTGCGCCCGGGAAAATTACCAACTGACAGTGCAGGC
GCAACATGACGTCCGACCAGAGAAACCAATACCTACCTAGCCACACCCTCCACGATGAGA
TCATCTCCGCCTCTGGCCCAACCCCTTCCCCTCCAAGTGTATATAAGGCATTGCATTACC
GCCATTAAAAGAGACTTGATCAGAGCACTGTCTTGTCTCCATTTCTCGTGTCTCTTGTC-
CCCCAAATTCCCACTCCCTCCTCCAGGGCCTGCTTTGACGATCCCGCGGGCCGGGATA
>NC_018155.2 Papio anubis isolate 1X1155 chromosome 4, Panu_3.0-B
GTCCGGAGCTGCGCACCCCGGCCATAGCAAA-TAATAATTAATGATTAAACGCCCGAGCT
CTATTCCTTTCCACCTTCTACCTCCTCCCTAGATTTGTTGTTTCTCTTTTGTATCAATAC
C-TCAT--------AATAGATGGCGCTCTTCCTGTTTTTTCTTCACTTGTTTTTCCCCCC
GCAGCCGCGAAAATTGTTACTTTGTAGCGCAGGCACCATCCTGCGCCCGGGAAAATTACC
AACTGACAGCGCAGGTGCAACATGACCTTCAACCAGAGAAACTAATACCTACTTGGTCAC
GCCCTCCGCGATGAGATCATCTCCGCCTCTGGCCCAACCCCTTCCCCTCCAAGTGTATAT
AAGGCACTGCATTACTACCATTAAACGAGACTTGATCAGAGCACTGCCTTGTCTCCATTT
CTCGTGTCTCTTGTTCCCC-AAATTCCCACTCCCTCCTCCAGGGCCTGCTTCGACGATCC
CACGGGCCGGGATACGTGGCGCCCGAACA-GGGACCTGGAAACGAGGGACTCCGTGAGGA
AGAGGACGCCAAAGGACGGTCGACTGCTAACAAGGACAAAAGAAATTAAACTCTTCCGAT
CACCGCGGGAACCTGCCGCGTCTGAATCGAAGGTAAGTGGCACGTCCGAAATGGGACAAG
AATTAAGTCAACATCAAATTTATGTAGGACAATTAAAAGAGGCTTTAAAGATACGAGGAG
TAAAGGTTAAAGGTAATGATTTGTTTAAGTTTTTTGATTTTGTAAAAGATACTTGCCCTT
GGTTCCCACAGGAAGGAACTATTGATATCAAAAGATGGCGTAGAGTAGGGGATTGTCTTC
AGGACTATTATAATACTTTTGGGCCAGAAAAAATTCCTGTGACCGCTTTTTCTTATTGGA
ACCTCATTAGAGATTTAATAGATAAGAAAGAGGCCGATCCGCAAGTCATGGCTGCGGTCG
CTCAGACAGAGCATATTTTAAAGGTTAGCTCCCGCTCCAACCTCGCAAAGCCTCCGCAAG
ATACGGAGGAGGACCTCATTTCCCTCGAAAGTGATCATGAGGAAATTAAGTCTCCTTCTG
TAACAGATAAAGAAATGCCACACGAAAACAAACCAAA-AAAA--TACCCAATTTTACAGA
TGCTTCAAAAAGAAGAGGAAATTAATAAGCCTAATCAATCAGACATAAATTGGGATGATT
TAGAGGAAGAGGCAGCTAAATATCACAACCCTGATTTGCCTCCCTTTACTTCATACCCGC
CCCCATATAATAAGACCCATAATGAGGCTTCTGCGCCCATTGTTATGGCAGCAATAGATC
CCAAAGAAGAATTAAAACAAAAAATTGCTCAACTAGAAGAGCAAATTAAACTTGAAGAGT
TACATCAATCATTGATAATTAGGCTCCAAAAGCTAAAAACAGGAAATGAAAAAATACTCA
ACTCAGACGCTACGGAGGGTTCCTTGCGCCCACCTCAGCGGCCTGGACAACATGTTCCAA
GAGGGGGGTTGGTTGCTAGCCGACGTAGAGAAGACTCCTCCCCCAAAGACGTTTTTCCGG
TCACTGAAACCATAGATGAACAGGGACAGGCTTGGAGACATCATACTGGATTTGACTTTA
CTATTATAAAAGAGTTAAAGACTGCTGCCTCTCAGTATGGGGCTACTGCTCCATATACTC
TTGCTATAGTGGAATCTGTGGCTGATAATTGGCTCACTCCTACAGACTGGAATACCTTAG
TTAGGGCAGTCCTTTCTGGGGGAGACCACTTAATTTGGAAGTCAGAGTTCTTTGAAAATT
GTAGAGATACAGCTAAAAGAAATCAACAGGCAGGAAACGGTTGGGATTTTGATATGTTAA
CGGGTTCAGGTAATTATGCAGACACTTGGGCCCAAATGCAATATGATCCTGGATTGTTCT
CACAAATCCAGGCTGCTGCTACAAAAGCCTGGAGAAAACTTCCCGTTAAAGGAGATCCAG
GGGCCTCACTCACGGCAGTTAAACAAGGACCCGATGAGCCATTTTCAGACTTTGTGCATA
GACTTATGACCACGGCAGGTAGAATCTTTGGAAATGCAGAAACGGGTGTAGATTATGTTA
AACAGTTAGCTTATGAAAATGCTAACCCCGCCTGCCAAGCGGCAATCAGACCTTATCGAA
AGAAAACAGATTTAACAGGATACATTCGCCTTTGTTCAGATATTGGGCCCTCATATCAAC
AAGGCCTAGCAATGGCCGCCGCTTTTAGCGGCCAAACAGTAA-GAGACTTTCTCATTAAC
AAAGGTAAAGATAAAGGGGGA-TGTTTTAGGTGCGGTAAAAGGGGACACTTTGCAAAAGA
TTGCCATGAAAACCAAAATAAAAATCCAGAAGCGAAAATCCCAGGCCTTTGCCCAAGGTG
TAAAAGAGGAAGACACTGGGCAAACGAATGTAAATCTAAAACTGACAGTCAAGGAAATCC
TTTATCTCCCAGGCAGGGAAACGGGATGAGGGGCCAGCCCCAGGCCCCGAAACAAGCATA
TGGGGCAGTCAGCTTTGTTCCAGCCAGCAACAGCAATCCATTTCAAAGCTTAGTAGAGCA
ACCCCAGGAAGTGCAGGACTGGACCTCAGTTCCACCTCCCACACAGTACTAACACCTGAA
ATGGGACCACAAACCTTAAATACTGGAATATATGGACCCTTACCACCTAACACTTTTGGG
CTACTTTTAGGAAGAAGTAGTGTCACCATGAGAGGCTTACAAGTCCTCCCTGGAGTTATC
GATAATGATTATGAAGGAGAAATTAAAATTATGGCCAGAGCTATTGATAGTATTATTACT
GTCCCTCAAGGAGTTAGAATAGCTCAGTTAATCCTGCTACCTTTGGTTAAAACAGATAAT
AATATCCAACACTCTAATAGAAATATAAAAGGTTT-CGGATCATCAGAGATATATATTGG
ATGCAACCAATTACAAATCAAAAACCCTCTCTAACCTTATGGTTAGACGGGAAGGCATTT
ACTGGGCTAATAGACACAGGGGCTGATGTAACTATCATTAAACAGGAAGATTGGCCCTCT
CATTGGCCTACCACAGAGACTTTAACTCACTTAAGAGGAATTGGGCAAAGCAGTAATCCA
TAAACAAAGTTCTAAATACCTAACATGGACAGATAAAGAAAACAATTCAGGCCTCATTAA
GCCATTTGTCATCCCTTACCTACCTGTTAACCTGTGGGGGCGAGATCTGCTCGCTCAAAT
GAAAATTATAATGTGTAGTCCAAATGATATAGTTACTGCACAAATGTTAACTCAAGGATA
CACCCCTGGTAAAGGTCTTGGAAAAGGAGAAAACGGTATCCCACAGCCTATACTGGTTTC
AGGACAACTTGATAAAAAGGGGTTTGGAAATTTTTAGCTCAGGTCACTGACATACCTGCA
CCCCAAAGGTGCGCTGACCCCATTACTTGGAAGTCAGATGAGCCCGTTTGGGTTGATCAG
TGGCCTTTACTCAATGATAAGCTAAGTGCCGCCCAACAGTTAGTGCAGGAACAACTGGAA
GCAGGACATATTGTAGAAAGTAATTCTCCTTGGAATATACCTATTTTTGTTATTAAAAAG
AAGTCTGGCAAATGGAGACTCTTACAAGATTTAAGAGCAGTAAATATCACTATGATCCTT
ATGGGTGCCTTACAACCAGGATTGCCTTCACCAGTTGCGATTCCTCAAAAATATTTTAAA
ATCATTATTGACCTTAAAGACTGCTTTTTTACAATTCCCCTTCACCCTGCTGACCAAAAA
AGATTTGCCTTTAGTCTTCCATCTACAAATTTTAGACAACCAATGAAGCGCTATCAATGG
AAAGTCTTACCTCAGGGTATGGCCAATAGTCCTACCTTGTGTCAAAAATATGTAGCTGCT
GCTATAGAGCCAGTCAGAAAAACATGGACACAAATGTATATTATACATTATATGGATGAT
ATTTTAATAGCAGGAGAAATTGGCGAACAAGTCTTACAGTGTTTTGCCCAACTCAAACAG
GAGTTAACAGCAGCCGGACTACAAATAGCCCCAGAAAAAGTACAATTACAGGATCCATAC
ACCTATCTTGGTTTCCAAATTAATGG-ACCCAAAATCATTAATCAAAAGGCT-GTTATAC
GTCGTGATCATTTAAAAACTTTAAATGATTTCCAGAAATTACTAGGAGACATAAATTGGC
TTCGGCCGTACTTAAAACTCACTACAG-GGGAGTTAAAACCTCTTTTCGATATATTAAAA
GGAGACTCTAATCCAAAATCTCCCAGGTCCATTACTAAAGAAGCATTAATAGCACTCCAA
CAGGTGGAATATGCCATTGCAACACAATTTGTTACCAGTATTAATTATTCTCAGCCATTA
ATATTCATTATTTTTAACACAGCAATAACCCCTACTGGCTTATTCTGGCAGAATAATCCC
ATTATGTGGGTACACCTGCCT--TCCTCCCCTAAAAAGGTTTTGTTGCCTTATTATGATG
CCATAGCTGATCTAATTATCTTGGGAAGAGAAAACAGTAGAAAATACTTTGGAATAGAAC
CCTCTACCATTATACAGCCCTACACTCAATCTCACATCCATTGGCTGTTACAAAATACGG
AAGCCTGGCCAATTGCTTGCGCTTCTTACACTGGCGCAGTTGACAACCATTACCCACCTA
ACAAACTCATTCAATTTTGCAAACTTCATGCGTTTGTGTTTCCCCATATTACCAGTAAAG
AACCCCTCAATGACGCATTACTAATTTTCACTGATGGATCTTCCACAGGACTTGCCGCTT
ACACCTACAATGATGTAATCGTTAAATTCCAGACCACTTATACATCAGCTCAGCTGGTCG
AATTGCAAGCTATAATTGCAGCATTATCAGCTTTTCCTTGTCAGCCACTTAACATTTACA
CAGACAGCGCCTACCTGGCTCATTCAATACCCCTCTTAGAGACCGTGCCTCAAATTAAAC
ATATTTCAGACACAGCTAACCTATTTTTACAATGTCAACAACTTATTC-AAAAAAGGACT
ACTCCCTTTTTTCTTGGACATATTAGAGCACATTCA-GGATTACCGGGACCTTTAACACA
AGGTAACGCAACAGCCGACACGGCAACAAAAACCATAGCCACAGTCACTATAGACAATTT
ACAACAAGCA-CAAAAAGCACACGCCTTACATCATTTAAACGCCCAAACCTTAAGGCTCA
TGTTTAAACTTACCAGAGAACAAGCTCGACAAATAGTTAAACAATGCGCCAACTGCATAA
CGTATTTACCTGTTCCTCATTTAGGAGTTAACCCCCGAGGACTCATCCCCAACGAAATTT
GGCAAATGGACGTTACTCACCACTCAGAATTCGGTCAATTAAAATATATCCATGTATGCA
TAGACAC-CTATAGTGGGTTCATTATTGCAACTCT-CCAAACAGGAGAGGCCACGAAACA
TGTCATAGCTCATTTATTACACTGCTTTTCTATCTTAGGAATACCCAAACAAATTAAAAC
AGATAATGGCCCTGGTTATATAGCCAAAGCCTTTTTACAATTCTGTAATACCCTACAAAT
TAAACATACCACAGGCATTCCCTACAATCCCCAAGGACAAGGTATAGTAGAAAGAGCCCA
TCTGTCATTAAAAACTGTTATCACAAAATTAAAAGGGGGGAGCTGGTACCCCGTGAAGGG
TACCCCCAGAAACATACTCAATCATGCCCTGTTTATCCTTAATTTTTTAAATTTGGACAG
TCATGGAAAATCTGCTGCCGATCATTTCTGGCATCCTGAATCTCAAAAACAGTTCGCAAT
GGTAAAATGGAAAGATCCACTTGATAATTCATGGCATGGCCTCGATCCAGTTTTAATTTG
GGGAAGAGGCTCAGTATGCATCTTCTCGCAAAAAAA-TGATGCAGCCAGATGGCTGCCTG
AAAGATTGGTAAGACAAATAAATCATAACCATTGTCAGTCCAGGGAAGATAAATCTCCCT
GAGAAGTTTCTTCCTTTTTGTTTTTCAGAAAATGAAGCCTAAAATGAGATTCCTTTGGAA
AATAATCGCTCTATATAGCATAGTGACAGTCTATGCAGGTTTTGGTGACCCTTGTAAAGC
GAGAGAATTAATACGAAAACAATACGGACAGCCTTGTGACTGCAGAGGGGGACAAGTATC
TGAACCTCCGTCAGACAGAATCACCCAGGTGACTTGCGCGGGCAAGATAGCTTACCTAAT
GCCAGACCAGTTATGGAAATGTAAGTCTACCCCAAGAGATACCTCACCTAGCGGGCCGCT
CCTAGAATGCCCTTGTAGCTCTTTTCAATCTTCTATACATAGTTCCTGTTATACCTCCTA
TCAACAATGCAAATCAGGCAATAAGACATACTATACGGCCACGTTATTAAAAACACAAAC
TGGAGGTACCAGTGACGTACAAGTATTAGGATCCACTAATAAACTTGTACAATCTCCTTG
TAACGGCCAAAAAGGAAAGCCTGTTTGT-GGAGCACTACCGCTCCCATTCACATTTCTGA
TGGAG--AGCCCATTAGATATTGCAAGAATTAAAACCGTCCAGAGAAAA-TTAGAAGAGA
TTCATAAAGCTCTATATCCTGAACTTCAATATCACCCCTTAGCCCTGCCTGAGATTAGAG
ATAATTTTAGGCTCGATGCTCAAACTTTTGATATCCTCAATGCTACTTACAATTTACTTC
AAATGTCCAATACAAGCCTAGCCCACGATTGTTGGCTTTGTCTTAAAATGGGCCCCCCTA
TTCCTCTAGCTATACCTAACCTTTTGTTGTCCTATGTCAATTACTCAAATGAATCCTTGG
TAAATAATTCCTGTCCTATTATTTCTCCCCTCTTAGTTCAACCGATGACGTTTTCTAATT
CCTCTTGTCTCTTTTCACTGTCATATAATAACACTAAAGAAATTGATCTAGGCTATGTTG
TGTTTGACAACTGTACCTCCATAATCAATGCCACTAACCCTTTGTGTGCTGTAAATGGCT
CGGTTTTCGTTTGTGGAAACAACATGGCATATACTTATCTACCTACAAATTGGACAGGGC
TTTGTGTTCTGGCCACTCTTCTCCCCGACATTGATATCATCCCTGGAGATGAACCTATCC
CCATCCCCACTATTGAACATTTTATTTATAGACCGAAACGAGCCATACAATTTATTCCCT
TGTTGGCCGGACTAGGAATCACCACTGCTTTTACTACAGGAGCCACAGGCCTAGGAGTCT
CACTAACCCAATATACCAAATTATCCAATCAATTAATTTCAGATGTACAGACCTTATCCA
GTACTATACAAGATTTACAAGATCAAGTAGATTCATTAGCAGAAGTAGTTCTCCAAAATA
GAAGAGGTCTAGATTTATTAACAGCAGAGCAGGGAGGGATCTGTTTGGCTTTACAGGAAA
AGTGCTGTTTTTATGCCAACAAATCCGGAATCGTCAGAGATAAGATAAAAACG-TTACAA
GAAGAACTAGAAAAGTGCAGAAAAGGCCTGGCCGCCAATCCCTTGTGGACTGGACTCGAT
GGACTTCTCCCCTATCTCCTGCCATTCCTTGGTCCTTTACTTACTCTTCTACTCTTTCTC
ACTCTCGGGCCTATAATCCTTAATAAGCTTATGGCATTTGTCAGACAACAAATCGAGGCC
TTCCAGGCCAAACCTATACAGGTCCATTATCATCGCCTTGAGATGACTGAAAATGGTGAG
TCTTATTTGCCTTAATAAGACCACCTCCCCTGCGTGCTGAACTGGACAGTCAATGACGGG
TAAGAGGACACTATCTCCATCGGAGCCTAAGACAGGAGGGCCACCCTTGCTGCTGCCTTA
TCCCATGACGGGCCTAGAAGATGGGGATGAGATGACCCAACCTAAGACAGGCGCAGTTCC
CGAGGGGTCATTT-CTTATCATAAAA-TAATAAAAAGGGGGACCTGTCCGGAGCTGCGCA
CCCCGGCCATAGCAAATAATAATTAATGATTAAAAGCCCGAGCTCTATTCCTTTCCACCT
TCTACCTCCTCCCTAGATTTGTTGTTTCTCTTTTGTATCAATACCTCATAA--------T
AGATGGCGCTCTTCCTGTTTTTTCTTCACTT-GTTTTTCCCCA-----CGGCGAAAATTG
TTACTTTGTAGCGCAGGCACCATCCCGCGCCCGGGAAAATTACCAACTGACAGCGCAGGT
GCAACATGACCTTCGACCAGAGAAACTAATACCTACTTGGTCACGCCCTCCACGATGAGA
TCATCTCCGCCTCTGGCCCAACCCCTTCCCCTCCAAGTGTATATAAGGCACTGCATTACT
GCCATTAAACGAGACTTGATCAGAGCACTGTCTTGTCTCCATTTCTCGTGTCTCTTGTT-
CCCCAAATTCCCACTCCCTCCTCCAGGGCCTGCTTCGACGATCCCGCGGGCCGGGATA
>NC_018157.2 Papio anubis isolate 1X1155 chromosome 6, Panu_3.0
GTCCGGAGCTGCACGCCCCGGCCATAGCAAA-TAATAATTAATGATTAAACGTCCAAGCT
CTATTCCTTTCCACCTTCTACCTCCTCCCTAGATTTGTTGTTTCTCTTTTGTATCAATAC
C-TCAT--------AAAAGATGGCGCTCTTCCTGCTGCTTCTTCACTTGTTTTTCCCC--
GCGGCTGCGAAAATTGTTACTTTGTAGCGCAGGCACCATCCCGCGCCCGGGAAAATTACC
AACTGACAGCGCAGGTGCAACATGACCTTCGACCAGAGAAACCAATACCTACTTGGTCAC
GCCCTCTGCGATGAGATCATCTCCGCCTCTGGCCCAACCCCTTCCCCTCCAAGTGTATAT
AAGGCACTGCATTACTGCCATTAAACGAGACTTGATCAGAGCACTGTCTTGTCTCCATTT
CTCGTGTCTCTTGTCCCCC-AAATTCCCACTCCCTCCTCCAGGGCCTGCTTCGACGATCC
CGCGGGCCGGGATACGTGGCGCCCGAACA-GGGACCTGGAAACGAGGGACTCCGTGAGGA
AGAGGACGCCAAAGGACGGTCAACCGCTAACCCAGACAAAAGGAGTAAAACTCTTCCGAT
CACCGCGGGAACCTGCCGCGTCTGAATCGAAGGTAAGTGGCTCGTCCGAAATGGGACAAG
AATTAAGTCAGCATCAGATCTATGTAGGACAATTAAAAGAGGCTTTAAAGATATGAGGAG
TAAAGGTTAAAGGTAATGATTTGTTTAAATTTTTTGATTTTGTAAAAGACACTTGCCCTT
GGTTCCCACAGGAAGGAACTATTGATATCAAAAGATGGCGTAGAGTAGGGGATTGTCTTC
AGGACTATTATAATACTTTTGGGCCAGAAAAAATTCCTGTGACCGCTTTTTCTTATTGGA
ACCTCATTAGAGATTTAATAGATAAAAAGGAGGCCGATCCGCAAGCCATGGCTGCGGTCG
CTCAGACAGAGCATATTTTAAAGGTTAGCTCCCGCTCTAACCTCGCAAAGCCTCCGCAAG
ATACGGAGGAGGACCTCATTTCCCTCGAAAGTGATCATGAGGAAATTAAGTCTCCTTCTG
TAACAGATAAAGAAATGCCACACGAAAACAAACCAAA-AAAA--TACCCAATTTTACAGA
TGCTTCAAAAAGAGGAGGAAATTAATAAGCCTAATCAATCAGACATAAATTGGGATGATT
TAGAGGAAGAGGCAGCTAAATATCACAACCCTGATTTGCCTCCCTTTACTTCATACCCGC
CCCCATATAATAAGACCCATAATGAGGCTTCTGCGCCCATTGTTATGGCAGCAATAGATC
CCAAAGAAGAATTAAAACAAAAAATTGCTCAACTAGAAGAGCAAATTAAACTTGAAGAGT
TACATCAATCATTGATAATTAGGCTCCAAAAGCTAAAAACAGGAAATGAAAAAGTATCCA
ATTCAGACGCTATGGAGGGTTCCTTGCGCCCACCTCAGCGGCCTGGACAACATGTTCCAA
GAGGGGGGTTGGTTGCTAGCCGACATAGAGAAGACTCCTCCCCCAAAGACGTTTTTCCGG
TCACTGAAACCATAGATGAACAGGGACAGGCTTGGAGACATCATACTGGGTTTGACTTTA
CTATTATAAAAGAGTTAAAGACTGCTGCCTCTCAGTATGGGGCTACTGCTCCATATACTC
TTGCTATAGTAGAATCTGTAGCTGAGAATTGGCTCACTCCTACAGACTGGAATACCTTAG
TTAGGGCAGTTCTTTCTGGGGGAGACCACTTAATTTGGAAGTCAGAGTTCTTTGAAAATT
GTAGAGATACAGCTAAAAGAAATCAACAGGCAGGAAACGGTTGGGATTTTGATATGTTAA
CTGGTTCAGGTAATTATGCAGACACTCGGGCCCAAATGCAATATGATCCTGGATTGTTCT
CACAAATCCAGGCTGCCGCTATAAAAGCCTGGAGAAAACTTCCCGTTAAAGGAGATCCAG
GGGCCTCGCTCACGGCAGTTAAACAAGGACCCGATGAGCCATTTTCAGACTTTGTGCATA
GACTTATGACCACGGCAGGTAGAATTTTTGGAA-TGCAGAAACGGGTGTAGATTATGTTA
AACAGTTAGCTTATGAAAATGCTACCCCCGCCTGCCAAGCGGCAATCAGACCTTATCGAA
AGAAAACAGATTTAACAGGATACATTCGCCTTTGTTCAGATATTGGGCCCTCATATCAAC
AAGGCCTAGCAATGGCCGCCGCTTTTAGCGGCCAAACAGTAA-CAGACTTCCTCATTAAC
AAAGGTAAAGATAAAGGGGGA-TGTTTTAGATGCGGTAAAAAGGGACACTTTGCAAAAGA
TTGCTATGAAAACCAAAATAAAAATCCAGAAGCAAAAATTCCAGGCCTTTGCCCAAGGTG
TAAAAGAGGAAGGCACTGGGCAAACGAATGTAAATCTAAAACTGACAGTCAAGGACATCC
TTTATCTGCCAGGCAGGGAAACGGGATGAGGGGCCAGCCCCAGGCCCCGAAACAAGCATA
TGGGGCAGTCAGCTTTGTTCCAGCCAGCAACAGCAATCCATTTCAAAGCTTAGTAGAGCA
ACCCCAGGAAGTGCAGGACTGGACCTCAGTTCCACCTCCCACACAGTACTAACACCTGAA
ATGGGACCACAAACCTTAAATACTAGAATATATGGACCCTTACCACCTAACACTTTTGGG
CTACTTTTAGGAAGAAGTAGTGTCACCATGAGAGGCTTACAAGTCCTCCCTGGAGTTATC
GATAATGATTATGAGGGAGAAATTAAAGTTATGGCCAGAGCTATTGATAATATTATTACT
GTCCCTCAAGGAGTTAAAATAGCTCAGTTAATCCTACTACCTTTGGTTAAAACAGATAAT
AATATCCAACACTCTAATAGAAATATAAAAGGTTT-CGGATCATCAGATATATATTGGGT
GC--AACCAATTACAAATCAAAAACCCTCTCTAACCTTATGGTTAGACGGGAAGGCATTC
ACTGGGCTAATAGACACAGGGGCCGATGTAACTATCATTAAACAAGAAGATTGGCCCTCT
CATTGGCCTACTACAGAGACTTTAACTCACTTGAGAGGAATTGGGCAAAGCAGTAATCC-
TAAACAAAGTTCTAAATACCTAACATGGACAGATAAAGAAAACAATTCAGGCCTCATTAA
GCCATTTGTCATCCCTTACCTACCTGTTAACCTTTGGGGGCGAGATCTGCTTTCTCAAAT
GAAAATTATAATGTGTAGTCCAAATGATATAGTTACTGCACAAATGTTAGCTCAAGGATA
CACCCCTGGTAAAGGTCTTGGAAAAGGAGAAAACGGTATCCCACAGCCTATACTGGTTTC
AGGACAACTTGATAAAAAGGGGTTTGGAAATTTTTAGCTCAGGTCACTGACATACCTGCA
CCCCAAAGGTGCGCTGACCCCATTACTTGGAAGTCAGATGAGCCCGTTTGGGTTGATCAG
TGGCCTTTACTCAATGATAAATTAAGTGCTGCCCAACAGTTAGTGCAGGAACAACTGATA
GCAGGGCATATTGTGGAAAGTAATTCTCCTTGGAATACACCTATTTTTGTTATTAAAAAG
AAGTCTGGTAAATGGAGACTCTTACAAGATTTAAGAGCAGTAAATATCACTATGATCCTT
ATGGGTGCCTTACAACCAGGATTGCCTTCACCAGTTGCGATTCCTCAAAAATATTTTAAA
ATCATTATTGATCTTAAAGACTGCTTTTTTACAATTCCCCTTCACCCTGCTGACCAAAAA
AGATTTGCCTTTAGTCTTCCATCTACAAATTTTAAGCAACCAATGAAGCGCTATCAATGG
AAAGTCTTACCTCAGGGTATGGCCAATAGTCCTACCTTGTGTCAAAAATATGTAGCTGCC
GCTATAGAGCCAGTCAGAAAAACATGGACACAAATGTATATTATACATTATATGGATGAT
ATTTTAATAGCAGGAGAAATTGGCGAACAAGTCTTACAGTGTTTTGCCCAACTCAAACAA
GAGTTAACAGCAGCCGGACTACAAATAGCCCCAGAAAAGGTACAATTACAAGATCCATAC
ACCTATCTTGGTTTCCAAATTAATGG-ACCCAAAATCATTAATCAAAAGGCC-GTTATAC
GTCGTGATCATTTAAAAACTTTAAATGATTTCCAAAAATTACTGGGACACATAAATTGGC
TTCGGCCGTATTTAAAGCTCACTACAG-GAGAGTTAAAACCTCTTTTCGATATATTAAAA
GGAGACTCTAATCCAAAATCTCCCAGGTCCATTACCAAAGAAGCATTAATAGCACTCCAA
CAGGTAGAACATGCCATTGCAACACAATTTGTTACCAGTATTGATTATTCTCAGCCATTA
ATATTCATTATTTTTAACACAACAATAACCCCTACTGGTTTATTCTGGCAGAACAATCCC
ATTATGTGGGTACACCTACCC--TCCTCCCCTAAAAAGGTTTTGTTGCCTTATTATGATG
CAATAGCTGATCTAATTATCTTGGGAAGAGAAAACAGTAGAAAATACTTTGGAATAGAAC
CCTCTACCATTATACAGCCCTACACTCAATCTCACATCCATTGGCTGTTACAAAATACGG
AAGCCTGGCCAATTGCTTGCGCTTCTTACACTGGCACAATTGACAACCATTACCCACCTA
ACAAACTCATTCAATTTTGCAAACTTCATGCGTTTGTGTTTCCCCATATTACCAGTAAAG
AACCTCTCAATGACGCATTACTAATTTTCACTGATGGATCTTCCACAGGGCTTGCCGCTT
ACACCTACAATAATGTAGTCGTTAAATTCCAGACCACTTATACATCAGCTCAGCTGGTCG
AATTGCAAGCTATAATTGCAGCATTATCAGCCTTTCCTTGTCAGCCACTTAACATTTACA
CAGACAGCGCCTACCTGGCTCATTCAATAACCCTCTTAGAGACCGTGCCTCAAATTAAAC
ATATTTCAGACACAGCTAACCTATTTTTACAATGCCAACAACTTATTC-GAAAAAGGACT
ACTCCCTTTTTTCTTGGGCATATCAGAGCACATTCA-GGATTACCGGGACCTTTAACACA
AGGTAACGCAACAGCCGACACGGCAACAAAAACCATAGCCACAGTCACTACAGACAATTT
ACAACAAGCA-CAAAAAGCACACGCCTTACATCATTTAAACGCCCAAACCTTAAGGCTCA
TGTTTAAACTTACCAGAGAACAAGCTCGACAAATAGTTAAACAATGCGCCAACTGCATAA
CGTATTTACCTGTTCCTCATTTAGGAGTTAATCCCCGAGGACTCATTCCCAACGAAATTT
GGCAAATGGACGTTACTCACCACTCAGAATTCGGTCAATTAAAATATATCCATGTATGCA
TAGACAC-CTATAGTGGGTTCATTATTACAACTCT-CCAAACAGGAGAGGCCACGAAACA
TGTCATAGCTCATTTATTACACTGCTTTTCTATCTTAGGAATACCCAAACAAATCAAAAC
AGATAATGGCCCTGGTTATATAGCCAAAGCCTTTTTACAATTCTGTAATACCCTACAAAT
TAAACATACCACAGGCATTCCCTACAATCCCCAAGGACAAGGTATAGTAGAAAGAGCCCA
TCTGTCATTAAAAACTGTTATCACAAAATTAAAAGGGGGGAGCTGGTACCCCGTGAAGGG
TACCCCCAGAAACATACTCAATCATGCCCTGTTTATCCTTAATTTTTTAAATTTGGACAG
TCATGGAAAATCTGCTGCCGATCGTTTCTGGCATCCTGAATCTCAAAAACAGTTTGCAAT
GGTAAAATGGAAAGATCCACTTGATAATTCATGGCATGGCCCCGATCCAGTTTTAATTTG
GGGAAGAGGCTCAGTATGCATCTTCTCGCAAAAAAA-TGATGCAGCCAGATGGCTGCCTG
AAAGATTGGTAAGACAAATAAATCATAACCATTGTCAGTCCAGGGAAGATAAATCTCCCT
GAGAAGTTTCTTCCTTTTTGTTTTTCAGAAAATGAAGCCTAAAATGAGATTCCTTTGGAA
AATAATCGCTCTATATAGCATAGTGACAGTCTATGCAGGTTTTGGTGACCCTCGTAAAGC
AAGAGAATTATTACGAAAACGTTACGGCCAGCCTTGTGACTGCAGAGGGGGACAAATATC
TGAACTTCCGTCAGACAGAATCACCCAGGTGACTTGCGCGGGCAAGATAGCTTACCTAAT
GCCAGACCAGTTATGGAAATGTAAGTCTACTCCAAGAGATACCTCACCTAGCGGGCCGCT
CCTAGAATGCCCTTGTAGCTCTTTTCAATCTTCTATACATAGTTCCTGTTATACCTCCTA
TCAACAATGCAAATCAGGCAATAAGACATACTATACGGCCACGTTATTAAAAACACAAAC
TGGGGGTACCAGTGACGTACAAGTATTAGGATCCACTAATAAACTTGTACAATCTCCTTG
TAGTGGCCAAAAAGGAAAGCCTGTTTGTTGGAGCACTACCGCTCCCATTCACATTTCTGA
TGGAGGAGGCCCATTAGATACTGCAAGAATTAAAACCGTCCAGAGAAAA-TTAGAAGAGA
TTCATAAAGC--TATATCCTGAACTTCAATATCACTCCTTAGCCCTGCCTGAGATTAGAG
ATAATTTTAGGCTCGATGCTCAAACTTTTGATATCCTCAATGCTACTTACAATTTACTTC
AAATGTCCAATACAAGCCTAGCCCACGATTGTTGGCTTTGTCTTAAAATGGGCCCCCCTA
TTCCTCTAGCTATACCTAACCTTTTGTCGTCCTATGTCAATTACTCAAATGAATCCTTGG
TAAATAATTCCTGTCCTATTATTTCTCCCCTCTTAGTTCAACCGATGACGTTTTCTAATT
CCTCTTGTCTCTTTTCACCGTCATATAATAACACGAAAGAAATTGATCTAGGCTATGTTG
TGTTTGACAACTGTACCTCCATAATCAATGCCACTAACCCTTTGTGTGCTGTAAATGGCT
CGGTTTTCGTCTGTGGAAACAACATGGCATATACTTATCTACCTACAAATTGGACAGGGC
TTTGTGTTCTGGCCACTCTTCTCCCCGACATTGATATCATCCCTGGAGATGAACCTATCC
CCATCCCCGCTATCGAACATTTTATTTATAGACCAAAACGAGCCATACAATTTATTCCCT
TGTTGGCCGGACTAGGAATCACCACTGCTTTTACTACAGGAGCCACAGGCCTAGGAGTCT
CACTAACCCAATATACCAAATTATCCAATCAATTAATTTCAGATGTACAGACCTTATCCA
GTACTATACAAGATTTACAAGATCAAGTAGATTCATTAGCAGAAGTAGTTCTCCAAAATA
GAAGAGGTCTAGATTTGCTAACGGCAGAACAGGGAGGGATCTGTTTGGCTTTACAGGAAA
AGTGCTGTTTTTACGCCAACAAATCCGGAATCGTCAGAGATAAGATAAAAACG-TTACAA
GAAGAACTAGAAAAGCGCAGAAAAGGCCTGGCCGCCAATCCCTTGTGGACTGGACTCGAT
GGACTTCTCCCCTATCTCCTGCCATTCCTTGGTCCTTTACTTACTCTTCTACTCTTTCTC
ACTCTCGGGCCTATAATCCTTAATAAGCTTATGGCGTTTGTTAGACAACAAATCGAGGCC
TTCCAGGCCAAGCCTATACAGGTCCATTATCATCGCCTTGAGATGACGGAAAATGGTGAG
TCTTATTTGCCTTAATAAGACCACCTCCCCTGTGTGCTGAACTGGACAGTCAATGACGGG
TAAGAGGACACTATCTCCATCGGAGCCTAAGACAGGAGGGCCGCCCTTGCTGTTGCCTTA
TCCCATGACGGGCCTAGAAGATGGGGATGAGATGACCCAACCTAAGACAGGCGCAGTTCC
CGAGGGGTCATTT-CTTATCATAAAA-TAATAAAAAGGGGGACCTGTCCGGAGCTGCGCG
CCCCGGCCATAGCAAATAATAAT----GATTAAACGCCCGAGCTCTATTCCTTTCCACCT
TCTACCTCCTCCCTAGATTTGTTGTTTCTCTTTTGTATCAATACCTCATAA--------A
AGATGGCGCTCTTCCTGCTTCTTCTTCACTT-GTTTTTCCCCG--AGGCCGCGAAAATTG
TTACTTTGTAGCGCAGGCACCATCCCGCGCCCGGGAAAATTACCAACTGACAGCGCAGGT
GCAACATGACCTTCGACCAGAGAAACCAATACCTACTTGGTCACGCCCTCTGCGATGAGA
TCATCTCCACCTCTGGCCCAACCCCTTCCCCTCCAAGTGTATATAAGGCACTGCATTACT
GCCATTAAACGAGACTTGATCAGAGCACTGTCTTGTCTCCATTTCTCGTGTCTCTTGTC-
CCCCAAATTCCCACTCCCTCCTCCAGGGCCTGCTTCGACGATCCCGCGGGCCGGGATA
>NC_018153.2 Papio anubis isolate 1X1155 chromosome 2, Panu_3.0
GTCCGGAGCTGCGCGCCCCGGCCATAGCAAA-TAATAATTAATGATTAAACGCCCGAGCT
CTATTCCTTTCCACCTTCTACCTCCTCCCTAGATTTGTTGTTTCTCTTTTGTATCAATAC
C-TCAT--------AAAAGATGGCGCTCTTCCTGTTTTTTCTTCACCTGTTTTTCCCCC-
GTGCC-GCGAAAATTGTTACTTTGTAGCGCAGGCACCATCCTGCACCCGGAAAAATTACC
AACTGACAGCGCAGGCGCAACATGACGTCCGACCAGAGAAACCAATACCTACCTAGCCAC
ACCCTCCGCGATGAGATCATCTCCGCCTCTGGCCCAACCCCTTCCCCTCCAAGTGTATAT
AAGGCATTGCATTACCGCCATTAAACGAGACTTGATCAGAGCACTGTCTTGTCTCCATTT
CTCATGTCTCTTGTCCCCC-AAATTCCCACTCCCCCCTCCAGGGCCTGCTTTGACGATCC
CGCGGGCCGGGATACGTGGCGCCCGAACA-GGGACCTGGAAACGAGGGACTCCGTGAGGA
AGAGGACGCCAAAGGACGGTCGACCGCTAACAAGGACAAAAGAAATTAAACTCTTCCGAT
CACCGCGGGAACCTGCCGCATCTGAATCGAAGGTAAGTGGCGCGTCCGAAATAGGACAAG
AATTAAGTCAGCATCAGATCTATGTAGGACAATTAAAAGAGGCTTTAAAGATACGAGGAG
TAAAGGTTAAAGGTAATGATTTGTTTAAGTTTTTTGATTTTGTAAAAGACATTTGCCCTT
GGTTCCCACAGGAAGGAACTATTGATATTAAAAGATGGCGTAGAGTAGGGGATTGTTTTC
AGGACTATTATAATACTTCTGGGCCAGAAAAAATTCCTGTGACCGCCTTCTCTTATTGGA
ACCTCATTAGAGATTTAATAGATAAGAAAGAGGCCGATCCGCAAGTCATGGCTGCGGTCG
CTCAGACAGAGCATATTTTAAAGGTTAGCTCCCGCTCTAACCTCGCAAAGCCTCCGCAAG
ATACGGAGGAGGATCTCATTTCCCTCGAAAGTGATCATGAGGAAATTAAGTCTCCTTCAG
TAACAGATAAAGAAATGCCACACGAAAACAAACCAAA-AAAC--TACCCAATTTTACAGA
TGCTTCAAAAAGAGGAGGAAATTAATAAGCCTAATCAATCAGACATAAATTGGGATGATT
TAGAGGAAGAGGCAGCTAAATATCACAACCCTGATCTGCCTCCCTTTACTTCATACCCGC
CCCCATATAATAAGACATATAATGAGGCTTCTGCGCCCATTGTTATGGCAGCAATAGATC
CCAAAGAAGAATTAAAACAAAAAATTGCTCAACTAGAAGAGCAAATTAAACTTGAAGAGT
TACATCAATCATTGATAATTAGGCTCCAAAAGCTAAAAACAGGAAATGAAAAAATACCCA
ACTCAGACGCTATGGAGGGTTCCTTGCGCCCACCTCAGCGGCCTGGACAACATGTTCCAA
GAGGGGGGTTGGTTGCTAGCCGACATAGAGAAGACTCCTCCCCCAAAGACGTTTTTCCAG
TCACTGAAACCATAGATGAACAGGGACAGGCTTGGAGACATCATACTGGGTTTGATTTTA
CTATCATAAAAGAGTTAAAGACTGCTGCCTCTCAGTATGGGGCTACTGCTCCATATACTC
TTGCTATAGTGGAATCTGTGGCTGATAATTGGCTCACTCCTACAGACTGGAATACCTTAG
TTAGGGCAGTCCTTTCTGGGGGAGACCATTTAATTTGGAAGTCAGAGTTCTTTGAAAATT
GTAGAGATACAGCCAAAAGAAATCAACAGGCAGGAAACGGTTGGGATTTTGATATGTTAA
CTGGTTCAGGTAATTATGCAGACACTCGGGCCCAAATGCAATATGATCCTGGATTGTTCT
CACAAATCCAGGCTGCCGCTACAAAGGCCTGGAGAAAACTTCCTGTTAAAGGAGATCCAG
GGGCCTTGCTCACAGCAGTCAAACAAGGACTCGATGAGCCATTTTCAGACTTTGTGCATA
GACTTATGACCACGGCAGGTAGAATTTTTGGAAATGCAGAAACGGGTGTAGATTATGTTA
AACAGTTAGCTTATGAAAACGCTAACCCCGCCTGCCAAGCGGCAATCAGACCTTATCGAA
AGAAAACAGATTTAACAGGATACATTCGCCTTTGTTCAGATATTGGGCCCTCATATCAAC
AAGGCCTAGCAATGGCCGCCGCTTTTAGCGGCCAAACAGTAA-GAGACTTCCTCATTAAC
AAAAGTAAAGATAAAGGAGGA-TGTTTTAGGTGCGGTAAAAGGGGACACTTTGCAAAAGA
TTGCCATGAAAACCAAAATAAAAATCCAGAAGCGAAAATCCCAGGCCTTTGCCCAAGGTG
TAAAAGAGGAAGGCACTGGGCAAACGAATGTAAATCTAAAACTGACAGTCAGGGAAATCC
TTTATCCCCCAGGCAGGGAAACGGGATGAGGGGCCAGCCCCAGGCCCCGAAACAAGCATA
TGGGGCAGTCAGCTTTGTTCCAGCCAGCAACAGCAATCCATTTCAAAGCTTAGTAGAGCA
ACCCCAGGAAGTGCAGGACTGGACCTCAGTTCCACCTCCCACACAGTACTAACACCTGAA
ATGGGACCACAAACCTTAAATACCGGAATATATGGACCCTTACCACCTAACACTTTTGGG
CTACTTTTAGGAAGAAGTAGTGTCACCATGAGAGGCTTACAAGTCCTCCCTGGAGTTATC
GATAATGATTATGAAGGAGAAATTAAAATTATGGCCAGAGCTATTGATAGTATTATTACT
GTCCCTCAAGGAGTTAGAATAGCTCAGTTAATCCTACTACCTTTGGTTAAAACAGATAAT
AATATCCAACACTCTAATAGAAATATAAAAGGTTT-CGGATCATCAGATATATATTGGGT
GC--AACCAATTACAAATCAAAAACCCTCTCTAACCTTATGGTTAGACGGGAAGGCATTC
ACTGGGCTAATAGACACAGGGGCCGATGTAACTATCATTACACGAGAAGATTGGCCCTCT
CATTGGCCTACTACAGAGACTTTAACTCACTTAAGAGGAATTGGGCAAAGCAGTAATCC-
TAAACAAAGTTCTAAATACCTAACATGGACAGATAAAGAAAACAATTCAGGCCTCATTAA
GCCATTTGTCATCCCTTACCTACCTGTTAACCTGTGGGGGCGAGATCTGCTCGCTCAAAT
GAAAATTATAATGTGTAGTCCAAATGATATAGTTACTGCACAAATGTTAACTCAAGGATA
CACCCCTGGTAAAGGTCTTGGAAAAGGAGAAAACGGTATTCCACAGCCTATACTGGTTTC
AGGACAACTTGATAAAAAGGGGTTTGGAAATTTTTAGCTCAGGTCACTGACATACCTGCA
CCCCAAAGGTGCACTGACCCCATTACTTGGAAGTCAGATGAGCCCGTTTGGGTTGATCAG
TGGCCTTTACTCAATGATAAACTAAGTGCTGCCCAACAGTTAGTGCAGGAACAACTGATA
GCAGGACATATTGTAGAAAGTAACTCTCCTTGGAACACACCTATTTTTGTTATTAAAAAG
AAGTCTGGCAAATGGAGACTCTTACAAGATTTAAGAGCAGTAAATATCACTATGGTCCTT
ATGGGTGCCTTACAACCAGGATTGCCTTCACCAGTTGCGATTCTTCAAAAATATTTTAAA
ATCATTATTGACCTTAAAGATTGCTTTTTTACAATTCCCCTTCACCCTGCTGACCAAAAA
AGATTTGCCTTTAGTCTTCCATCTACAAATTTTAAGCAACCAATGAAGCGCTATCAATGG
AAAGTCTTACCTCAGGGTATGGCCAATAGTCCTACCTTGTGTCAAAAATATGTAGCTGCT
GCTATAGAGCCAGTCAGAAAAACATGGACACAAATGTATATTATACATTATATGGATGAT
ATTTTAATAGCAGGAGAAATTGGCGAACAAGTCTTACAGTGTTTTGCCCAACTCAAACAA
GAGTTAACAGCAGCCGGACTACAAATAGCCCCAGAAAAAGTACAATTACAAGATCCATAC
ACCTATCTTGGTTTTCAAATTAATGG-ACCCAAAATCATTAATCAAAAGGCT-GTTATAC
GTCATGATCATTTAAAAACTTTAAATGATTTCCAAAAATTACTGGGAGACATAAATTGGC
TTCGGCCGTACTTAAAACTCACTACAG-GAAAGTTAAAACCTCTTTTCGATATATTAAAA
GGAGACTCTAATCCAAAATCTCTCAGGTCCATTACTAAAGAAGCATTAATAGCACTCCAA
CAGGTAGAATATGCCATTGCAACACAATTTGTTACCAGTATTGATTATTATCAGCCATTA
ATATTCATTATTTTTAACACAACAATAACCCCTACTGGCTTATTCTGGCAGAACAATCCC
ATTATGTGGGTACACCTACCC--TCCTCCCCTAAAAAGGTTTTGTTGCCTTATTATGATG
CAATAGCTGATCTAATTATCTTGGGAAGAGAAAACAGTAGAAAATACTTTGGAATAGAAC
CCTCTACCATTATACAGCCCTACACTCAATCACACATTCATTGGCTGTTACAAAATACGG
AAGCCTGGCCAATTGCTTGCGCTTCTTACACTGGCATAATTGACAACGATTACCCACCTA
ACAAACTCATTCAATTTTGCAAACTTCATGCGTTTGTGTTTCCCCATATTACCAGTAAAG
AACCCCTCAATGACGCATTACTAATTTTCACTGATGGATCTTCCACAGGGCTTGCCGCTT
ACACCTACAATGATGTAATCGTTAAATTCCAGACCACTTATACATCAGCTCAGCTGGTCG
AATTGCAAGCTATAATTGCAGCATTATCAGCTTTTCCTTGTCAGCCACTTAACATTTACA
CAGACAGCGCCTACCTGGCTCATTCAATACCCCTCTTAGAGACCGTGCCTCAAATTAAAC
ATATTTCAGACACAGCTAACTTATTTTTACAATGTCAACAACTTATTC-AAAAAAGGACT
ACTCCCTTTTTCCTTGGGCATATTAGAGCACATTCA-GGATTACCGGGACCTTTAACTCA
AGGTAACGCAACAGCCGACACGGCAACAAAAACCATAGCCACAGTCACTACAGACAATTT
GCAACAAGCA-CAAAAAGCACATGCCTTACATCATTTAAATGCCCAAACCTTAAGGCTCA
TGTTTAAACTTACCAGAGAACAAGCTCGACAAAGAGTTAAACAATGCGCCAACTGCATAA
CGTATTTACCTGTTCCTCATCTAGGGGTTAACCCCCGAGGACTCATCCCCAACGAAATTT
GGCAAATGGACGTTACTCACCACTTAGAATTTGGTCAACTAAAATATATCCATGTATGCA
TAGACAC-CTATAGTGGATTCATTAGTGCAACTCT-CCAAACAAGAGAGGCCACCAAACA
TGTCATAGCTCATTTATTACATTGCTTTTCTATCTTAGGAATACCCAAACAAATCAAAAC
AGATAATGGCCCTGGTTATATAGCCAAAACCTTTTTACAATTCTGCAATACCTTACAAAT
TAAACATACCACAGGCATTCCCTACAATCCCCAAGGACAAGGTATAGTAGAAAGAGCTCA
TCTGTCATTAAAAACTGTTATCACAAAATTAAAAGGGGGGAGCTGGTATCCCGTGAAGGG
TACCCC-AGAAACATACTCAATCATGGCCTGTTTATCCTTAATTTTTTAAATTTGGACAG
TCATGGAAAATCGGCTGCCGATCGTTTCTGGCATCCTGAATCTCAAAAACAGTTTGCAAT
GGTAAAATGGAAAGATCCACTTGATAATTCATGGCATGGCCCCGATCCAGTTTTAATTTG
GGGAAGAGGCTCAGTATGCATCTTCTCGCAAAAAAA-TGATGCAGCCAGATGGCTGCCTG
AAAGATTGGTAAGACAAATAAATCATAACCATTGTCAGTCCAGGGAAGATAAATCTCCCT
GAGAAGTTTCTTCCTTTTTGTTTTGCAGAAAATGAAGCCTAAAATGAGATTCCTTTGGAA
AATAATCGCTCTATATAGCATAGTGACAGTCTATGCAGGTTTTGGTGACCCTCGTAAAGC
AAGAGAATTAATACGAAAACGATACGGCCAGCCTTGTGACTGCAGCGGAGGACAAATATC
TGAATCTCCGTCAGACAGAATCACCCAGGTGACTTGCTCGGGCAAGACAGCGTACTTAAT
GCCAGACCAGTCATGGAAATGTAAGTCTACCCCAAGAGACACCTCGCCTAGCAGGCCGCT
CCTAGAATGCCCTTGTAGCTCTTTCCAACCTTCTATGCATAGTTCTTGTTATACCTCCTA
TCAACAATGCAAATCAAGCAATAAGACATACTATACGGCCACGTTACTAAAAACACAAAC
TGGAGGTACCAATGACGTACAAGTATTAGGATCCACTAATAAACTTGTACAATCTCCTTG
TAACGGCCAAAAAGGAAAGCCTGTTTGTTGGAGCACTACCGCTCCCATTCACATTTCTGA
TGGAGGAGGCCCATTAGATACTGCAAGAATTAAAACCGTCCAGAGAAAA-TTAGAAGAGA
TTCATAAAGCTCTATATCCTGAACTTCAATATCACCCCTTAGCCCTGCCTGAGATTAGAG
ATAATTTTAGGCTCGATGCTCAAACTTTTGATATCCTCAATGCTACTTACAATTTACTTC
AAATGTCCAATACAAGCCTAGCCCACGATTGTTGGCTTTGTCTTAAAATGGGTCCCCCTA
TTCCTCTAGCTATACCTAACCTTTTGTTGTCCTATGTCAATTACTCAAATGAATCCTTGG
TAAATAATTCCTGTCCTATTATTTGTCCCCTCTTAGTTCAACCGATGACGTTTTCTAATT
CCTCTTGTCTCTTTTCACCGTCATATA---ACACGAAAGAAATTGATCTAGGCTATGTTG
TGTTTGACAACTGTGCCTCCATAATCAATGCCACTAACCCTTTGTGTGCTGTAAATGGCT
CGGTTTTCGTCTGTGGAAACAACATGGCATATACTTATCTACCTACAAATTGGACAGGGC
TTTGTGTTCTGGCCACTCTTCTCCCCGACATTGATATCATTCCTGGAGATGAACCTATCC
CCATCCCCACTATCGAACATTTTATTTATAGACCGAAACGAGCCATACAATTTATTCCCT
TATTGGCTGGACTAGGAATCACCACTGCATTTGCAACAGGAACCACAGGCCTAGGGGTCT
CACTAACCCAATATACTAAACTATCCAACCAATTAATTTCAGATATACAGACCTTATCCA
GTACTATACAAGATTTACAAGACCAAGTAGACTCATTAGCTGAAGTAGTTCTCCAAAATA
GAAGAGGTCTAGATTTATTAACAGCAGAACAGGGAGGGATCTGTTTGGCTCTACAGGAAA
AGTGCTGTTTTTACGCCAACAAATCCGGAATCGTCAGAGATAAGATAAAGACT-TTGCAA
GAAGAGCTAGAAAAGCACAGAAAGGGCCTGGCCGCCAATCCATTGTGGACTGGACTCAAT
GGACTTCTCCCCTATCTCCTGCCATTTCTTGGTCCTTTACTTACTCTTCTACTTTTCCTT
ACTCTCGGGCCTATAATCCTTAATAAGCTTATGGCGTTTGTTAGACAACAAATCGAGGCC
TTCCAGGCCAAGCCTATACAGGTCCATTATCATCGCCTTGAGATGATGGAAAATGGTGAG
TCTTATTTACCTTAATAAGACCACCTCCCCTGTGTGCTGAACTGGACAGTCAATGACGGG
TAAGAGGACATTATCCCCATCGGAGCCTAAGACAGGAGGGCCGCCCTTGCTGCTGCCTTA
TCCCATGACGGGCCTAGAAGATGGGGATGAGATGACCCAACCTAAGACAGGCGCAGTTCC
CGAGGGGTCATTT-CTTATCATAAAA-TAATAAAAAGGGGGACCTGTCCGGAGCTGCGCG
CCCCGGCCATAGCAAATAATAATTAATGATTAAACGCCCGAGCTCTATTCCTTTCCACCT
TCTACCTCCTCCCTAGATTTGTTGTTTCTCTTTTGTATCAATACCTCATAA--------A
AGATGGCGCTCTTCCTGTTTTTTCTTCACCT-GTTTTTCCCCC--GCGCCACGAAAATTG
TTACTTTGTAGCGCAGGCACCATCCTGCGCCCGGAAAAATTACCAACTGACAGCGCAGGC
GCAACATGACGTCCGACCAGAGAAACCAATACCTACCTAGCCACACCCTCCGCGATGAGA
TCATCTCCGCCTCTGGCCCAACCCCTTCCCCTCCAAGTGTATATAAGGCATTGCATTACC
GCCATTAAACGAGACTTGATCAGAGCACTGTCTTGTCTCCATTTCTCATGTCTCTTGTC-
CCCCAAATTCCCACTCCCCCCTCCAGGGCCTGCTTCGACGATCCCGCGGGCCGGGATA
>NC_018154.2 Papio anubis isolate 1X1155 chromosome 3, Panu_3.0-A
GTCCGGAGCTGCGCGCCCCGGCCGTAGCGAA-TAATAATTGACGATTAA-TGCCTGAGCT
CTATTCATTTCCACCTCTCACCTCCTTCCTAGATTTGTC-TTTTTCCCCTGTATTAAATA
CCTCAC--------ACAAGATGGCGCTCTTCCTGCTTCTTCTTCACCCATCTTTGCC---
GCGCACGCGAAAATTGTTACTTTGTAGCGCAGGCGCCATCCCGCGCCCGGGAAAATTTCC
AACTGACAGCGCAGGCGCAACATGACGTCTGACCGGAGAAACCAATACCTACCTGGCCAC
GCCCTCCGCGATGAGATCATCTCCGCCTCTGGCCCAACCCCTTCCCCTCCAAGTGTATAT
AAGGCATTGCATTACCGCCATTAAACGAGACTTGATCAGTGCACTGTCTTGTCTCCATTT
CTCGTGTCTCTTGTTCCCC-AAATTCCCACTCCCTCCTCCAGGGCCTGCTTCGACGATCC
CGCGGGCCGGGATACGTGGCGCCCGAACA-GGGACCTGGAAACGAGGGACTCCGTGAGGA
AGAGGACGCCAAAGGACGGTCGACCGCTAACAAGGACAAAAGAAATTAAACTCTTCCGAT
CACCGCGGGAACCTGCCGCGTCTGAATCGAAGGTAAGTGGCGCGTCCGAAATGGGACAAG
AATTAAGTCAGCATCAAATTTATGTAGGACAATTAAAAGAGGCTTTAAAGATACGAGGAG
TAAAGGTTAAAGGTAATGATTTGTTTAAATTTTTTGATTTTGTAAAAGACACTTGCCCTT
GGTTCCCAC-GGAAGGAACTATTGATATCAAAAGATGGCGTAAAGTAGGGGATTGTTTTC
AGGACTATTATAATACTTTTGGGCCAGAAAAAATTCCTGTGACCGCCTTCTCTTATTGGA
ACCTCATTAGAGATTTAATAGATAAGAAGGAGGCCGATCCGCAAGTCATGGCTGCGGTCG
CTCAGACAGAGCATATTTTAAAGGTTAGCTCCCGCTCTAACCTTACAAAGCCTCCGCAAG
ATACGGAGGAGGATCTCATTTCCCTCGAAAGTGATCATGAGGAAATCAGGTCTCCTTCTG
TAACAGATAAAGAAATGCCCCACGAAAACAAACCAAA-AAAAA-TACCCAATTTTACAGA
TGCTTCAAAAAGAGGAGGAAATTAATAAGCCTAATCAATCAGACGTAAATTGGGATGATT
TAGAGGAAGAGGCGGCTAAATATCACAACCCTGATTTGCCTCCCTTTACTTCATACCCGC
CCCCATATAATAAGACACATAATGAGGCTTCTGCGCCCATTGTTATGGCAGCAATAGATC
CCAAAGAAGAATTAAAACAAAAAATTGCTCAACTAGAAGAACAAATTAAACTTGAAGAGT
TACATCAATCATTGATAATTAGGCTCCAAAAGCTAAAGACAGGAAATGAAAAAATACCCA
ACTCAGACGCTATGGAGGGTTCCTTGCGCCCACCTCAGTGGCCTGGACAACATGTTCCAA
GAGGGGGGTTAGTTGCTAGCTGACAGAGAGAAGACTCCTCCCCCAAAGACGTTTTTCCGG
TCACTGAAACCATAGATGAACAGGGACAGGCTTGGAGACATCATACTGGGTTTGACTTTA
CTATTATAAAAGAGTTAAAGACTGCTGCCTCTCAGTATGGGGCTACTGCTCCATATACTC
TTGCTATAGTGGAATCTGTAGCCGATAATTGGCTCACTCCTACAGACTGGAATACCTTAG
TTAGGGCAGTCCTTTCTGGGGGAGACCATTTAATTTGGAAGTCAGAGTTCTTTGAAAATT
GTAGAGATACAGCTAAAAGAAATCAACAGGCAGGAAACGGTTGGGATTTTGATATGTTAA
CTGGTTCAGGTAATTATGCAGACACTCGGGCCCAAATGCAATATGATCCTGGATTGTTCT
CACAAATCCAGGCTGCTGCTACAAAAGCCTGGAGAAAACTTCCCGTTAAAGGAGATCCAG
GGGCCTCGCTGACAGCGGTTAAACAAGGACCTGATGAGCCATTTTCAGACTTTGTGCATA
GACTTATGACCACGGCAGGTAGAATTTTTGGAAGTGCAGAAACGGGTGTAGATTATGTTA
AACAGTTAGCTTATGAAAACGCTAACCCCGCCTGCCAAGCGGCAATCAGACCTTATTGAA
AGAAAACAGATTTAACAGGATACATTCGCCTTTGTTCAGATATTGGGCCCTCATATCAAC
AAGGCCTAGCAATGGCCGCCGCTTTTAGCGGCCAAACAGTAA-GAGACTTCCTCATTAAC
AAAGGTAAAGATAAAGGGGGA-TGTTTTAAGTGCGGTAAAAGGGGACACTTTGCAAAAGA
TTGCCATGAAAACCAAAATAAAAATCCAGAAGCAAAAATTCCAGGCCTTTGCCCAAGGTG
TAAAAGAGGAAGGCACTGGGCAAATGAATGTAAATCTAAAACTGACAGTCAAGGAAATCC
TTTATCCCCCAGGCAGGGAAACGGGATGAGGGGCCAGCCCCAGGCCCCGAAACAAGCATA
TGGGGCAGTCAGCTTTGTTCCAGTCAGCAACAGCAATCCATTTCAAAGCTTAGTAGAGCA
ACCCCAGGAAGTGCAGGACTGGACCTCAGTTCCACCTCCCACACAGTACTAACACCTGAA
ATGGGACCACAAACCTTAAATACCGGAATATATGGACCTTTACCACCTAACACTTTTGGG
CTACTTTTAGGAAGAAGTAGTGTCACCATGAGAGGCTTACAAGTCCTCCCTGGAGTTATC
GATAATGATTATGAAGGGGAAATTAAAATCATGGCCAGAGCTATTAACAACATTATTACT
GTCCCTCAAGGAGTTAGAATAGCTCAGTTAATTTTGCTACCCTTAGTTAAAACAGATAAT
AATATCCAACCCTCTAATAAAAATATAAAAGGTTT-CGGGTCATCAGATATATATTGGGT
GC--AACCAATTACAAATCAAAAACCCTCTCTAACCTTATGGTTAGACGGGAAGGCATTT
ACTGGGTTAATAGACACAGGGGCTGATGTAACTATCATTAAACAAGAAGATTGGCCCTCT
CATTGACCTACCACAGAGACTTTAACTCACTTGAGAGGGATTGGACAAAGCAGTAATCC-
TAAACAAAGTTCTAAATACCTAACATGGACAGATAAAGAAAACAATTCAGGCCTTATTAA
GCCATTTGTCATCCCTTACCTACCTGTTAACCTTTGGGGGCGAGATCTGCTTTCTCAAAT
GAAAATTATAATGTGTAGTCCAAATGATACAGTTACTGCACAAATGTTAACTCAAGGATA
CACCCCTGGTAAAGGTCTTGGAAAAGGAGAAAACGGTATTCCACAGCCTATACTGGTTTC
AGGACAACTTGATAAAAAGGGGTTTGGAAATTTTTAGCTCAGGCCACTGACATACCTGCA
CCCCAAGGGTGCGCTGACCCCATTACTTGGAAGTCAGATGAGCCCGTTTGGGTTGATCAG
TGGCCTTTACTCAATGATAAACTAAGTGCTGCCCAACAGTTAGTGCAGGAACAACTGGTA
GCAGGACATATTGTAGAAAGTAACTCTCCTTGGAACACACCTATTTTTGTTATTAAAAAG
AAGTCTGGTAAATGGAGACTCTTACAAGATTTAAGAGCAGTAAATATCACTATGGTCCTT
ATGGGTGCCTTACAACCAGGATTGCCTTCACCGGTTGCGATTCCTCAAAAATATTTTAAA
ATCGTTATTGACCTTAAAGACTGCTTTTTTACAATTCCCCTTCACCCTGCTGACCAAAAA
AGATTTGCCTTTAGTCTTCCATCTACAAATTTTAGACAACCAATGAAGCGCTATCAATGG
AAAGTTTTACCTCAGGGTATGGCCAATAGTCCTACCTTGTGTCAAAAATATGTAGCTGCC
GCTATAGAGCCAGTCAGAAAAACATGGACACAAATGTATATTATACATTATATGGATGAT
ATTTTAATAGCAGGAGAAATTGGCGAACAAGTCTTACAGTGCTT---------CAAACAA
GAGTTAACAGTAGCTGGACTACAAATAGCCCCAGAAAAAGTACAATTACAAGATCCATAC
ACCTATCTTGGTTTTCAAATTAATGG-ACCCAAAATCATTAATCAAAAGGCCCGTTATAC
GTCGTGATCATTTAAAAACTTTAAATGATTTCCAAAAATTACTGAGAGACATAAATTGGC
TTTGGCCGTACTTAAAACTCACTACAGAGAGAGTTAAAACCTCTCTTTAATATATTAAAA
GGAGACTCTAATCCAAAATCCCCCAGGTCCATTACTAAAGAAGCATTAATAGCACTCCAA
CAGGTAGAATATGCCATTGCAACACAATTTGTTACCAGTATTGATTATTCTCAGCCATTA
ATATTCATTATTTTTAACACAACAATAACCCCTACTGGCTTATTCTGGCAGAACAATCCC
ATTATGTGGGTACACCTGCCC--TCCTCCCCTAAAAAGGTTTTGTTGCCTTATTATGATG
CCATAGCTGATCTAATTATCTTGGGAAGAGAAAACAGTAGAAAGTACTTTGGAATAGAAC
CCTCTACCATTATACAGCCCTACACTCAATCACACATCCATTGGCTGTTACAAAATACAG
AAGCCTGGCCAATTGCTTGCGCTTCTTACACTGGCGCAATTGACAACCATTACCCACCTA
ACAAACTCATTCAATTTTGCAAACTTCATGCGTTTGTGTTTCCCCATATTACCAGTAGAG
AACCTCTCAATGACGCATTACTAATTTTCACTGATGGATCTTCTACAGGACTCGCCGCGT
ACACTTACAATAATGTAATCGTTAAATTCCAGACCACTTATACATCAGCTCAGCTGGTCG
AATTGCAAGCTATAATTGCAGCATTATCAGCTTTTCCTTGTCAGCCACTTAACATTTACA
CAGACAGCGCCTACCTGGCTCATTCAATACCCCTCTTAGAGACCGTGCCTCAAATTAAAC
ATATTTCAGACACAGCTAACCTATTTTTACAATGTCAACAACTTATTC-AAAAAAGGACT
ACTCCCTTTTTCCTTGGGCATATCAGAGCACATTCA-GGATTACCGGGACCTTTAACACA
AGGTAAC--AACAGCCGACACGACAACAAAAACCATAGCCACAGTCACTACAGACAATTT
GCAACAAGCA-CAAAAAGCACATGCCTTACATCATTTAAACGCCCAAACCTTAAGGCTTA
TGTTTAAACTTACCCGAGAACAAGCTCGACAAATAGTTAAACAATGCGCCAACTGCATAA
CGTATTTACCTGTTCCCCATCTAGGAGTTAACCCCCGAGGACTCATCCCCAACGAAATTT
GGCAAATGGACGTTACTCACCACTTAGAATTCGGTCAACTAAAATATATCCATGTATGCA
TAGACAC-CTATAGTGGATTCATTATTGCAACTCT-CCAAACAGGAGAGGCCACTAAACA
TGTCATAGCTCATTTATTACACTGCTTTTCTATTTTAGGAATACCCAAACAAATCAAAAC
AGATAATGGCCCTGGTTATATAGCCAAAACCTTTTTACAATTCTGCAATACCCTACAAAT
TAAACATACCACAGGCATTCCCTACAATCCCCAAGGACAAGGTATAGTAGAAAGAGCTCA
TCTGTCATTAAAAACTGTTATCACAAAATTAAAAGGGGGGAGCTGGTACCCCATGAAGGG
TACCCCCAGAAACATACTCAATCATGCCCTGTTTATCCTTAATTTTTTAAATTTGGACAG
TCATGGAAAATCGGCTGCCGATCGTTTCTGGCATCATGAATCTCAAAAACAGTTTGCAAT
GGTAAAATGGAAAGATCCACTTGATAATTCATGGCATGGCCCCGATCCAGTTTCAATTTG
GGGAAGAGGCTCAGTATGCATCTTCTCACAAAAAAA-TGATGCAGCCAGATGGCTGCCTG
AAAGATTGGTAAGACAAATAAATCATAACCATTGTCAGTCCAGGGAAAATAAATCTCCCT
GAGAAGTTTCTTCCTTTTTGTTTTGCAGAAAATGAAGCCTAACATGAGATTCCTTTGGAA
AATAATCGCTCTATATAGCATAGTGACAGTCTATGCAGGTTTTGGTGACCCTCGTAAAGC
AAGAGAACTAATACGAAAACGATACGGCCAGCCTTGTGACTGCAGCGGGGGACAAATATC
TGAACCTCCGTCAGACAGAATCACCCAGGTGACTTGCGCGGGCAAGACAGCTTACCTAAT
GCCAAACCAGTTATGGAAATGTAAGTCTACCCCAAGAGACACCTCGCCTAGCGGGCCGCT
CCTAGAATGCCCTTGTAGCTCTTTCCAATCTTCTATACATAGTTCTTGTTATACCTCCTA
TCAACAATGCAAATCAGGCAATAAGACATACTATACGGCCACATTACTAAAAACACAAAC
TGGAGGTACCAATGACGTACAAGTATTAGGATCCACTAATAAACTTGTACAATCTCCTTG
TAACGGCCAAAAAGGAAAGCCTGTTTGTTGGAGCACTACCGCTCCCATTCACATTTCTGA
TGGAGGAGGCCCATTAGATATTGCAAGAATTAAAACCGTCCAGAAAAAA-TTAGAAGAGA
TTCATAAAGCTCTATATCCTGAACTTCAATATCACCCTTTAGCCCTGCCTGAGCTTAGAG
ATAATTTTAGGCTCGATGCTCAAACTTTTGATATCCTCAATGCTACTTACAATTTACTTC
AAATGTCCAATACAAGCCTAGCCCACGATTGTTGGCTTTGTCTTAAAATGGGCCCCCCTA
TTCCTCTAGCTATACCTAAACTTTTGTTGTCCTATGTCAATTACTCAAATGAATCCTTGG
TCAATAATTCCTGTCCTATTATTTCTCCCCTCTTAGTTCAACCGATGACGTTTTCTAATT
CCTCTTGCCTCTTTTCACCATCATATAATAGCACTAAAGAAATTGATTTAGGCTATGTTG
TGTTTGACAACTGTACCTCCATAATCAATGCCACTAACCCTTTGTGTACTGTAAATGGCT
CGGTTTTCGTCTGTGAAAACAACATGGCATATACTTATCTACCTACAAATTGGACAGGGC
TTTGTGTTCTGGCCACTCTTCTCCCCGACATTGATATCATCCCTGGAGATGAACCTATCC
CCATCCCCGCTATCGAACATTTTATTTATAGACTGAAACGAGCCATACAATTTATTCCCT
TATTGGCTGGACTAGGAATCACCACTGCATTTGCAACAGGAACCACAGGCCTAGGGGTCT
CACTAACCCAATATACTAAATTATCCAACCAATTAATTTCAGATATACAGACCTTATCCA
GTACTATACAAGATTTACAAGACCAAGTAGACTCATTAGCTAAAGTAGTTCTCCAGAATA
GAAGAGGTCTAGATTTATTAACAGCAGAACAGGGAGGGATCTGTTTGGCTTTACAGGAAA
AGTGCTGTTTTTACGCCAACAAATCCGGAATCGTCAGAGATAAGATAAAGACT-TTGCAA
GAAGAGCTAGAAAAGCGCAGAAAGGGCCTGGCCGCCAATCCATTGTGGACGGGACTCGAC
GGACTTCTCCCCTATCTCCTGCCATTTCTTGGTCCTTTACTTACTCTTCTACTCTTCCTC
ACTCTCGGGCCTATAATCCTTAATAAGCTTATGGCATCCGTCAGACAACAAATCGAGGCC
TTTCAGGCCAAACCTATACAGGTCCATTATCATCGCCTTAAGATGACTAAAAATGGTGAG
TCTTATTTGCCTTAATAAGACCACCTCCCCTGTGTGCTGAACTGGACAGTCAATGACGGG
TAAGAGGACACTATCTCCACTGGAGCCTAAGACAGGAGGGCCGCCCTTGCTGCTGCCTTA
TCCCATGACGGGTCTAGAAGGTGGGGATGAGTTGACCCAACCTAAGACAGGCGCAGTTCC
CGAGGGGTCGTTTTCTTATCATAAAA-TAATAAAAAGGGGGACCTGTCCGGAGCTGCGCG
CCCCGGCCATAGCGAATAATAATTGACGATTAA-CGCCTGAGCTCTATTCATTTCCACCT
CTCACCTCCTTCCTAGATTTGTCTTTTTCCCCTGTATTAAATACCTCACAC--------A
AGATGGCGCTCTTCCTGCTTCTTCTTCACCC-ATCTTTCCTGC----GGCGCGAAAATTG
TTACTTTGTAGCACAGGCGCCATCCCGCGCCCAGGAAAATTTCCAACTGACAGCGCAGGC
GCAACATGACTTCCGACCGGAGAAACCAATACCTACCTGGCCACGCCCTCTGCGATGAGA
TCATCTCCGCCTCTGGCCCAACCCCTTCCCCTCCAAGTGTATATAAGGCATTGCATTACC
GCCATTAAACGAGACTTGATCAGAGCACTGTCTTGTCTCCATTTCTGGTGTCTCTTTTT-
CCCCAAATTCCCACTCCCTCCTCCAGGGCCTGCTTCAACGATCCCGCGGGCCGGGATA
