# Supplementary material for: Contemporary Distribution, Estimated Age, and Prehistoric Migrations of Old World Monkey Retroviruses
Source: Epidemiologia (Basel). 2021 Feb 3;2(1):46–67. doi: 10.3390/epidemiologia2010005 (PMC9620922; doi:10.3390/epidemiologia2010005)
Supplement: Supplementary file 1 [file epidemiologia-02-00005-s001.zip › epidemiologia-1058034 - Supplementary Materials/Supplementary file 2_SERV-K1_LTRs.fas]

>NC_041769.1:60303645-60313226 Macaca mulatta isolate AG07107 chr. 16, Mmul_10-5'LTR
TGTGGGGAAAAGAAAGAGA--TCAGCCTGTTACTGTGTCTATATAGAAAGAAGTAGACAT
AAGAGACCCCATTTTGTTCTGTATTTGAGATGCTGTTAATCTGTGACCCTACCCCCAACC
TTGTCCTT-GCAAGAGACATGTGCTGTGGTAACTCAAGGTTTAATGGATTTTGGGC-GTG
CAGGGTGTGACTTTGTTCCTAGAAAAGCTAGGTATTGTCCAAGGTTTATCCCCATGTGAT
AGGATGAAACAATGTTGCTAAAAGGTTTAT--------------------CTCAAGGCAC
AGGATTTACCTTTAAACTTATTCATGTCACAGA--TCCTTGTTCTTATGTCTTACTGCTA
ATTTCCTCCCTAAAAAT-GATCCTATTGTCCTGCCACTCCCTTATCTTTAAGATGGTAAA
GATAATTATCTATAAATACTAAGGGAACTCAGAGGCCGGTGCCGGCGTGGGTCCTCTGTA
AGCTGAGCGCCGGTCCCCTGGGCCCCCGCTTT----TCTCTATAC-------TTTGTCTC
TGTGTCTTATTTCTTTTCTCAAGTCTCTCGTTCCACCTAACGAGAAACACCCACAGGTGT
GGAGGGGCAGGCCACCCCTTCA
>NC_041769.1:60303645-60313226 Macaca mulatta isolate AG07107 chr. 16, Mmul_10-3'LTR
TGTGGGGAAAAGAAAGAGA--TCAGCCTGTTACTGTGTCTATATAGAAAGAAGTAGACAT
AAGAGACCCCATTTTGTTCTGTATTTGAGATGCTGTTAATCTGTGACCCTACCCCCAACC
TTGTCCTT-GCAAGAGACATGTGCTGTGGTAACTCAAGGTTTAATGGATTTTGGGC-GTG
CAGGGTGTGACTTTGTTCCTAGAAAAGCTAGGTATTGTCCAAGGTTTATCCCCATGTGAT
AGGATGAAACAATGTTGCTAAAAGGTTTAT--------------------CTCAAGGCAC
AGGATTTACCTTTAAACTTATTCATGTCACAGA--TCCTTGTTCTTATGTCTTACTGCTA
ATTTCCTCCCTAAAAAT-GATCCTATTGTCCTGCCACTCCCTTATCTTTAAGATGGTAAA
GATAATTATCTATAAATACTAAGGGAACTCAGAGGCCGGTGCCGGCGTGGGTCCTCTGTA
AGCTGAGCGCCGGTCCCCTGGGCCCCCGCTTTTCTTTCTCTATAC-------TTTGTCTC
TGTGTCTTATTTCTTTTCTCAAGTCTCTCGTTCCACCTAACGAGAAACACCCACAGGTGT
GGAGGGGCAGGCCACCCCTTCA
>NW_021161853.1:4120-13683 Macaca mulatta isolate AG07107, Mmul_10 chrUn_2502X2531
TGTGGGGAAAAGAAAGAGA--TCAGCCTGTTACTGTGTCTATATAGAAAGAAGTAGACAT
AAGAGACTCCATTTTGTTCTGTATTTGAGATGCTGTTAGTCTGTGACCCTACCCCCAACC
TTGTCCTT-GCGAGAGACATGTGCTGTGGTAACTCAAGGTTTAATGGATTTTGGGC-GTG
CAGGGTGTGACTTTGTTCCTAGAAAAGCTAGGTATTGTCCAAGGTTTATCCCCATGTGAT
AGGATGAAACAATGTTGCTAAAAGGTTTAT--------------------CTCAAGGCAC
AGGATTTACCTTTAAACTTATTCATGTCACAGA--TCCTTGTTCTTATGTCTTACTGCTA
ATTTCCTCCCTAAAAAT-GATCCTATTGTCCTGCCACTCCCTTATCCTTAAGATGGTAAA
GATAATTATCTATAAATACTAAGGGAACTCAGAGGCCGGTGCCGGCGTGGGTCCTCTGTA
AGCTGAGCGCCGGTCCCCTGGGCCCCCGCTTTTCTTTCTCTATAC-------TTTGTCTC
TGTGTCTTATTTCTTTTCTCAAGTCTCTCGTTCCACCTAACGAGAAACACCCACAGGTGT
GGAGGGGCAGGCCACCCCTTCA
>NW_021161853.1:4120-13683 Macaca mulatta isolate AG07107, Mmul_10 chrUn_2502X2531
TGTGGGGAAAAGAAAGAGA--TCAGCCTGTTACTGTGTCTATATAGAAAGAAGTAGACAT
AAGAGACTCCATTTTGTTCTGTATTTGAGATGCTGTTAGTCTGTGACCCTACCCCCAACC
TTGTCCTT-GCGAGAGACATGTGCTGTGGTAACTCAAGGTTTAATGGATTTTGGGC-GTG
CAGGGTGTGACTTTGTTCCTAGAAAAGCTAGGTATTGTCCAAGGTTTATCCCCATGTGAT
AGGATGAAACAATGTTGCTAAAAGGTTTAT--------------------CTCAAGGCAC
AGGATTTACCTTTAAACTTATTCATGTCACAGA--TCCTTGTTCTTATGTCTTACTGCTA
ATTTCCTCCCTAAAAAT-GATCCTATTGTCCTGCCACTCCCTTATCCTTAAGATGGTAAA
GATAATTATCTATAAATACTAAGGGAACTCAGAGGCCGGTGCCGGCGTGGGTCCTCTGTA
AGCTGAGCGCCGGTCCCCTGGGCCCCCGCTTTTCTTTCTCTATAC-------TTTGTCTC
TGTGTCTTATTTCTTTTCTCAAGTCTCTCGTTCCACCTAACGAGAAACACCCACAGGTGT
GGAGGGGCAGGCCACCCCTTCA
>BK009405.1 TPA: Macaca mulatta endogenous virus SERV-K1, complete sequence-5'LTR
TGTGGGGAAAAGAAAGAGA--TCAGCCTGTTACTGTGTCTATATAGAAAGAAGTAGACAT
AAGAGACTCCATCTTGTTCTGTATTTGAGATGCTGTTAATCTGTGACCCTACCCCCAACC
TTGTCCTT-GCAAGAGACATGTGCTGTGGTAACTCAAGGTTTAATGGATTTTGGGC-GTG
CAGGGTGTGACTTTGTTCCTAGAAAAGCTAGGTATTGTCCAAGGTTTATCCCCATGTGAT
AGGATGAAACAATGTTGCTAAAAGGTTTAT--------------------CTCAAGGCAC
AGGATTTACCTTTAAACTTATTCATGTCACAGA--TCCTTGTTCTTATGTCTTACTGCTA
ATTTCCTCCCTAAAAAT-GATCCTATTGTCCTGCCACTCCCTTATCTTTAAGATGGTAAA
GATAATTATCTATAAATACTAAGGGAACTCAGAGGCCGGTGCCGGCGTGGGTCCTCTGTA
AGCTGAGCGCCGGTCCCCTGGGCCCCCGCTTTTCTTTCTCTATAC-------TTTGTCTC
TGTGTCTTATTTCTTTTCTCAAGTCTCTCGTTCCACCTTACGAGAAACACCCACAGGTGT
GGAGGGGCAGGCCACCCCTTCA
>BK009405.1 TPA: Macaca mulatta endogenous virus SERV-K1, complete sequence-3'LTR
TGTGGGGAAAAGAAAGAGA--TCAGCCTGTTACTGTGTCTATATAGAAAGAAGTAGACAT
AAGAGACTCCATCTTGTTCTGTATTTGAGATGCTGTTAATCTGTGACCCTACCCCCAACC
TTGTCCTT-GCAAGAGACATGTGCTGTGGTAACTCAAGGTTTAATGGATTTTGGGC-GTG
CAGGGTGTGACTTTGTTCCTAGAAAAGCTAGGTATTGTCCAAGGTTTATCCCCATGTGAT
AGGATGAAACAATGTTGCTAAAAGGTTTAT--------------------CTCAAGGCAC
AGGATTTACCTTTAAACTTATTCATGTCACAGA--TCCTTGTTCTTATGTCTTACTGCTA
ATTTCCTCCCTAAAAAT-GATCCTATTGTCCTGCCACTCCCTTATCTTTAAGATGGTAAA
GATAATTATCTATAAATACTAAGGGAACTCAGAGGCCGGTGCCGGCGTGGGTCCTCTGTA
AGCTGAGCGCCGGTCCCCTGGGCCCCCGCTTTTCTTTCTCTATAC-------TTTGTCTC
TGTGTCTTATTTCTTTTCTCAAGTCTCTCGTTCCACCTTACGAGAAACACCCACAGGTGT
GGAGGGGCAGGCCACCCCTTCA
>NC_041757.1:99660999-99670572 Macaca mulatta isolate AG07107 chr. 4, Mmul_10-5'LTR
TGTGGGGAAAAGAAAGAGA--TCAGCCTGTTACTGTGTCTATATAGAAAGAAGTAGACAT
AAGAGACTCCATTTTGTTCTGTATTTGAGATGCTGTTAATCTGTGACCCTACCCCCAACC
TTGTCCTT-GCAAGAGACATGTGCTGTGGTAACTCAAGGTTTAATGGATTTTGGGC-GTG
CAGGGTGTGACTTTGTTCCTAGAAAAGCTAGGTATTGTCCAAGGTTTATCCCCATGTGAT
AGGATGAAACAATGTTGCTAAAAGGTTTAT--------------------CTCAAGGCAC
AGGATTT-CCTTTAAACTTATTCATGTCACAGA--TCCTTGTTCTTATGTCTTACTGCTA
ATTTCCTCCCTAAAAAT-GATCCTATTGTCCTGCCACTCCCTTATCCTTAAGATGGTAAA
GATAATTATCTATAAATACTAAGGGAACTCAGAGGCCG-TGCCGGCGTGGGTCCTCTGTA
AGCTGAGCGCCGGTCCCCTGGGCCCC-GCTTTTCTTTCTCTATAC-------TTTGTCTC
TGTGTCTTATTTCTTTTCTCAAGTCTCTCGTTCCACCTAACGAGAAACACCCACAGGTGT
GGAGGGGCAGGCCACCCCTTCA
>NC_041757.1:99660999-99670572 Macaca mulatta isolate AG07107 chr. 4, Mmul_10-3'LTR
TGTGGGGAAAAGAAAGAGA--TCAGCCTGTTACTGTGTCTATATAGAAAGAAGTAGACAT
AAGAGACTCCATTTTGTTCTGTATTTGAGATGCTGTTAATCTGTGACCCTACCCCCAACC
TTGTCCTT-GCAAGAGACATGTGCTGTGGTAACTCAAGGTTTAATGGATTTTGGGC-GTG
CAGGGTGTGACTTTGTTCCTAGAAAAGCTAGGTATTGTCCAAGGTTTATCCCCATGTGAT
AGGATGAAACAATGTTGCTAAAAGGTTTAT--------------------CTCAAGGCAC
AGGATTTACCTTTAAACTTATTCATGTCACAGA--TCCTTGTTCTTATGTCTTACTGCTA
ATTTCCTCCCTAAAAAT-GATCCTATTGTCCTGCCACTCCCTTATCCTTAAGATGGTAAA
GATAATTATCTATAAATACTAAGGGAACTCAGAGGCCGGTGCCGGCGTGGGTCCTCTGTA
AGCTGAGCGCCGGTCCCCTGGGCCCCCGCTTTTCTTTCTCTATAC-------TTTGTCTC
TGTGTCTTATTTCTTTTCTCAAGTCTCTCGTTCCACCTAACGAGAAACACCCACAGGTGT
GGAGGGGCAGGCCACCCCTTCA
>NC_041764.1:111501531-111511109 Macaca mulatta isolate AG07107 chr. 11, Mmul_10-5'LTR
TGTGGGGAAAAGAAAGAGA--TCAGCCTGTTACTGTGTCTATATAGAAAGAAGTAGACAT
AAGAGACTCCATTTTGTTCTGTATTTGAGATGCTGTTAATCTGTGACCCTACCCCCAACC
TTGTCCTT-GCAAGAGACATGTGCTGTGGTAACTCAAGGTTTAATGGATTTTGGGC-GTG
CAGGGTGTGACTTTGTTCCTAGAAAAGCTAGGTGTTGTCCAAGGTTTATCCCCATGTGAT
AGGATGAAACAATGTTGCTAAAAGGTTTAT--------------------CTCAAGGCAC
AGGATTTTCCTTTAAACTTATTCATGTCACAGA--TCCTTGTTCTTATGTCTTACTGCTA
ATTTCCTCCCTAAAAAC-GGTCCTATTGTCCTGCCACTCCCTTATCTTTAAGATGGTAAA
GATAATTATCTATAAATACTAAGGGAACTCAGAGGCCGGTGCCGGCGTGGGTCCTCTGTA
AGCTGAGCGCCGGTCCCCTGGGCCCC-GCTTTTCTTTCTCTATAC-------TTTGTCTC
TGTGTCTTATTTCTTTTCTCAAGTCTCTCGTTCCACCTAACGAGAAACACCCACAGGTGT
GGAGGGGCAGGCCACCCCTTCA
>NC_041764.1:111501531-111511109 Macaca mulatta isolate AG07107 chr. 11, Mmul_10-3'LTR
TGTGGGGAAAAGAAAGAGA--TCAGCCTGTTACTGTGTCTATATAGAAAGAAGTAGACAT
AAGAGACTCCATTTTGTTCTGTATTTGAGATGCTGTTAATCTGTGACCCTACCCCCAACC
TTGTCCTT-GCAAGAGACATGTGCTGTGGTAACTCAAGGTTTAATGGATTTTGGGC-GTG
CAGGGTGTGACTTTGTTCCTAGAAAAGCTAGGTATTGTCCAAGGTTTATCCCCATGTGAT
AGGATGAAACAATGTTGCTAAAAGGTTTAT--------------------CTCAAGGCAC
AGGATTTTCCTTTAAACTTATTCATGTCACAGA--TCCTTGTTCTTATGTCTTACTGCTA
ATTTCCTCCCTAAAAAC-AATCCTATTGTCCTGCCACTCCCTTATCTTTAAGATGGTAAA
GATAATTATCTATAAATACTAAGGGAACTCAGAGGCCGGTGCCGGCGTGGGTCCTCTGTA
AGCTGAGCGCCGGTCCCCTGGGCCCC-GCTTTTCTTTCTCTATAC-------TTTGTCTC
TGTGTCTTATTTCTTTTCTCAAGTCTCTCGTTCCACCTAACGAGAAACACCCACAGGTGT
GGAGGGGCAGGCCACCCCTTCA
>BLPH01000011.1:108719442-108729017 Macaca fascicularis CE1976F DNA, chr. 11-5'LTR
TGTGGGGAAAAGAAAGAGA--TCAGCCTGTTACTGTGTCTATATAGAAAGAAGTAGACAT
AAGAGACTCCATTT-GTTCTGTATTTGAGATGCTGTTAATCTGTGACCCTACCCCCAACC
TTGTCCTT-GCAAGAGACATGTGCTGTGGTAACTCAAGGTTTAATGGATTTTGGGC-GTG
CAGGGTGTGACTTTGTTCCTAGAAAAGCTAGGTATTGTCCAAGGTTTATCCCCATGTGAT
AGGATGAAACAATGTTGCTAAAAGGTTTAT--------------------CTCAAGGCAC
AGGATTTTCCTTTAAACTTATTCATGTCACAGA--TCCTTGTTCTTATGTCTTACTGCTA
ATTTCCTCCCTAAAAAC-GATCCTATTGTCCTGCCACTCCCTTATCTTTAAGATGGTAAA
GATAATTATCTATAAATACTAAGGGAACTCAGAGGCCGGTGCCGGCGTGGGTCCTCTGTA
AGCTGAGCGCCGGTCCCCTGGGCCCC-GCTTTTCTTTCTCTATAC-------TTTGTCTC
TGTGTCTTATTTCTTTTCTCAAGTCTCTCGTTCCACCTAACGAGAAACACCCACAGGTGT
GGAGGGGCAGGCCACCCCTTCA
>BLPH01000011.1:108719442-108729017 Macaca fascicularis CE1976F DNA, chr. 11-3'LTR
TGTGGGGAAAAGAAAGAGA--TCAGCCTGTTACTGTGTCTATATAGAAAGAAGTAGACAT
AAGAGACTCCATTTTGTTCTGTATTTGAGATGCTGTTAATCTGTGACCCTACCCCCAACC
TTGTCCTT-GCAAGAGACATGTGCCGTGGTAACTCAAGGTTTAATGGATTTTGGGC-GTG
CAGGGTGTGACTTTGTTCCTAGAAAAGCTAGGTATTGTCCAAGGTTTATCCCCATGTGAT
AGGATGAAACAATGTTGCTAAAAGGTTTAT--------------------CTCAAGGCAC
AGGATTTTCCTTTAAACTTATTCATGTCACAGA--TCCTTGTTCTTATGTCTTACTGCTA
ATTTCCTCCCTAAAAAT-GATCCTATTGTCCTGCCACTCCCTTATCTTTAAGATGGTAAA
GATAATTA----TAAATACTAAGGGAACTCAGAGGCCGGAGCCGGCGTGGGTCCTCTGTA
AGCTGAGCGCCGGTCCCCTGGGCCCC-GCTTTTCTTTCTCTATAC-------TTTGTCTC
TGTGTCTTATTTCTTTTCTCAAGTCTCTCGTTCCACTTAACGAGAAACACCCACAGGTGT
GGAGGGGCAGGCCACCCCTTCA
>BLPH01000017.1:40851416-40861039 Macaca fascicularis CE1976F DNA, chr. 17-5'LTR
TGTGGGGAAAAGAAAGAGA--TCAGCCTGTTACTGTGTCTATATAGAAAGAAGTAGACAT
AAGAGACTCCATTTTGTTCTGTATTTGTGATGCTGTTAATCTGTGACCCTACGCCCAACC
TTGTCCTTTGCAAGAGACATGTGCTGTGGTAACTCAAGGTTTAATGGATTTTGGGC-GTG
CAGGGTGTGACTTTGTTCCTAGATAAGCTAGGTATTGTCTAAGGTTTCTCCCCATGTGAT
AGACTGAAACTATGCTGCCAAAAGGTTTATGGAGATGTTTGCATATGCATCTCAAGGCAC
AGCATTGTCCTTTGAACTTATTCATGTCACAGAGGTTTTTGTTCATATGTCTTACTGCC-
ATTTCCTCTTTTTCTTT-G-TCCTATTGTCCTGCCACTCCCCTGTCTTTAAGATGATAAA
GATAATTATCAATAAATACTAAGGGAACTCAGAGACCGGGGCCGGCGTGGGTCCTCTGTA
AGCTGAGCGCCGGTCCCCTGGGCCCC-GCTTTTCTTTCTCTATAC-------TTTGTCTC
TGTGTCTTATTTCTTTTCTCAAGTCTCTCGTTCCACCTAACGAGAAACACCCACAGGTGT
GGAGGGGCAGGCCACCCCTTCA
>BLPH01000017.1:40851416-40861039 Macaca fascicularis CE1976F DNA, chr. 17-3'LTR
TGTGGGGAAAAGAAAGAGA--TCAGCCTGTTACTGTGTCTATATAGAAAGAAGTAGACAT
AAGAGACTCCATTTTGTTCTGTATTTGTGATGCTGTTAATCTGTGACCCTACGCCCAACC
TTGTCCTTTGCAAGAGACATGTGCTGTGGTAACTCAAGGTTTAATGGATTTTGGGC-GTG
CAGGGTGTGACTTTGTTCCTAGATAAGCTAGGTATTGTCTAAGGTTTCTCCCCATGTGAT
AGACTGAAACTATGCTGCCAAAAGGTTTATGGAGATGTTTGCATATGCACCTCAAGGCAC
AGCATTGTCCTTTGAACTTATTCATGTCACAGAGGTTTTTGTTCATATGTCTTACTGCC-
ATTTCCTCTTTTTCTTT-G-TCCTATTGTCCTGCCACTCCCCTGTCTTTAAGATGATAAA
GATAATTATCAATAAATACTAAGGGAACTCAGAGACCGGGGCCGGCGTGGGTCCTCTGTA
AGCTGAGCGCCGGTCCCCTGGGCCCC-GCTTTTCTTTCTCTATAC-------TTTGTCTC
TGTGTCTTATTTCTTTTCTCAAGTCTCTCGTTCCACCTAACGAGAAACACCCACAGGTGT
GGAGGGGCAGGCCACCCCTTCA
>BLPH01000019.1:37239567-37249194 Macaca fascicularis CE1976F DNA, chr. 19-5'LTR
TGTGGGGAAAAGAAAGAGA--TCAGCCTGTTACTGTGTCTATATAGAAAGAAGTAGACAT
AAGAGACTCCATTTTGTTCTGTGTTTGAGATGCTGTTAGTCTGTGACCCTACCCCCAATC
TTGTCCTT-GCAAGAGACATGTGCTGTGGTAACTCAAGGTTTAATGGATTTTGGGC-GTG
CAGGGTGTGACTTTGTTCCTAGATAAGCTAGGTATTGTCTAAGGTTTCTCCCCATGTGAT
AGACTGAAACTATGCTGCCTAAAGGTTTATGGAGATGTTTGCATATGCATCTCAAGGCAC
AGCCTTGTCCTTTGAATT-ATTCATGTCACAGAGGTTTTTGTTCATATGTCTTACTGCCG
ATTTCCTCTTTTTTCTTTGTTTATATTGTCCTGCCACTCCCCTGTCTTTAAGATGGTAAA
GATAATTATCAATAAATACTAAGGGAACTCAGAGACCGGGGCCGGCGTGGGTCCTCTGTA
AGCTGAGCGCCGGTCCCCTGGGCCCCCGCTTTTCTTTCTCTATAC-------TTTGTCTC
TGTGTCTTATTTCTTTTCTCAAGTCTCTCGTTCCACCTTACGAGAAACACCCACAGGTGT
GGAGGGGCAGGCCACCCCTTCA
>BLPH01000019.1:37239567-37249194 Macaca fascicularis CE1976F DNA, chr. 19-3'LTR
TGTGGGGAAAAGAAAGAGA--TCAGCCTGTTACTGTGTCTATATAGAAAGAAGTAGACAT
AAGAGACTCCATTTTGTTCTGTGTTTGAGATGCTGTTAGTCTGTGACCCTACCCCCAATC
TTGTCCTT-GCAAGAGACATGTGCTGTGGTAACTCAAGGTTTAATGGATTTTGGGC-GTG
CAGGGTGTGACTTTGTTCCTAGATAAGCTAGGTATTGTCTAAGGTTTCTCCCCATGTGAT
AGACTGAAACTATGCTGCCTAAAGGTTTATGGAGATGTTTGCATATGCATCTCAAGGCAC
AGCCTTGTCCTTTGAATTCATTCATGTCACAGAGGTTTTTGTTCATATGTCTTACTGCCG
ATTTCCTCTTTTTTCTTTGTTTATATTGTCCTGCCACTCCCCTGTCTTTAAGATGGTAAA
GATAATTATCAATAAATACTAAGGGAACTCAGAGACCGGGGCCGGCGTGGGTCCTCTGTA
AGCTGAGCGCCGGTCCCCTGGGCCCCCGCTTTTCTTTCTCTATAC-------TTTGTCTC
TGTGTCTTATTTCTTTTCTCAAGTCTCTCGTTCCACCTTACGAGAAACACCCACAGGTGT
GGAGGGGCAGGCCACCCCTTCA
>NC_041756.1:57697480-57707105 Macaca mulatta isolate AG07107 chr. 3, Mmul_10-5'LTR
TGTGGGGAAAAGAAAGAGA--TCAGCCTGTTACTGTGTCTATATAGAAAGAAGTAGACAT
AAGAGACTCCATTTTGTTCTGTGTTTGAGATGCTGTTAGTCTGTGACCCTACCCCCAACC
TTGTCCTT-GCAAGAGACATGTGCTGTGGTAACTCAAGGTTTAATGGATTTTGGGC-GTG
CAGGGTGTGACTTTGTTCCTAGATAAGCTAGGTATTGTCTAAGGTTTCTCCCCATGTGAT
AGACTGAAACTATGCTGCCTAAAGGTTTATGGAGATGTTTGCATATGCATCTCAAGGCAC
AGCCTTGTCCTTTGAATTTATTCATGTCACAGAGGTTTTTGTTCATATGTCTTACTGCCG
ATTTCCTCTTTTTTCT--GTTTATATTGTCCTGCCACTCCCCTGTCTTTAAGATGGTAAA
GATAATTATCAATAAATACTAAGGGAACTCAGAGACCGGGGCCGGCGTGGGTCCTCTGTA
AGCTGAGCGCCGGTCCCCTGGGCCCC-GCTTTTCTTTCTCTATAC-------TTTGTCTC
TGTGTCTTATTTCTTTTCTCAAGTCTCTCGTTCCACCTAACGAGAAACACCCACAGGTGT
GGAGGGGCAGGCCACCCCTTCA
>NC_041756.1:57697480-57707105 Macaca mulatta isolate AG07107 chr. 3, Mmul_10-3'LTR
TGTGGGGAAAAGAAAGAGA--TCAGCCTGTTACTGTGTCTATATAGAAAGAAGTAGACAT
AAGAGACTCCATTTTGTTCTGTGTTTGAGATGCTGTTAGTCTGTGACCCTACCCCCAACC
TTGTCCTT-GCAAGAGACATGTGCTGTGGTAACTCAAGGTTTAATGGATTTTGGGC-GTG
CAGGGTGTGACTTTGTTCCTAGATAAGCTAGGTATTGTCTAAGGTTTCTCCCCATGTGAT
AGACTGAAACTATGCTGCCTAAAGGTTTATGGAGATGTTTGCATATGCATCTCAAGGCAC
AGCCTTGTCCTTTGAATTTATTCATGTCACAGAGGTTTTTGTTCATATGTCTTACTGCCG
ATTTCCTCTTTTTTCT--GTTTATATTGTCCTGCCACTCCCCTGTCTTTAAGATGGTAAA
GATAATTATCAATAAATACTAAGGGAACTCAGAGACCGGGGCCGGCGTGGGTCCTCTGTA
AGCTTAGCGCCGGTCCCCTGGGCCCC-GCTTTTCTTTCTCTATAC-------TTTGTCTC
TGTGTCTTATTTCTTTTCTCAAGTCTCTCGTTCCACCTAACGAGAAACACCCACAGGTGT
GGAGGGGCAGGCCACCCCTTCA
>NC_041769.1:18308503-18318117 Macaca mulatta isolate AG07107 chr. 16, Mmul_10-5'LTR
TGTGGGGAAAAGAAAGAGA--TCAGCCTGTTACTGTGTCTATATAGAAAGAAGTAGACAT
AAGAGACTCCATTTTGTTCTGTGTTTGAGATGCTGTTAGTCTGTGACCCTACCCCCAATC
TTGTCCTT-GCAAGAGACATGTGCTGTGGTAACTCAAGGTT-AATGGATTTTGGGC-GTG
CAGGGTGTGACTTTGTTCCTAGATAAGCTAGGTATTGTCTAAGGTTTCTCCCCATGTGAT
AGACTGAAACTATGCTGCCTAAAGGTTTATGGAGATGTTTGCATATGCATCTCAAGGCAC
AGCCTTGTCCTTTGAATTTATTCATGTCACAGAGGTTTTTGTTCATATGTCTTACTGCCG
ATTTCCTCTTTTTTCTT-GTTTATATTGTCCTGCCACTCCCCTGTCTTTAAGATGGTAAA
GATAATTATCAATAAATACTAAGGGAACTCAGAGACCGGGGCCGGCGTGGGTCCTCTGTA
AGCTGAGCGCCGGTCCCCTGG-CCCCCGCTTTTCTTTCTCTATAC-------TTTGTCTC
TGTGTCTTATTTCTTTTCTCAAGTCTCTCGTTCCACCTTACGAGAAACACCCACAGGTGT
GGAGGG-CAGGCCACCCCTTCA
>NC_041769.1:18308503-18318117 Macaca mulatta isolate AG07107 chr. 16, Mmul_10-3'LTR
TGTGGGGAAA-GAAAGAGA--TCAGCCTGTTACTGTGTCTATATAGAAAGAAGTAGACAT
AAGAGACTCCATTTTGTTCTGTGTTTGAGATGCTGTTAGTCTGTGACCCTACCCCCAATC
TTGTCCTT-GCAAGAGACATGTGCTGTGGTAACTCAAGGTT-AATGGATTTTGGGC-GTG
CAGGGTGTGACTTTGTTCCTAGATAAGCTAGGTATTGTCTAAGGTTTCTCCCCATGTGAT
AGACTGAAACTATGCTGCCTAAAGGTTTATGGAGATGTTTGCATATGCATCTCAAGGCAC
AGCCTTGTCCTTTGAATTTATTCATGTCACAGAGGTTTTTGTTCATATGTCTTACTGCCG
ATTTCCTCTTTTTTCTT-GTTTATATTGTCCTGCCACTCCCCTGTCTTTAAGATGGTAAA
GATAATTATCAATAAATACTAAGGGAACTCAGAGACCGGGGCCGGCGTGGGTCCTCTGTA
AGCTGAGCACCGGTCCCCTGGGCCCCCGCTTTTCTTTCTCTATAC-------TTTGTCTC
TGTGTCTTATTTCTTTTCTCAAGTCTCTCGTTCCACCTTACGAGAAACACCCACAGGTGT
GGAGGGGCAGGCCACCCCTTCA
>Mnem_1.0_Q004606.1_2398141-2399330-1_Macaca_nemestrina_SERV-K1_LTR_1
TGTGGGGAAAAGAAAGAGA--TCAGCCTGTTACTGTGTCTATATAGAAAGAAGTAGACAT
AAGAGACTCCATTTTGTTCTGTATTTGAGATGCTGTTAATCTGTGACCCTACCCCCAACC
TTGTCCTT-GCAAGAGACATGTGCTGTGGTGACTCAAGGTTTAATGGATTTTGGGC-GTG
CAGGGTGTGACTTTGTTCCTAGAAAAGCTGGGTATTGTCCAAGGTTTATTCCCATGTGAT
AGGATGAAACAATGTTGCTAAAAGGTTTAT--------------------CTCAAGGCAC
AGGATTTTCCTTTAAACTTATTCATGTCACAGA--TCCTTGTTCTTATGTCTTACTGCTA
ATTTCCTCCCTAAAAAT-GATCCTATTGTCCTGCCACTCCCTTATCTTTAAGATGGTAAA
GATAATTATCTATAAATACTAAGGGAACTCAGAGGCCGGTGCCGGCGTGGGTCCTCTGTA
AGCTGAGCGCCGGTCCCCTGGGCCCCCGCTTTTCTTTCTCTATAC-------TTTGTCTC
TGTGTCTTATTTCTTTTCTCAAGTCTCTCGTTCCACCTAACGAGAAACACCCACAGGTGT
GGAGGGGCAGGCCACCCCTTCA
>Mnem_1.0_KQ004731.1_4052768-4053963_1_Macaca nemestrina_SERV-K1-LTR_2
TGTGGGGAAAAGAAAGAGA--TCAGCCTGTTACTGTGTCTATATAGAAAGAAGTAGACAT
AAGAGACTCCATTTTGTTCTGTATTTGAGATGCTGTTAATCTATGACCCTACCCCCAACC
TTGTCCTT-GCAAGAGACATGTGCTGTGGTAACTCAAGGTTTAATGGATTTTGGGC-ATG
CAGG-TGTGACTTTGTTCCTAGAAAAGCTAGGTATTGTCCAAGGTTTATCCCCATGTGAT
AGGATGAAACAATGTTGCTAAAAGGTTTAT--------------------CTCAAGGCAC
AGGATTTTCCTTTAAACTTATTCATGTCACAGAGATCCTTGTTCTTATGTCTTACTGCTA
ATTTCCTCCCTAAAAAC-GATCCTATTGTCCTGCCACTCCCTTATCTTTAAGATGGTAAA
GATAATTATCTATAAATACTAAGGGAACTCAGAGGCCGGTGCCGGTGTGGGTCCTCTGTA
AGCTCAGCGCCGGTCCCCTGGGCCCCCGCTTTTCTTTCTCTATACTCTATACTTTGTCTC
TGTGTCTTATTTCTTTTCTCAAGTCTCTCGTTCCACCTAACGAGAAACACCCACAGGTGT
GGAGGGGCAGGCCACCCCTTCA
>AHZZ02028990.1:25446-34406 Papio anubis isolate 1X1155
TGTGGGGAAAAGGAAGAGAGATCAGCCTGTTACTGTGTCTATATAGAAAGAAGTAGACAT
AAGAGACTCCATTTTGTTCTGTATTTGAAATGCTATTAATCTGTGACCCTACCCCCAACC
TTGTCCTT-GCAAGAGACATGTGTTGCGGTGACTCAAGGTTTAATGGATTTTGGGCTGTG
CAGGATGTGTCTTTGTTCCTAGGAAAGCTAGGTATTGTCCAGGGTTTATCCCCATGTGAT
AGGATGAAACAATGTTGCTAAAAGGTTTAT--------------------CTCAAGGCAC
AGGATTTTCCTTCGAACTTATTCCTATCACAGAGGTTTTTGTTCTTATGTCTTACTGCTA
ATTTCCTCCCTAAAAAT-GATCCTATTGTCCTGCCACTCCCCTGTCTTTAAGATGGTAAA
GATAATTATCAATAAATACTAAGGGAACTCAGAGACCGGGGCCGGCGTGGGTCCTCTGTA
AGCTGAGCGCGGGTCCCCTGGGCCCC-GCTTTTCTTTCTCTATAC-------TTTGTCTC
TGTGTCTTATTTCTTTTCTCAAGTCTCTCGTTCCACCTTACGAGAAACACCCACAGGTGT
GGAGGGGCAGGCCACCCCTTCA
>KN982058.1:3106778-3115725 Colobus angolensis palliatus isolate OR3802
TGTGGGGAAAAGAAAGAGAGATCAGCCTGTTACTGTGTCTATATAGAAAGAAGTAGACAT
AAGAGACTCCATTTTGTTCTGTATTTGAGATGCTGTTAATCTGTGACCCTACCCCCAACC
TTGTCCTT-GCAAGAGACATGTGCTGTGGTGACTCAAGGTTTAAAGGATTTTGGGCTGTG
CAGTGTGTG-GTTTGTTAAACAAGTGCCTGAAGGCAGCTTGCTGGTTGCACAATGTTGCT
CTTTATGCACT-------AAAAAGGTTTATGGAGATGCTTACATATGCATATCAAGGCAC
AGCACTTTTCCTTAAACTTATTCATGTCACAGAGAAGTTTATTCATATGTCTTACTGCTG
ACTTTCTCCCTAT-AAT-GATCCTATTATCCTGCCACTTCCTTTTCTTTAAGATGGTAAA
GATAATTATCAATAAATACTAAGGGAACTCAGAGACCGGTGCCGTCGTGGGTCCTCTGTA
TGCTGAGCGCTGGTCTCCTGGGCCC-ACTTTTTCTTTCTCTATAC-------TTTGTCTC
TGTGTCTCATTTCTTTTCTCAAGTCTCTCATTCCACCTAACGAGAAATGCCCACAGGTGT
GGAGGGGCAGGCCACCCCTTCA
>JYKR01108547.1:19762-28709 Colobus angolensis palliatus isolate OR3802
TGTGGGGAAAAGAAAGAGAGATCAGCCTGTTACTGTGTCTATATAGAAAGAAGTAGACAT
AAGAGACTCCATTTTGTTCTGTATTTGAGATGCTGTTAATCTGTGACCCTACCCCCAACC
TTGTCCTT-GCAAGAGACATGTGCTGTGGTGACTCAAGGTTTAAAGGATTTTGGGCTGTG
CAGTGTGTG-GTTTGTTAAACAAGTGCCTGAAGGCAGCTTGCTGGTTGCACAATGTTGCT
CTTTATGCACT-------AAAAAGGTTTATGGAGATGCTTACATATGCATATCAAGGCAC
AGCACTTTTCCTTAAACTTATTCATGTCACAGAGAAGTTTATTCATATGTCTTACTGCTG
ACTTTCTCCCTAT-AAT-GATCCTATTATCCTGCCACTTCCTTTTCTTTAAGATGGTAAA
GATAATTATCAATAAATACTAAGGGAACTCAGAGACCGGTGCCGTCGTGGGTCCTCTGTA
TGCTGAGCGCTGGTCTCCTGGGCCC-ACTTTTTCTTTCTCTATAC-------TTTGTCTC
TGTGTCTCATTTCTTTTCTCAAGTCTCTCATTCCACCTAACGAGAAATGCCCACAGGTGT
GGAGGGGCAGGCCACCCCTTCA
>VVIV01001006.1:67845931-67854905 Trachypithecus francoisi isolate TF-2019V2 Lachesis
TGTGGGGAAAAGAAAGAGAGATCAGCCTGTTACTGTGTCTATATAGAAAGAAGTAGACAT
AAGAGACTCCATTTTGTTCTGTATTTGAGATGCTGTTAATCTGTGACCCTAACCCCAACC
TTGTCCTT-GCAAGAGACACGTGCTGTGGTGACTCAAAGTTTAAAGGATTTTGGGCTCTG
CAGGGTGTG-CTTTGTTAAACAAGTGCCTGAAGGCAGCTTGCTGGTTGCACAATGTTGCT
CTTTATGCACT-------AAAAAGGTTTTTGAAGATGTTTACATATACATATCAAGGCAC
AGCACTTTTCCTTAAACTTATTCATGTCACAGAGAACTTTATTCTTATGTCTTACTGCTG
ACTTTCTCCCTAT-AAT-GATCCTATTATCCTGCCACTTCCTTTTCTTTAAGATGGTAAA
GATAATTACCAATAAATACTAAGGAAACTCAGAGACCGGTGCCGGCGTGGGTCCTCTGTA
TGCTGAGCGCCGGTCCCCTGGGCCC-ACTTTTTCTTTCGCTATAC-------TTTATCTC
TGTGTCTCATTTCTTTTCTCAAGTCTCTCGTTCCACCTAACGAGAAATGCCCACAGGTGT
GGAGGGGCAGGCCACCCCTTCA
>QGDE01000001.1:56018210-56018800 Theropithecus gelada isolate Dixy chr. 1
TGTGGGGAAAAGAAAGAGA--TCAGCCTGTTACTGTGTCTATATAGAAAGAAGTAGACAT
AAGAGACTCCATTTTGTTCTGTATTTGAGATGCTGTTAATCTGTGACCCTACCCCCAACC
TTGTCCTT-GCAAGAGACATGTGCTGTGGTAACTCAAGGTTAAATGGATTTTGGGC-GTG
CAGGGTGTGTCTTTGTTCCTAGAAAAGCTAGGTATTGTCCAAGGTTTATTCCCATGTGAT
AGGATGAAAAAATGTTGCTAAAAGGTTTAT--------------------CTCAAGGCAC
AGGATTTTCCTTGAAACTTATTCATGTTACAGAGATCCTTGTTCTTATGTCTTACTGCTA
ATTTCCTCCCTAAAAAC-GATCCTATTGTCCTGCCACTCCCTTATCTTTAAGATGGTAAA
GATAATTATCTATAAATACTAAGGGAACTCAGAGGCCGGTGCCGGCATGGGTCCTCTGTA
AGCTGAGCGCCGGTCCCCTGGGCCCCCGCTTTTCTTTCTCTATAC-------TTTGTCTC
TGTGTCTTATTTCTTTTCTCAAGTCTCTCGTTCCACCTAACGAGAAACACCCAGAGGTGT
GGAGGGGCAGGCCACCCCTTCA
>QGDE01000006.1:172601590-172602177 Theropithecus gelada isolate Dixy chr. 6
TGTGGGGAAAAGAAAGAGA--TCAGCCTGTTACTGTGTCTATATAGAAAGAAGTAGACAT
AAGAGACTCCATTTTGTTCTGTATTTGAGATGCTGTTAATCTGTGACCCTACCCCCAACC
TTGTCCTT-GCGAGA--CATGTGCTGTGGTAACTCAAGGTTTAATGGATTTTGGGG-GTG
CAGGGTGTGTCTTTGTTCCTAGAAAAGCTAGGTATTGTCCAAGGTTTATCCCCATGTGAT
AGGATGAAACAATGCCGCTAAAAGGTTTAT--------------------CTCAAGGCAC
AGGATTTTCCTTTAAACTTATTCATGTCACAGAGATCCTTGTTCTTATGTCTTACTGCTG
ATTTCCTCCCTAAAAAC-GATCCTATTGTCCTGCCACTCCCTTATCTTTAAGATGGTAAA
GATAATTATCTATAAATACTAAGGGAACTCAGAGACCAGTGCCGGCCTGGGTCCTCTGTA
AACTGAGCGTCGATCCCCTGGGGCCCTGGTTTTCTTTCACTATAC-------TTTGTCTC
TGTGTCTTATTTCTTTTCTCAAGTCTCTGGTTCCACCTAACGAGAAACACCCACAGGTGT
GGAGGTGCAGGCCACCCCTTCA
>VSMJ01000015.1:21474380-21474963 Papio anubis isolate 15944 chr. 15
TGTGGGGAAAAGAAAGAGA--TCAGCCTGTTACTGTGTCTATATAGAAAGAAGTAGACAC
AAGTGACTCCATTTTGTTTTGTATTTGAGATGCTGTTAATCTGTGACCCTACCCCCAACC
TTGTCCTT-GCAAGAGATATGTGCTGTGGTAACTCAAGGTTTAATGGATTTTGGGC-GTG
CAGGGTGTGTCTTTGTTCCTAGAAAAGCTAGGTATTGTCCAAGGTTTATCCCCATGTGAT
AGGATGAAACAATGCTGCTAAAAGGTTTAT--------------------CTCTAGGCAC
AGGATTTTCCTTTAAACTTATTCATGTCACAGAGATCCTTGTTCTTATGTCTTACTGCTG
ATTTCCTCCCTAAAAAC-GATCCTATTGTCCTGCCACTCTCTGATCTTTAAGATGGTAAA
GATAATTATCTATAAATACTAAGGGAACTCAGAGACCGGTG------TGGGTCCTCTGTA
AGCTGAGCGCCGGTCCCCTGGGCCCCCGCTTTTCTTTCTCTATAC-------TTTGTCTC
TGTGTCTTATTTCTTTTCTCAAGTCTCTCGTTCCACCTAACGAGAAACACCCACAGGTGT
GGAGGGGCAGGCCACCCCTTCA
>VSMJ01000005.1:169038228-169038814 Papio anubis isolate 15944 chr. 5
TGTGGGGAAAAGAAAGAGA--TCAGCCTGTTACTGTGTCTATATAGAAAGAAGTAGACAT
AAGAGACTCC-TTTTGTTCTGTATTTGAGATGCTGTTAATCTGTGACCCTACCCCCAACC
TTGTCCTT-GCGAGACATGTGCTGTG--GTAACTCAAGGTTTAATGGATTTTGGGC-GTG
CAGGGTGTGTCTTTGTTCCTAGAAAAGCTAGGTATTGTCCAAGGTTTATCCCCATGTGAT
AGGATGAAACAATGCCGCTAAAAGGTTTAT--------------------CTCAAGGCAC
AGGATTTTCCTTTAAACTTATTCATGTCACAGAGATCCTTGTTCTTATGTCTTTCTGCTG
ATTTCCTCCCTAAAAAC-GATCCTATTGTCCTGCCACTCCCTTATCTTTAAGATGGTAAA
GATAATTATCTATAAATACTAAGGGAACTCAGAGACCAGTGCCGGCCTGGGTCCTCTGTA
AACTGAGCGGCGATCCCCTGGGGCCCTGGTTTTCTTTCACTATAC-------TTTGTCTC
TGTGTCTTATTTCTTTTCTCAAGTCTCTCGTTCCACCTAACGAGAAACACCCACAGGTGT
GGAGGGGCAGGCCACCCCTTCA
>Cercocebus atys_Caty_1.0_KQ009918.1_9438976_9440165_1_SERV-K1_LTR-1
TGTGGGGAAAAGAAAGAGA--TCAGCCTGTTACTGTGTCTATATAGAAAGTAGTAGACAT
AAGAGACTCCATTTTGTTCTGTATTTGAGATGCTGTTAATCTGTGACCCTACCCCCAACC
TTGTCCTT-GCAAGAGACATGTGCTGTGGTAACTCAAGGTTTAATGGATTTTGGGC-GTG
CAGGGTGTGTCTTTGTTCCTAGAAAAGCTAGGTATTGTCCAAGGTTTATCCCCATGTGAT
AGGATGAAACAATGTTGCTAAAAGGTTTAT--------------------CTCAAGGCAC
AGGATTATCCTTTAAACTTATTCATGTCACAGAGATCCTTGTTCTTGTGTCTTACTGCTA
ATTTCCTCCCTAAAAAC-GATCCTATTGTCCTGCCACTCCCTTATCTTTAAGATGGTAAA
GATAATTATCTATAAATACTAAGGGAACTCAGAGGCCGGTGCCAGCGTGGGTCCTCTGTA
AGCTGAGCGCCGGTCCCCTGGGCCCCCGCTTTTCTTTCTCTATAC-------TTTGTCTC
TGTGTCTTATTTCTTTTCTCAAGTCTCTCGTTCCACCTAACGAGAAACACCCACAGGTGT
GGAGGGGCAGGCCACCCCTTCA
>Cercocebus atys_Caty_1.0_KQ012441.1_3312041_3313229_1_SERV-K1_LTR-2
TGTGGGGAAAAGAAAGAGA--TCAGCCTGTTACTGTGTCTATATAGAAAGAAGTAGACAT
AAGAGACTCCATTTTGTTCTGTATTTGAGATGCTGTTAATCTGTGACCCTACCCCCAACC
TTGTCCTT-GCAAGAGACATGTGCTGTGGTAACTCAAGGTTTAATGGATTTTGGGC-ATG
CAGGGTGTGTCTTTGTTCCTAGAAAAGCTAGGTATTGTCCAAGGTTTATCCCCATGTGAT
AGGATGAAACAATGTTGCTAAAAGGTTTAT--------------------CTCAAGGCAC
AGGATTTTCCTTTAAACTTATTCATGTCACAGAGATCCTTGTTCTTATGTCTTACTGCTA
ATTTCCTCCCTAAAAAC-GATCCTATTGTCCTGCCACTCCCTTATCTTTAAGATGGTAAA
GATAATTATCTATAAATACTAAGGGAACTCAGAGGCTGGTGCCGGCGTGGGTCCTCTGTA
AGCTGAGCGCCGGTCCCCTGGGCCCCC-CTTTTCTTTCTCTATAC-------TTTGTCTC
TGTGTCTTATTTCTTTTCTCAAGTCTCTCGTTCCACCTAACGAGAAACACCCACAGGTGT
GGAGGGGCAGGTCACCCCTTCA
>Mandrillus leucophaeus_Mleu.le_1.0_KN977000.1_109962-111149_1_SERV-K1_LTR-1
TGTGGGGAAAAGAAAGAGA--TCAGCCTGTTACTGTGTCTATATAGAAAGAAGTAGACAT
AAGAGACTCCATTTTGTTCTGTATTTGAGATGCTGTTAATCTGTGACCCTACCCCCAACC
TTGTCCTT-GCAAGAGACATGTGCTGTGGTAACTCAAGGTTTAATGGATTTTGGGC-ATG
CAGGGTGTGTCTTTGTTCCTAGAAAAGCTAGGTATTGTCCAAGGTTTATCCCCATGTGAT
AGGATGAAACAATGTTGCTAAAAGGTTTAT--------------------CTCAAGGCAC
AGGATTTTCCTTTAAACTTATTCATGTCACAGAGATCCTTGTTCTTATGTCTTACTGCTA
ATTTCCTCCCTAAAAAC-GATCCTATTGTCCTGCCACTCCCTTATCTTTAAGATGGTAAA
GATAATTATCTATAAATACTAAGGGAACTCAGAGGCTGGTGCCGGCGTGGGTCCTCTGTA
AGCTGAGCGCCGGTCCCCTGGGCCCCC-CTTTTCTTTCTCTATAC-------TTTGTCTC
TGTGTCTTATTTCTTTTCTCAAGTCTCTCGTTCCACCTAACGAGAAACACCCACAGGTGT
GGAGGGGCAGGTCACCCCTTCA
